# Supplementary material for: Unexpectedly high genetic diversity in a rare and endangered seabird in the Hawaiian Archipelago
Source: PeerJ. 2020 Feb 6;8:e8463. doi: 10.7717/peerj.8463 (PMC7007978; doi:10.7717/peerj.8463)
Supplement: Supplemental Information 2 — The SNP dataset includes VCF files of the filtered nuclear and mitochondrial SNPs shared between Oceanodroma castro in the Hawaiian Islands. [file peerj-08-8463-s002.zip]

Archive with 7 entries (4 files):
- SNPdataset/
- SNPdataset/H.castroMitochondrialSNPs.vcf
- __MACOSX/
- __MACOSX/SNPdataset/
- __MACOSX/SNPdataset/._H.castroMitochondrialSNPs.vcf
- SNPdataset/H.castroNuclearSNPs.vcf
- __MACOSX/SNPdataset/._H.castroNuclearSNPs.vcf
