# Supplementary material for: Unexpectedly high genetic diversity in a rare and endangered seabird in the Hawaiian Archipelago
Source: PeerJ. 2020 Feb 6;8:e8463. doi: 10.7717/peerj.8463 (PMC7007978; doi:10.7717/peerj.8463)
Supplement: Supplemental Information 2 — The SNP dataset includes VCF files of the filtered nuclear and mitochondrial SNPs shared between Oceanodroma castro in the Hawaiian Islands. [file peerj-08-8463-s002.zip › SNPdataset/H.castroMitochondrialSNPs.vcf]

 ##fileformat=VCFv4.2
##fileDate=20180710
##source=freeBayes v1.1.0-4-gb6041c6
##reference=reference.fasta
##contig=<ID=dDocent_Contig_225601,length=450>
##phasing=none
##INFO=<ID=NS,Number=1,Type=Integer,Description="Number of samples with data">
##INFO=<ID=DP,Number=1,Type=Integer,Description="Total read depth at the locus">
##INFO=<ID=DPB,Number=1,Type=Float,Description="Total read depth per bp at the locus; bases in reads overlapping / bases in haplotype">
##INFO=<ID=AC,Number=A,Type=Integer,Description="Total number of alternate alleles in called genotypes">
##INFO=<ID=AN,Number=1,Type=Integer,Description="Total number of alleles in called genotypes">
##INFO=<ID=AF,Number=A,Type=Float,Description="Estimated allele frequency in the range (0,1]">
##INFO=<ID=RO,Number=1,Type=Integer,Description="Count of full observations of the reference haplotype.">
##INFO=<ID=AO,Number=A,Type=Integer,Description="Count of full observations of this alternate haplotype.">
##INFO=<ID=PRO,Number=1,Type=Float,Description="Reference allele observation count, with partial observations recorded fractionally">
##INFO=<ID=PAO,Number=A,Type=Float,Description="Alternate allele observations, with partial observations recorded fractionally">
##INFO=<ID=QR,Number=1,Type=Integer,Description="Reference allele quality sum in phred">
##INFO=<ID=QA,Number=A,Type=Integer,Description="Alternate allele quality sum in phred">
##INFO=<ID=PQR,Number=1,Type=Float,Description="Reference allele quality sum in phred for partial observations">
##INFO=<ID=PQA,Number=A,Type=Float,Description="Alternate allele quality sum in phred for partial observations">
##INFO=<ID=SRF,Number=1,Type=Integer,Description="Number of reference observations on the forward strand">
##INFO=<ID=SRR,Number=1,Type=Integer,Description="Number of reference observations on the reverse strand">
##INFO=<ID=SAF,Number=A,Type=Integer,Description="Number of alternate observations on the forward strand">
##INFO=<ID=SAR,Number=A,Type=Integer,Description="Number of alternate observations on the reverse strand">
##INFO=<ID=SRP,Number=1,Type=Float,Description="Strand balance probability for the reference allele: Phred-scaled upper-bounds estimate of the probability of observing the deviation between SRF and SRR given E(SRF/SRR) ~ 0.5, derived using Hoeffding's inequality">
##INFO=<ID=SAP,Number=A,Type=Float,Description="Strand balance probability for the alternate allele: Phred-scaled upper-bounds estimate of the probability of observing the deviation between SAF and SAR given E(SAF/SAR) ~ 0.5, derived using Hoeffding's inequality">
##INFO=<ID=AB,Number=A,Type=Float,Description="Allele balance at heterozygous sites: a number between 0 and 1 representing the ratio of reads showing the reference allele to all reads, considering only reads from individuals called as heterozygous">
##INFO=<ID=ABP,Number=A,Type=Float,Description="Allele balance probability at heterozygous sites: Phred-scaled upper-bounds estimate of the probability of observing the deviation between ABR and ABA given E(ABR/ABA) ~ 0.5, derived using Hoeffding's inequality">
##INFO=<ID=RUN,Number=A,Type=Integer,Description="Run length: the number of consecutive repeats of the alternate allele in the reference genome">
##INFO=<ID=RPP,Number=A,Type=Float,Description="Read Placement Probability: Phred-scaled upper-bounds estimate of the probability of observing the deviation between RPL and RPR given E(RPL/RPR) ~ 0.5, derived using Hoeffding's inequality">
##INFO=<ID=RPPR,Number=1,Type=Float,Description="Read Placement Probability for reference observations: Phred-scaled upper-bounds estimate of the probability of observing the deviation between RPL and RPR given E(RPL/RPR) ~ 0.5, derived using Hoeffding's inequality">
##INFO=<ID=RPL,Number=A,Type=Float,Description="Reads Placed Left: number of reads supporting the alternate balanced to the left (5') of the alternate allele">
##INFO=<ID=RPR,Number=A,Type=Float,Description="Reads Placed Right: number of reads supporting the alternate balanced to the right (3') of the alternate allele">
##INFO=<ID=EPP,Number=A,Type=Float,Description="End Placement Probability: Phred-scaled upper-bounds estimate of the probability of observing the deviation between EL and ER given E(EL/ER) ~ 0.5, derived using Hoeffding's inequality">
##INFO=<ID=EPPR,Number=1,Type=Float,Description="End Placement Probability for reference observations: Phred-scaled upper-bounds estimate of the probability of observing the deviation between EL and ER given E(EL/ER) ~ 0.5, derived using Hoeffding's inequality">
##INFO=<ID=DPRA,Number=A,Type=Float,Description="Alternate allele depth ratio.  Ratio between depth in samples with each called alternate allele and those without.">
##INFO=<ID=ODDS,Number=1,Type=Float,Description="The log odds ratio of the best genotype combination to the second-best.">
##INFO=<ID=GTI,Number=1,Type=Integer,Description="Number of genotyping iterations required to reach convergence or bailout.">
##INFO=<ID=TYPE,Number=A,Type=String,Description="The type of allele, either snp, mnp, ins, del, or complex.">
##INFO=<ID=CIGAR,Number=A,Type=String,Description="The extended CIGAR representation of each alternate allele, with the exception that '=' is replaced by 'M' to ease VCF parsing.  Note that INDEL alleles do not have the first matched base (which is provided by default, per the spec) referred to by the CIGAR.">
##INFO=<ID=NUMALT,Number=1,Type=Integer,Description="Number of unique non-reference alleles in called genotypes at this position.">
##INFO=<ID=MEANALT,Number=A,Type=Float,Description="Mean number of unique non-reference allele observations per sample with the corresponding alternate alleles.">
##INFO=<ID=LEN,Number=A,Type=Integer,Description="allele length">
##INFO=<ID=MQM,Number=A,Type=Float,Description="Mean mapping quality of observed alternate alleles">
##INFO=<ID=MQMR,Number=1,Type=Float,Description="Mean mapping quality of observed reference alleles">
##INFO=<ID=PAIRED,Number=A,Type=Float,Description="Proportion of observed alternate alleles which are supported by properly paired read fragments">
##INFO=<ID=PAIREDR,Number=1,Type=Float,Description="Proportion of observed reference alleles which are supported by properly paired read fragments">
##INFO=<ID=MIN_DP,Number=1,Type=Integer,Description="Minimum depth in gVCF output block.">
##INFO=<ID=END,Number=1,Type=Integer,Description="Last position (inclusive) in gVCF output record.">
##INFO=<ID=technology.Illumina,Number=A,Type=Float,Description="Fraction of observations supporting the alternate observed in reads from Illumina">
##FORMAT=<ID=GT,Number=1,Type=String,Description="Genotype">
##FORMAT=<ID=GQ,Number=1,Type=Float,Description="Genotype Quality, the Phred-scaled marginal (or unconditional) probability of the called genotype">
##FORMAT=<ID=GL,Number=G,Type=Float,Description="Genotype Likelihood, log10-scaled likelihoods of the data given the called genotype for each possible genotype generated from the reference and alternate alleles given the sample ploidy">
##FORMAT=<ID=DP,Number=1,Type=Integer,Description="Read Depth">
##FORMAT=<ID=AD,Number=R,Type=Integer,Description="Number of observation for each allele">
##FORMAT=<ID=RO,Number=1,Type=Integer,Description="Reference allele observation count">
##FORMAT=<ID=QR,Number=1,Type=Integer,Description="Sum of quality of the reference observations">
##FORMAT=<ID=AO,Number=A,Type=Integer,Description="Alternate allele observation count">
##FORMAT=<ID=QA,Number=A,Type=Integer,Description="Sum of quality of the alternate observations">
##FORMAT=<ID=MIN_DP,Number=1,Type=Integer,Description="Minimum depth in gVCF output block.">
#CHROM	POS	ID	REF	ALT	QUAL	FILTER	INFO	FORMAT	BRSPHaw_001	BRSPHaw_002	BRSPHaw_003	BRSPHaw_006	BRSPHaw_021	BRSPHaw_022	BRSPHaw_023	BRSPHaw_024	BRSPHaw_026	BRSPHaw_069	BRSPHaw_071	BRSPKau_007	BRSPKau_011	BRSPKau_012	BRSPKau_015	BRSPKau_017	BRSPKau_027	BRSPKau_037	BRSPKau_073	BRSPKau_075	BRSPMau_067	BRSPMau_068	BRSPOah_019	BRSPOah_020
dDocent_Contig_22511	145	.	G	A	956591	.	AB=0.82;ABP=91.9538;AC=43;AF=0.895833;AN=48;AO=32330;CIGAR=1X;DP=32949;DPB=32949;DPRA=0;EPP=51732.4;EPPR=867.776;GTI=0;LEN=1;MEANALT=1.70833;MQM=59.9883;MQMR=60;NS=24;NUMALT=1;ODDS=1.11022e-16;PAIRED=3.0931e-05;PAIREDR=0.54067;PAO=0;PQA=0;PQR=0;PRO=0;QA=1067357;QR=10163;RO=418;RPL=1;RPP=70198;RPPR=178.889;RPR=32329;RUN=1;SAF=2290;SAP=51724.9;SAR=30040;SRF=118;SRP=175.087;SRR=300;TYPE=snp;technology.Illumina=1	GT:DP:AD:RO:QR:AO:QA:GL	1/1:99:2,94:2:40:94:2943:-261.269,-25.2515,0	1/1:8:0,8:0:0:8:254:-23.1652,-2.40824,0	1/1:24:0,24:0:0:24:726:-65.5864,-7.22472,0	1/1:1:0,1:0:0:1:41:-4.09457,-0.30103,0	0/1:41:6,35:6:237:35:1110:-87.7996,0,-9.35724	1/1:4:0,4:0:0:4:107:-9.89207,-1.20412,0	1/1:43:0,42:0:0:42:1438:-129.571,-12.6433,0	1/1:14:0,14:0:0:14:472:-42.7821,-4.21442,0	1/1:534:18,512:18:454:512:15584:-1360.82,-118.579,0	1/1:793:3,787:3:57:787:25455:-2284.15,-232.64,0	1/1:48:2,45:2:82:45:1601:-136.548,-6.71851,0	0/1:48:10,38:10:300:38:1215:-95.1289,0,-12.8392	0/0:216:195,21:195:6889:21:497:0,-20.0754,-574.794	1/1:54:2,51:2:82:51:1421:-120.349,-8.45806,0	1/1:4:0,4:0:0:4:112:-10.3499,-1.20412,0	1/1:49:2,46:2:49:46:1549:-135.024,-9.93147,0	0/1:11:2,9:2:82:9:272:-21.4513,0,-4.46835	1/1:2:0,2:0:0:2:53:-5.02983,-0.60206,0	1/1:4:0,4:0:0:4:137:-12.6646,-1.20412,0	1/1:72:0,72:0:0:72:2316:-208.594,-21.6742,0	1/1:7204:46,7113:46:424:7113:237361:-21304.7,-2116.92,0	1/1:9214:68,9074:68:869:9074:299534:-26857.3,-2673.83,0	1/1:12900:59,12777:59:555:12777:420162:-37732,-3814.08,0	1/1:1562:3,1553:3:43:1553:52997:-4761.67,-464.516,0
dDocent_Contig_22511	157	.	CA	TA	1.02086e+06	.	AB=0.289157;ABP=99.1568;AC=28;AF=0.583333;AN=48;AO=32750;CIGAR=1X1M;DP=34264;DPB=34270.5;DPRA=0;EPP=52581.5;EPPR=2030.91;GTI=0;LEN=1;MEANALT=3.45833;MQM=59.9891;MQMR=59.9053;NS=24;NUMALT=1;ODDS=1.11022e-16;PAIRED=0;PAIREDR=0.101103;PAO=1;PQA=0;PQR=41;PRO=2;QA=1137726;QR=35789;RO=1088;RPL=3;RPP=71092.7;RPPR=2339.59;RPR=32747;RUN=1;SAF=2298;SAP=52559.1;SAR=30452;SRF=39;SRP=2038.97;SRR=1049;TYPE=snp;technology.Illumina=1	GT:DP:AD:RO:QR:AO:QA:GL	0/0:98:92,1:92:3010:1:37:0,-25.2388,-267.494	0/1:12:3,9:3:119:9:251:-19.2436,0,-7.48214	0/1:24:21,3:21:620:3:82:-0.424559,0,-48.8428	1/1:3:0,3:0:0:3:90:-8.39466,-0.90309,0	0/1:40:35,5:35:1214:5:145:-1.29571,0,-97.485	0/1:4:1,3:1:39:3:65:-4.85746,0,-2.69244	0/0:45:44,1:44:1536:1:41:0,-9.45178,-134.395	1/1:15:0,14:0:0:14:477:-43.0977,-4.21442,0	0/0:533:521,3:521:17131:3:56:0,-152.691,-1535.9	1/1:819:2,806:2:55:806:27470:-2465.36,-238.259,0	0/1:49:41,8:41:1509:8:309:-13.4139,0,-121.292	0/0:44:39,4:39:1326:4:127:0,-1.33155,-107.903	0/0:122:118,1:118:3970:1:32:0,-33.2117,-357.96	0/1:60:39,12:39:1211:12:293:-10.9858,0,-93.5921	1/1:4:0,4:0:0:4:108:-9.98591,-1.20412,0	0/1:49:19,27:19:642:27:915:-68.5405,0,-44.0154	0/1:11:4,5:4:148:5:140:-9.80508,0,-10.5875	1/1:2:0,2:0:0:2:78:-7.40278,-0.60206,0	1/1:4:0,4:0:0:4:138:-12.7597,-1.20412,0	0/0:76:68,7:68:2410:7:198:0,-4.75401,-198.992	1/1:7467:8,7362:8:170:7362:257884:-23172.2,-2203.29,0	1/1:9561:15,9449:15:358:9449:326629:-29338,-2816.72,0	1/1:13559:17,13371:17:309:13371:463099:-41613.4,-4002.98,0	1/1:1663:1,1646:1:12:1646:59062:-5309.51,-494.718,0
dDocent_Contig_22511	178	.	A	T,C	28521.7	.	AB=0.450116,0.084788;ABP=12.326,603.49;AC=17,1;AF=0.354167,0.0208333;AN=48;AO=975,104;CIGAR=1X,1X;DP=34900;DPB=34900;DPRA=13.2253,120.701;EPP=1795,172.135;EPPR=53739.3;GTI=0;LEN=1,1;MEANALT=2.16667,2.3125;MQM=59.8051,59.5385;MQMR=59.9663;NS=24;NUMALT=2;ODDS=0;PAIRED=0,0;PAIREDR=0.00343887;PAO=0,0;PQA=0,0;PQR=0;PRO=0;QA=34704,2210;QR=1240215;RO=33732;RPL=8,1;RPP=2051.28,220.241;RPPR=72670.3;RPR=967,103;RUN=1,1;SAF=39,8;SAP=1795,164.701;SAR=936,96;SRF=2435;SRP=53627.7;SRR=31297;TYPE=snp,snp;technology.Illumina=1,1	GT:DP:AD:RO:QR:AO:QA:GL	1/1:100:3,96,1:3:61:96,1:3608,41:-319.005,-24.4686,0,-316.524,-25.4633,-320.802	0/1:13:8,2,1:8:177:2,1:82,41:-4.37715,0,-11.9464,-3.39485,-9.14865,-15.6446	0/1:26:3,23,0:3:105:23,0:841,0:-67.1753,0,-1.96687,-68.0784,-8.89056,-76.6179	0/0:3:3,0,0:3:75:0,0:0,0:0,-0.90309,-6.99486,-0.90309,-6.99486,-6.99486	0/1:41:9,25,7:9:288:25,7:904,263:-71.0276,0,-15.6272,-52.1935,-1.5883,-73.2595	0/1:4:3,1,0:3:109:1,0:41,0:-2.89045,0,-8.95887,-3.79354,-9.2599,-12.6556	1/1:49:1,45,3:1:41:45,3:1691,112:-148.346,-10.1532,0,-139.478,-4.40442,-141.96	0/0:15:15,0,0:15:523:0,0:0,0:0,-4.51545,-47.3759,-4.51545,-47.3759,-47.3759	1/1:541:13,520,5:13:396:520,5:18939,162:-1668.82,-126.429,0,-1659.67,-143.459,-1688.24	0/0:829:828,0,1:828:29747:0,1:0,8:0,-249.253,-2674.86,-248.754,-2674.44,-2674.14	0/1:52:9,40,3:9:365:40,3:1493,119:-119.452,0,-18.0651,-112.365,-20.3133,-141.567	0/1:44:10,26,8:10:345:26,8:959,301:-75.378,0,-20.1695,-53.7333,-3.32907,-79.332	0/1:126:107,17,2:107:4045:17,2:590,68:-15.7306,0,-326.363,-42.4287,-325.969,-373.297	0/1:63:15,45,3:15:445:45,3:1563,114:-122.445,0,-21.8774,-117.612,-26.0634,-152.19	0/0:5:5,0,0:5:168:0,0:0,0:0,-1.50515,-15.442,-1.50515,-15.442,-15.442	0/1:51:31,14,6:31:1052:14,6:526,218:-33.7544,0,-81.0231,-25.2961,-67.4398,-108.723	0/2:11:6,1,4:6:170:1,4:22,164:-11.8817,-12.0469,-25.1519,0,-11.8661,-12.3319	0/0:2:2,0,0:2:73:0,0:0,0:0,-0.60206,-6.92919,-0.60206,-6.92919,-6.92919	0/0:4:4,0,0:4:127:0,0:0,0:0,-1.20412,-11.7385,-1.20412,-11.7385,-11.7385	1/1:79:9,70,0:9:224:70,0:2638,0:-217.132,-3.37516,0,-219.841,-21.0721,-237.275	0/0:7762:7728,10,13:7728:285343:10,13:145,143:0,-2316.32,-25638,-2317.42,-25632,-25638.2	0/0:9676:9603,21,24:9603:354204:21,24:297,208:0,-2870.39,-31815.8,-2879.32,-31810.6,-31823.8	0/0:13719:13644,15,19:13644:499589:15,19:239,208:0,-4090.26,-44894.8,-4094.26,-44886.3,-44897.6	0/0:1685:1673,4,4:1673:62543:4,4:126,40:0,-493.445,-5611.77,-501.282,-5610.58,-5619.5
dDocent_Contig_22511	193	.	T	C	30704.4	.	AB=0.504926;ABP=3.09588;AC=19;AF=0.395833;AN=48;AO=989;CIGAR=1X;DP=35259;DPB=35259;DPRA=1.16662;EPP=1817.21;EPPR=58887.1;GTI=0;LEN=1;MEANALT=1.375;MQM=59.817;MQMR=59.966;NS=24;NUMALT=1;ODDS=0;PAIRED=0;PAIREDR=0.00339122;PAO=0;PQA=0;PQR=0;PRO=0;QA=36785;QR=1299237;RO=34206;RPL=13;RPP=2039.16;RPPR=67560.5;RPR=976;RUN=1;SAF=47;SAP=1761.76;SAR=942;SRF=2607;SRP=53362.1;SRR=31599;TYPE=snp;technology.Illumina=1	GT:DP:AD:RO:QR:AO:QA:GL	1/1:100:3,97:3:62:97:3807:-336.829,-24.317,0	0/1:13:10,3:10:279:3:123:-7.5514,0,-21.4516	1/1:25:2,23:2:69:23:824:-67.8962,-0.973465,0	0/0:3:3,0:3:100:0:0:0,-0.90309,-9.32617	0/1:41:10,31:10:359:31:1189:-94.9282,0,-20.2924	0/1:4:3,1:3:123:1:41:-2.89045,0,-10.2607	1/1:54:2,51:2:78:51:1975:-170.622,-8.76169,0	0/0:16:16,0:16:533:0:0:0,-4.81648,-48.2483	1/1:542:14,527:14:446:527:19527:-1715.44,-122.626,0	0/0:830:828,0:828:31217:0:0:0,-249.253,-2806.64	0/1:51:9,42:9:355:42:1655:-133.818,0,-16.9521	0/1:44:10,34:10:350:34:1193:-94.3604,0,-18.5769	0/1:126:106,20:106:3864:20:702:-25.5333,0,-309.826	0/1:64:16,48:16:494:48:1798:-142.667,0,-25.4612	0/0:5:5,0:5:201:0:0:0,-1.50515,-18.47	0/1:52:31,21:31:1070:21:791:-55.8303,0,-80.8919	0/1:11:6,5:6:213:5:191:-14.2405,0,-16.1918	0/0:2:2,0:2:78:0:0:0,-0.60206,-7.40278	0/0:4:4,0:4:160:0:0:0,-1.20412,-14.7829	1/1:82:9,73:9:267:73:2814:-229.042,-0.373107,0	0/0:8016:8008,0:8008:305353:0:0:0,-2410.65,-27448.4	0/0:9699:9682,4:9682:368615:4:32:0,-2912.91,-33135.1	0/0:13773:13728,9:13728:519595:9:123:0,-4124.19,-46697.6	0/0:1702:1699,0:1699:65356:0:0:0,-511.45,-5875.46
dDocent_Contig_22511	202	.	TAGC	CAAT	24403	.	AB=0.42757;ABP=22.513;AC=17;AF=0.354167;AN=48;AO=914;CIGAR=1X1M2X;DP=35520;DPB=35692.8;DPRA=0.0254276;EPP=1639.69;EPPR=61653.7;GTI=0;LEN=4;MEANALT=4;MQM=59.8818;MQMR=59.9666;NS=24;NUMALT=1;ODDS=0;PAIRED=0;PAIREDR=0.00330715;PAO=4;PQA=122;PQR=1584;PRO=123;QA=29243;QR=1271970;RO=33866;RPL=38;RPP=1671.39;RPPR=62044;RPR=876;RUN=1;SAF=44;SAP=1623.96;SAR=870;SRF=2659;SRP=52259.7;SRR=31207;TYPE=complex;technology.Illumina=1	GT:DP:AD:RO:QR:AO:QA:GL	1/1:101:4,93:4:96:93:3132:-273.09,-20.5641,0	0/1:14:9,2:9:254:2:68:-2.85826,0,-19.5916	0/1:26:4,21:4:131:21:637:-49.944,0,-4.42653	0/0:3:3,0:3:93:0:0:0,-0.90309,-8.67453	0/1:42:8,24:8:272:24:838:-65.4215,0,-15.4047	0/1:4:3,1:3:109:1:37:-2.49371,0,-8.95985	1/1:58:2,51:2:81:51:1729:-154.708,-9.26677,0	0/0:16:14,0:14:496:0:0:0,-4.21442,-44.5583	1/1:542:10,514:10:321:514:15967:-1407.68,-129.251,0	0/0:832:794,0:794:29553:0:0:0,-239.921,-2659.06	0/1:54:9,39:9:354:39:1397:-114.914,0,-16.768	0/1:45:11,26:11:356:26:805:-61.224,0,-20.7085	0/1:126:106,17:106:3973:17:549:-12.3902,0,-320.227	0/1:64:15,40:15:459:40:1217:-92.8806,0,-24.2352	0/0:5:5,0:5:170:0:0:0,-1.50515,-15.6252	0/1:53:31,13:31:1121:13:465:-28.5524,0,-87.5308	0/0:11:6,1:6:197:1:8:0,-1.45062,-17.0201	0/0:2:2,0:2:67:0:0:0,-0.60206,-6.35967	0/0:4:4,0:4:141:0:0:0,-1.20412,-13.0309	1/1:81:8,72:8:215:72:2394:-196.037,-4.56704,0	0/0:8116:8053,0:8053:304327:0:0:0,-2433.53,-27416.3	0/0:9744:9621,0:9621:362062:0:0:0,-2904.34,-32588.3	0/0:13837:13460,0:13460:503301:0:0:0,-4067.22,-45288.1	0/0:1740:1684,0:1684:63821:0:0:0,-509.945,-5751.1
dDocent_Contig_22511	220	.	G	A	1.19994e+06	.	AB=0.267081;ABP=154.744;AC=29;AF=0.604167;AN=48;AO=34976;CIGAR=1X;DP=36220;DPB=36220;DPRA=0;EPP=48746.9;EPPR=1785.84;GTI=0;LEN=1;MEANALT=1.58333;MQM=59.93;MQMR=59.5679;NS=24;NUMALT=1;ODDS=0;PAIRED=2.8591e-05;PAIREDR=0.0940883;PAO=0;PQA=0;PQR=0;PRO=0;QA=1337454;QR=44317;RO=1201;RPL=33100;RPP=60531.7;RPPR=1836.47;RPR=1876;RUN=1;SAF=2954;SAP=52461.3;SAR=32022;SRF=67;SRP=2061.46;SRR=1134;TYPE=snp;technology.Illumina=1	GT:DP:AD:RO:QR:AO:QA:GL	0/0:102:100,2:100:3654:2:49:0,-26.0521,-324.095	0/1:15:4,10:4:145:10:308:-23.6456,0,-8.92556	0/1:26:22,4:22:843:4:123:-3.54738,0,-68.3378	1/1:3:0,3:0:0:3:94:-8.76319,-0.90309,0	0/1:43:37,6:37:1428:6:172:-2.75917,0,-115.801	0/1:4:1,3:1:41:3:110:-9.05481,0,-2.89045	0/0:83:82,1:82:3196:1:41:0,-20.8909,-283.05	1/1:16:0,16:0:0:16:644:-58.2926,-4.81648,0	0/0:546:539,4:539:20496:4:105:0,-154.255,-1833.09	1/1:844:0,841:0:0:841:31765:-2855.93,-253.166,0	0/1:61:53,8:53:2088:8:324:-11.1655,0,-169.729	0/1:45:40,4:40:1466:4:160:-1.36169,0,-118.648	0/0:124:120,4:120:4586:4:127:0,-25.6255,-400.955	0/1:64:49,15:49:1829:15:449:-21.3243,0,-145.539	1/1:5:0,5:0:0:5:159:-14.6184,-1.50515,0	0/1:53:22,31:22:773:31:1163:-88.9688,0,-53.9019	0/1:11:6,5:6:208:5:172:-12.4957,0,-15.7348	1/1:2:0,2:0:0:2:68:-6.45463,-0.60206,0	1/1:4:0,4:0:0:4:155:-14.3218,-1.20412,0	0/0:83:73,10:73:2850:10:273:0,-0.164544,-231.761	1/1:8360:15,8340:15:229:8340:320360:-28777.5,-2494.47,0	1/1:9819:12,9792:12:144:9792:374667:-33669,-2938.7,0	1/1:14077:25,14039:25:329:14039:535543:-48107.8,-4204.21,0	1/1:1830:1,1827:1:12:1827:70423:-6329.75,-549.203,0
dDocent_Contig_22511	226	.	C	T	488041	.	AB=0.428571;ABP=7.35324;AC=12;AF=0.25;AN=48;AO=15672;CIGAR=1X;DP=36267;DPB=36267;DPRA=7.80346;EPP=22014.4;EPPR=30110.9;GTI=0;LEN=1;MEANALT=1.95238;MQM=59.9289;MQMR=59.927;NS=24;NUMALT=1;ODDS=0;PAIRED=0;PAIREDR=0.00560377;PAO=0;PQA=0;PQR=0;PRO=0;QA=544882;QR=772707;RO=20165;RPL=15145;RPP=29610.8;RPPR=35106.6;RPR=527;RUN=1;SAF=1441;SAP=22668.8;SAR=14231;SRF=1597;SRP=31018;SRR=18568;TYPE=snp;technology.Illumina=1	GT:DP:AD:RO:QR:AO:QA:GL	0/0:101:98,1:98:3614:1:12:0,-28.722,-321.737	0/1:15:12,3:12:442:3:56:-0.710563,0,-34.8699	0/0:26:24,2:24:795:2:75:0,-0.707975,-64.6931	0/1:3:1,2:1:27:2:53:-4.12674,0,-1.79669	0/0:43:43,0:43:1603:0:0:0,-12.9443,-144.417	0/1:4:3,1:3:114:1:41:-2.89045,0,-9.4251	0/0:83:81,1:81:3152:1:41:0,-20.9795,-279.11	0/0:16:14,2:14:515:2:44:0,-0.637139,-42.4927	0/0:546:532,0:532:20017:0:0:0,-160.148,-1798.55	0/0:844:831,6:831:31510:6:130:0,-240.227,-2821.04	0/0:63:63,0:63:2505:0:0:0,-18.9649,-225.472	0/0:45:42,2:42:1490:2:69:0,-6.87684,-127.827	0/0:124:121,1:121:4471:1:27:0,-34.2459,-399.643	0/0:65:62,2:62:2132:2:24:0,-17.1916,-189.827	0/1:5:4,1:4:160:1:32:-1.69416,0,-13.2778	0/1:54:23,29:23:842:29:973:-71.8754,0,-60.142	0/1:11:8,3:8:295:3:80:-4.15006,0,-23.5757	0/1:2:1,1:1:41:1:41:-3.49251,0,-3.49251	0/1:4:2,2:2:78:2:73:-5.72507,0,-6.19866	0/0:83:78,3:78:2996:3:76:0,-17.9022,-263.104	0/0:8370:8321,12:8321:320414:12:179:0,-2492.38,-28785	0/0:9831:9758,17:9758:374776:17:239:0,-2921.06,-33665.9	1/1:14089:38,13770:38:598:13770:477546:-42881.9,-4102.84,0	1/1:1840:5,1811:5:120:1811:65071:-5839.88,-535.853,0
dDocent_Contig_22511	238	.	T	C	33582.6	.	AB=0.581921;ABP=33.963;AC=17;AF=0.354167;AN=48;AO=1031;CIGAR=1X;DP=36311;DPB=36311;DPRA=13.5153;EPP=1586.2;EPPR=51108.2;GTI=0;LEN=1;MEANALT=1.38889;MQM=59.6605;MQMR=59.9179;NS=24;NUMALT=1;ODDS=5.55112e-17;PAIRED=0;PAIREDR=0.00320586;PAO=0;PQA=0;PQR=0;PRO=0;QA=40176;QR=1397065;RO=35248;RPL=979;RPP=1812.91;RPPR=67678.2;RPR=52;RUN=1;SAF=68;SAP=1690.11;SAR=963;SRF=2991;SRP=52768.1;SRR=32257;TYPE=snp;technology.Illumina=1	GT:DP:AD:RO:QR:AO:QA:GL	1/1:101:4,97:4:103:97:3526:-307.697,-20.878,0	0/1:15:11,4:11:338:4:145:-8.79246,0,-25.323	0/1:26:4,22:4:142:22:882:-71.8579,0,-5.29898	0/0:3:3,0:3:105:0:0:0,-0.90309,-9.7927	0/1:43:11,32:11:387:32:1281:-102.547,0,-22.1516	0/1:4:3,1:3:119:1:41:-2.89045,0,-9.89038	1/1:84:2,82:2:82:82:3291:-287.889,-17.5068,0	0/0:16:16,0:16:647:0:0:0,-4.81648,-58.5599	1/1:546:13,533:13:483:533:20952:-1839.91,-121.348,0	0/0:844:842,0:842:33510:0:0:0,-253.467,-3011.26	0/1:60:11,49:11:447:49:1917:-154.483,0,-22.5232	0/1:45:11,34:11:434:34:1365:-109.557,0,-23.8637	0/1:124:104,19:104:4120:19:743:-30.0237,0,-333.514	0/1:65:17,48:17:517:48:1895:-151.168,0,-26.3654	0/0:5:5,0:5:183:0:0:0,-1.50515,-16.8218	0/1:54:33,21:33:1273:21:821:-57.9413,0,-98.5145	0/1:11:6,5:6:195:5:191:-14.2405,0,-14.5495	0/0:2:2,0:2:78:0:0:0,-0.60206,-7.40278	0/0:4:4,0:4:160:0:0:0,-1.20412,-14.7829	0/1:84:10,74:10:312:74:2957:-240.828,0,-3.077	0/0:8401:8393,3:8393:333056:3:36:0,-2524.25,-29930.5	0/0:9830:9815,5:9815:390803:5:89:0,-2948.1,-35118.1	0/0:14100:14086,1:14086:557333:1:32:0,-4237.72,-50080.1	0/0:1844:1842,1:1842:72238:1:12:0,-553.718,-6492.58
dDocent_Contig_22511	253	.	AGCGG	AGCAA,TGCAA	1.24413e+06	.	AB=0.211027,0.509506;ABP=384.529,3.42313;AC=29,16;AF=0.604167,0.333333;AN=48;AO=34570,1001;CIGAR=3M2X,1X2M2X;DP=35967;DPB=36156.6;DPRA=0,315.237;EPP=53898.6,1725.18;EPPR=253.012;GTI=0;LEN=2,5;MEANALT=4.91667,5.89474;MQM=59.9367,59.5764;MQMR=60;NS=24;NUMALT=2;ODDS=0;PAIRED=0,0;PAIREDR=0.894309;PAO=160.5,1;PQA=5653,32;PQR=5530;PRO=156.5;QA=1350338,37583;QR=4783;RO=123;RPL=34519,997;RPP=74628.5,2142.05;RPPR=270.101;RPR=51,4;RUN=1,1;SAF=2640,55;SAP=53891.2,1725.18;SAR=31930,946;SRF=2;SRP=253.012;SRR=121;TYPE=mnp,complex;technology.Illumina=1,1	GT:DP:AD:RO:QR:AO:QA:GL	2/2:102:1,4,95:1:20:4,95:122,3491:-311.063,-302.219,-302.513,-27.1163,-19.4726,0	1/2:14:0,11,2:0:0:11,2:308,82:-30.5958,-6.87803,-2.96464,-24.4108,0,-23.1511	1/2:26:0,4,22:0:0:4,22:98,812:-74.3473,-66.7544,-65.5502,-7.85685,0,-1.23419	1/1:3:0,3,0:0:0:3,0:85,0:-7.92762,-0.90309,0,-7.92762,-0.90309,-7.92762	1/2:42:4,11,24:4:161:11,24:356,923:-89.3446,-62.4701,-71.828,-15.3748,0,-20.7752	1/2:4:0,3,1:0:0:3,1:94,41:-11.2683,-3.79354,-2.89045,-7.8601,0,-7.55907	2/2:85:1,4,78:1:39:4,78:141,3077:-273.044,-261.873,-263.874,-20.27,-12.0202,0	1/1:16:0,16,0:0:0:16,0:572,0:-51.7822,-4.81648,0,-51.7822,-4.81648,-51.7822	2/2:545:7,5,527:7:258:5,527:133,20138:-1787.14,-1778.86,-1798.45,-137.529,-148.281,0	1/1:842:0,836,1:0:0:836,1:32951,20:-2962.19,-252.865,0,-2961.9,-251.371,-2960.27	1/2:58:2,9,46:2:81:9,46:336,1778:-168.665,-141.774,-145.745,-20.837,0,-13.376	0/2:45:6,6,26:6:241:6,26:223,1007:-80.9142,-64.4795,-82.5355,0,-1.63049,-12.0445	0/2:123:99,4,17:99:3861:4,17:142,643:-22.9788,-41.2113,-357.347,0,-305.859,-312.307	1/2:65:1,13,41:1:41:13,41:399,1552:-155.35,-123.823,-123.294,-28.4273,0,-19.4727	1/1:5:0,4,0:0:0:4,0:145,0:-13.1569,-1.20412,0,-13.1569,-1.20412,-13.1569	1/2:54:1,34,14:1:40:34,14:1310,532:-147.619,-40.4093,-33.4723,-104.295,0,-103.376	0/1:11:1,7,1:1:41:7,1:246,27:-19.7056,0,-1.28849,-17.8872,-1.3018,-20.9748	1/1:2:0,2,0:0:0:2,0:82,0:-7.77968,-0.60206,0,-7.77968,-0.60206,-7.77968	1/1:4:0,4,0:0:0:4,0:160,0:-14.7829,-1.20412,0,-14.7829,-1.20412,-14.7829	1/2:84:0,9,74:0:0:9,74:306,2854:-258.45,-234.418,-231.709,-24.2264,0,-1.95017	1/1:8342:0,8278,9:0:0:8278,9:323743,151:-29104.6,-2522.03,0,-29123.8,-2511.8,-29088.6	1/1:9786:0,9714,15:0:0:9714,15:380818,310:-34230.9,-2947.69,0,-34231,-2924.33,-34200.6	1/1:13901:0,13796,7:0:0:13796,7:537734,133:-48339,-4268,0,-48443.5,-4258.14,-48315.3	1/1:1808:0,1793,1:0:0:1793,1:69834,12:-6277.65,-558.411,0,-6295.53,-557.635,-6274.61
dDocent_Contig_61185	35	.	TCCTT	TCCCTT,TCCTTT	59704.8	.	AB=0.22807,0.195122;ABP=39.6206,36.112;AC=31,5;AF=0.704545,0.113636;AN=44;AO=1909,9;CIGAR=1M1I4M,3M1I2M;DP=2110;DPB=2523;DPRA=55.3684,0.0628961;EPP=236.434,5.18177;EPPR=6.01695;GTI=0;LEN=1,1;MEANALT=3.31579,4.2;MQM=49.0597,47.8889;MQMR=54.4615;NS=22;NUMALT=2;ODDS=0;PAIRED=0.164484,0;PAIREDR=0.0769231;PAO=13.6667,6.66667;PQA=427.667,207.667;PQR=400.667;PRO=12.6667;QA=68484,217;QR=856;RO=26;RPL=58,0;RPP=3659.88,22.5536;RPPR=43.4331;RPR=1851,9;RUN=1,1;SAF=1157,6;SAP=189.587,5.18177;SAR=752,3;SRF=18;SRP=11.3621;SRR=8;TYPE=ins,ins;technology.Illumina=1,1	GT:DP:AD:RO:QR:AO:QA:GL	0/1:9:3,4,0:3:110:4,0:88,0:-5.44915,0,-7.89456,-6.35224,-9.09868,-15.3947	0/1:6:1,2,1:1:17:2,1:24,12:-1.192,0,-0.602386,-0.754606,-0.485141,-1.67021	1/1:4:0,3,0:0:0:3,0:75,0:-6.43399,-0.90309,0,-6.43399,-0.90309,-6.43399	1/1:1:0,1,0:0:0:1,0:41,0:-4.021,-0.30103,0,-4.021,-0.30103,-4.021	1/2:4:0,1,1:0:0:1,1:36,12:-3.42729,-0.726791,-0.425761,-2.69771,0,-2.39668	1/1:2:0,2,0:0:0:2,0:34,0:-3.07111,-0.60206,0,-3.07111,-0.60206,-3.07111	0/2:24:13,1,3:13:447:1,3:12,81:-2.4858,-5.63558,-41.5716,0,-35.4935,-35.3561	1/1:2:0,2,0:0:0:2,0:46,0:-4.14987,-0.60206,0,-4.14987,-0.60206,-4.14987	0/1:7:2,3,0:2:57:3,0:29,0:-0.877837,0,-3.04706,-1.4799,-3.95015,-5.40766	1/1:7:0,7,0:0:0:7,0:242,0:-21.0266,-2.10721,0,-21.0266,-2.10721,-21.0266	0/0:1:1,0,0:1:37:0,0:0,0:0,-0.30103,-3.69317,-0.30103,-3.69317,-3.69317	1/1:6:0,4,0:0:0:4,0:92,0:-7.74686,-1.20412,0,-7.74686,-1.20412,-7.74686	0/0:3:1,0,0:1:32:0,0:0,0:0,-0.30103,-2.89778,-0.30103,-2.89778,-2.89778	1/1:2:0,2,0:0:0:2,0:34,0:-3.21397,-0.60206,0,-3.21397,-0.60206,-3.21397	./.:4:4,0:4:160:0:0:0,-1.20412,-14.7829	2/2:2:0,0,1:0:0:0,1:0,37:-3.31676,-3.31676,-3.31676,-0.30103,-0.30103,0	1/1:2:0,2,0:0:0:2,0:78,0:-7.39183,-0.60206,0,-7.39183,-0.60206,-7.39183	./.:1:1,0:1:41:0:0:0,-0.30103,-4.09457	1/1:4:0,4,0:0:0:4,0:109,0:-9.2966,-1.20412,0,-9.2966,-1.20412,-9.2966	1/2:7:1,2,3:1:21:2,3:34,75:-6.20187,-4.26125,-5.24631,-0.653404,0,-1.35466	1/1:1413:2,1330,0:2:71:1330,0:48755,0:-4325.57,-419.871,0,-4351.46,-425.656,-4331.2	1/1:128:1,117,0:1:41:117,0:4068,0:-339.377,-31.8297,0,-339.678,-35.2205,-343.062	1/1:219:1,191,0:1:23:191,0:6414,0:-538.398,-55.9226,0,-538.699,-57.4967,-540.277	1/1:257:0,231,0:0:0:231,0:8273,0:-698.367,-69.839,0,-698.367,-69.839,-698.367
dDocent_Contig_61185	46	.	TTTTA	CTCTC	62068.1	.	AB=0.340426;ABP=13.4056;AC=31;AF=0.673913;AN=46;AO=2019;CIGAR=1X1M1X1M1X;DP=2117;DPB=2124.6;DPRA=55.5;EPP=141.624;EPPR=21.0786;GTI=0;LEN=5;MEANALT=2.52632;MQM=49.4279;MQMR=45.3019;NS=23;NUMALT=1;ODDS=0;PAIRED=0.155027;PAIREDR=0;PAO=2;PQA=64;PQR=1066;PRO=26;QA=74130;QR=1752;RO=53;RPL=165;RPP=3071.17;RPPR=78.766;RPR=1854;RUN=1;SAF=1164;SAP=105.702;SAR=855;SRF=21;SRP=7.96781;SRR=32;TYPE=complex;technology.Illumina=1	GT:DP:AD:RO:QR:AO:QA:GL	0/1:10:6,4:6:201:4:127:-7.86995,0,-14.3944	0/1:7:3,3:3:88:3:62:-3.82269,0,-4.40312	0/1:6:3,3:3:83:3:74:-4.95033,0,-4.62214	1/1:1:0,1:0:0:1:38:-3.75861,-0.30103,0	0/1:4:3,1:3:92:1:38:-2.18348,0,-7.10789	1/1:2:0,0:0:0:0:0:0,0,0	0/0:25:20,1:20:714:1:22:0,-4.36872,-60.5422	1/1:2:0,2:0:0:2:72:-4.36413,-0.60206,0	0/1:10:6,3:6:157:3:60:-2.23709,0,-11.2285	1/1:7:0,7:0:0:7:212:-18.4622,-2.10721,0	0/0:1:1,0:1:40:0:0:0,-0.30103,-3.98648	1/1:6:0,6:0:0:6:100:-8.15716,-1.80618,0	0/0:3:2,0:2:82:0:0:0,-0.60206,-7.4299	1/1:2:0,2:0:0:2:41:-3.86977,-0.60206,0	0/0:2:2,0:2:67:0:0:0,-0.60206,-0.947694	0/1:2:1,1:1:35:1:41:-3.32152,0,-2.89657	1/1:2:0,1:0:0:1:41:-3.81889,-0.30103,0	./.:1:1,0:1:41:0:0:0,-0.30103,-4.09457	1/1:4:0,4:0:0:4:129:-9.91262,-1.20412,0	0/1:8:6,1:6:193:1:27:-0.0657637,0,-14.6789	1/1:1443:0,1420:0:0:1420:52137:-4588.15,-428.065,0	1/1:123:0,120:0:0:120:4548:-337.331,-19.0628,0	1/1:203:0,197:0:0:197:7109:-524.938,-25.3205,0	1/1:244:0,242:0:0:242:9252:-698.553,-35.3749,0
dDocent_Contig_61185	63	.	G	A	66111.7	.	AB=0.390244;ABP=7.30028;AC=31;AF=0.673913;AN=46;AO=2100;CIGAR=1X;DP=2180;DPB=2180;DPRA=54.35;EPP=62.5707;EPPR=45.2334;GTI=0;LEN=1;MEANALT=1.35;MQM=49.8171;MQMR=46.1905;NS=23;NUMALT=1;ODDS=0;PAIRED=0.173333;PAIREDR=0.015873;PAO=0;PQA=0;PQR=0;PRO=0;QA=77990;QR=1903;RO=63;RPL=508;RPP=1218.06;RPPR=45.2334;RPR=1592;RUN=1;SAF=1194;SAP=88.7773;SAR=906;SRF=26;SRP=7.18091;SRR=37;TYPE=snp;technology.Illumina=1	GT:DP:AD:RO:QR:AO:QA:GL	0/1:10:5,5:5:139:5:139:-8.85478,0,-8.27703	0/1:7:4,3:4:123:3:61:-3.30044,0,-8.28882	0/1:6:3,3:3:105:3:85:-5.77496,0,-5.28028	1/1:1:0,1:0:0:1:12:-1.1999,-0.30103,0	0/0:4:3,1:3:95:1:12:0,-0.00573681,-7.3619	1/1:2:0,2:0:0:2:49:-2.56248,-0.60206,0	0/0:25:23,1:23:729:1:12:0,-6.14956,-62.8642	1/1:2:0,2:0:0:2:82:-4.36477,-0.60206,0	0/1:10:7,3:7:208:3:94:-1.59479,0,-14.1828	1/1:7:0,7:0:0:7:249:-21.3967,-2.10721,0	0/0:1:1,0:1:27:0:0:0,-0.30103,-2.69931	1/1:6:1,4:1:12:4:68:-4.47312,-0.439856,0	0/0:3:3,0:3:100:0:0:0,-0.90309,-9.32617	1/1:2:0,2:0:0:2:24:-2.27844,-0.60206,0	0/0:2:2,0:2:73:0:0:0,-0.60206,-0.949367	1/1:2:0,2:0:0:2:49:-4.57995,-0.60206,0	1/1:2:0,1:0:0:1:37:-3.44851,-0.30103,0	./.:1:1,0:1:41:0:0:0,-0.30103,-4.09457	1/1:4:0,4:0:0:4:106:-9.11968,-1.20412,0	0/1:8:6,2:6:211:2:74:-1.82889,0,-14.8704	1/1:1519:5,1504:5:81:1504:56009:-4914.85,-446.997,0	1/1:117:0,117:0:0:117:4491:-351.589,-35.2205,0	1/1:204:0,201:0:0:201:7330:-574.771,-60.507,0	1/1:236:0,235:0:0:235:9007:-713.161,-70.7421,0
dDocent_Contig_61185	75	.	CGG	CAA	64294.2	.	AB=0.390244;ABP=7.30028;AC=29;AF=0.630435;AN=46;AO=2090;CIGAR=1M2X;DP=2166;DPB=2177.33;DPRA=32.3609;EPP=1813.33;EPPR=12.2288;GTI=0;LEN=2;MEANALT=1.94737;MQM=50.4665;MQMR=45.3208;NS=23;NUMALT=1;ODDS=0;PAIRED=0.198565;PAIREDR=0;PAO=21.5;PQA=757.5;PQR=342.5;PRO=8.5;QA=75033;QR=1622;RO=53;RPL=1469;RPP=750.146;RPPR=21.0786;RPR=621;RUN=1;SAF=1146;SAP=45.4049;SAR=944;SRF=22;SRP=6.32897;SRR=31;TYPE=mnp;technology.Illumina=1	GT:DP:AD:RO:QR:AO:QA:GL	0/1:10:6,4:6:155:4:79:-4.21706,0,-10.3724	0/1:7:3,3:3:108:3:86:-5.81391,0,-5.97659	0/1:6:3,3:3:97:3:80:-5.46897,0,-5.1723	1/1:1:0,1:0:0:1:27:-2.69657,-0.30103,0	0/1:4:3,1:3:97:1:37:-2.14203,0,-7.23216	1/1:2:0,1:0:0:1:12:-0.921171,-0.30103,0	0/0:22:17,1:17:488:1:27:0,-3.09219,-40.6711	1/1:2:0,2:0:0:2:68:-4.36306,-0.60206,0	0/1:10:7,3:7:210:3:71:-1.63631,0,-14.2049	1/1:3:0,3:0:0:3:65:-5.61183,-0.90309,0	0/0:1:1,0:1:39:0:0:0,-0.30103,-3.88923	1/1:6:0,5:0:0:5:91:-7.14979,-1.50515,0	0/0:3:3,0:3:112:0:0:0,-0.90309,-10.4454	1/1:2:0,2:0:0:2:44:-4.13109,-0.60206,0	0/0:2:2,0:2:74:0:0:0,-0.60206,-0.949482	0/1:2:1,1:1:15:1:41:-3.32152,0,-0.897927	0/1:2:1,1:1:12:1:32:-2.59577,0,-0.597934	./.:1:1,0:1:41:0:0:0,-0.30103,-4.09457	1/1:4:0,4:0:0:4:102:-8.85617,-1.20412,0	0/0:8:6,0:6:215:0:0:0,-1.80618,-16.5248	1/1:1566:0,1558:0:0:1558:56077:-4967.93,-476.53,0	1/1:107:0,106:0:0:106:3814:-296.774,-34.3174,0	1/1:194:0,190:0:0:190:6758:-531.68,-57.1957,0	1/1:202:0,201:0:0:201:7522:-595.481,-64.7214,0
dDocent_Contig_129886	143	.	T	C	723195	.	AB=0.415663;ABP=13.2659;AC=34;AF=0.73913;AN=46;AO=22604;CIGAR=1X;DP=22744;DPB=22744;DPRA=0;EPP=41773;EPPR=26.4103;GTI=0;LEN=1;MEANALT=1.17391;MQM=59.8094;MQMR=59.6642;NS=23;NUMALT=1;ODDS=0;PAIRED=0.790126;PAIREDR=0.5;PAO=0;PQA=0;PQR=0;PRO=0;QA=805580;QR=5030;RO=134;RPL=475;RPP=45047.9;RPPR=5.34382;RPR=22129;RUN=1;SAF=21561;SAP=40445.6;SAR=1043;SRF=65;SRP=3.26958;SRR=69;TYPE=snp;technology.Illumina=1	GT:DP:AD:RO:QR:AO:QA:GL	0/1:15:9,6:9:365:6:226:-16.1863,0,-28.6985	0/1:6:4,2:4:135:2:82:-5.9735,0,-10.6662	0/1:16:14,2:14:499:2:69:-1.73581,0,-40.4015	./.:11:10,0,0:10:399:0,0:0,0:0,-3.0103,-35.8577,-3.0103,-35.8577,-35.8577	0/1:21:4,16:4:135:16:567:-43.3003,0,-6.08857	0/1:4:1,3:1:41:3:51:-3.55566,0,-2.89045	0/1:12:7,5:7:258:5:188:-13.669,0,-19.9464	1/1:3:0,3:0:0:3:111:-10.3539,-0.90309,0	0/1:29:20,9:20:740:9:318:-20.2288,0,-58.1649	1/1:117:1,116:1:22:116:3958:-352.231,-33.0212,0	0/0:26:25,1:25:993:1:37:0,-4.12895,-85.9599	1/1:19:1,18:1:41:18:660:-55.6355,-1.625,0	0/1:2:1,1:1:41:1:37:-3.09577,0,-3.49251	0/1:17:3,14:3:123:14:467:-37.2208,0,-6.34728	1/1:1:0,1:0:0:1:37:-3.69783,-0.30103,0	1/1:69:0,69:0:0:69:2366:-213.167,-20.7711,0	1/1:4:0,4:0:0:4:156:-14.0981,-1.20412,0	1/1:1:0,1:0:0:1:32:-3.19931,-0.30103,0	1/1:6:0,6:0:0:6:221:-20.2448,-1.80618,0	0/1:44:33,11:33:1276:11:362:-19.5044,0,-101.834	1/1:1926:1,1925:1:37:1925:68993:-6201.55,-576.086,0	1/1:755:1,754:1:41:754:27029:-2425.65,-223.183,0	1/1:19147:7,19136:7:219:19136:681524:-61255.1,-5742.87,0	1/1:504:2,501:2:64:501:18089:-1618.73,-145.594,0
dDocent_Contig_129886	161	.	A	G	474.735	.	AB=0.26087;ABP=48.7056;AC=5;AF=0.113636;AN=44;AO=38;CIGAR=1X;DP=23223;DPB=23223;DPRA=17.6677;EPP=69.0688;EPPR=38704.3;GTI=0;LEN=1;MEANALT=1.4;MQM=55.7105;MQMR=59.8076;NS=22;NUMALT=1;ODDS=0;PAIRED=0.815789;PAIREDR=0.783578;PAO=0;PQA=0;PQR=0;PRO=0;QA=1266;QR=871342;RO=23140;RPL=0;RPP=85.5263;RPPR=49429.1;RPR=38;RUN=1;SAF=36;SAP=69.0688;SAR=2;SRF=21703;SRP=38544.4;SRR=1437;TYPE=snp;technology.Illumina=1	GT:DP:AD:RO:QR:AO:QA:GL	0/1:18:16,2:16:590:2:63:-0.561196,0,-47.9889	0/0:6:6,0:6:238:0:0:0,-1.80618,-21.7928	0/0:12:12,0:12:447:0:0:0,-3.61236,-40.5601	./.:11:10,0,0:10:399:0,0:0,0:0,-3.0103,-35.8577,-3.0103,-35.8577,-35.8577	0/0:19:18,1:18:702:1:41:0,-1.66096,-59.4379	0/0:5:5,0:5:172:0:0:0,-1.50515,-15.805	0/0:9:9,0:9:321:0:0:0,-2.70927,-29.2119	0/0:3:3,0:3:119:0:0:0,-0.90309,-11.0945	0/1:34:29,5:29:1100:5:201:-8.23499,0,-89.0272	0/0:119:118,0:118:4323:0:0:0,-35.5215,-387.141	0/0:29:29,0:29:1120:0:0:0,-8.72987,-101.082	0/1:19:6,13:6:228:13:500:-39.6088,0,-15.1592	0/0:2:2,0:2:82:0:0:0,-0.60206,-7.77968	0/1:18:16,2:16:570:2:78:-1.74513,0,-46.1924	0/0:1:1,0:1:41:0:0:0,-0.30103,-4.09457	0/0:71:67,4:67:2428:4:164:0,-6.26584,-203.552	0/1:3:1,2:1:27:2:82:-6.44391,0,-1.79669	./.:1:0,1:0:0:1:32:-3.19931,-0.30103,0	0/0:6:6,0:6:213:0:0:0,-1.80618,-19.5031	0/0:39:38,1:38:1380:1:41:0,-7.68156,-120.047	0/0:2068:2063,2:2063:78448:2:24:0,-619.5,-7048.51	0/0:772:771,0:771:28869:0:0:0,-232.094,-2593.3	0/0:19457:19412,6:19412:730317:6:72:0,-5839.18,-65626	0/0:513:512,0:512:19607:0:0:0,-154.127,-1760.85
dDocent_Contig_129886	179	.	TGGT	CGGC,TGGC	757532	.	AB=0.413462,0.124464;ABP=16.5402,288.424;AC=25,3;AF=0.568182,0.0681818;AN=44;AO=23142,40;CIGAR=1X2M1X,3M1X;DP=23628;DPB=23705.5;DPRA=131.006,6.1372;EPP=36403.7,65.7659;EPPR=66.97;GTI=0;LEN=4,1;MEANALT=3.8,4.22222;MQM=59.8143,57.475;MQMR=60;NS=22;NUMALT=2;ODDS=0;PAIRED=0.776165,0.825;PAIREDR=0.681818;PAO=67,67;PQA=2429,2440;PQR=188;PRO=5;QA=843298,1490;QR=6742;RO=176;RPL=411,2;RPP=46748.7,73.366;RPPR=12.6832;RPR=22731,38;RUN=1,1;SAF=21516,37;SAP=37124.3,65.7659;SAR=1626,3;SRF=102;SRP=12.6832;SRR=74;TYPE=complex,snp;technology.Illumina=1,1	GT:DP:AD:RO:QR:AO:QA:GL	0/1:24:18,3,1:18:689:3,1:105,37:-2.85141,0,-59.0883,-5.53364,-56.9644,-65.2002	0/1:6:4,2,0:4:140:2,0:80,0:-5.18333,0,-10.4853,-6.98951,-11.7377,-17.7422	0/0:15:12,2,0:12:472:2,0:49,0:0,-0.0890451,-41.853,-3.91339,-42.4551,-46.2457	./.:11:10,0,0:10:399:0,0:0,0:0,-3.0103,-35.8577,-3.0103,-35.8577,-35.8577	0/1:19:16,2,1:16:622:2,1:62,41:-0.0965067,0,-50.4811,-1.52929,-47.7304,-52.3976	0/1:5:1,4,0:1:34:4,0:135,0:-10.9725,0,-1.89376,-11.2735,-3.09788,-14.032	0/0:9:9,0,0:9:339:0,0:0,0:0,-2.70927,-30.8541,-2.70927,-30.8541,-30.8541	1/1:3:0,3,0:0:0:3,0:120,0:-11.1873,-0.90309,0,-11.1873,-0.90309,-11.1873	0/2:38:33,0,5:33:1254:0,5:0,196:-6.27121,-16.5062,-122.68,0,-106.563,-105.058	1/1:119:0,116,0:0:0:116,0:4204,0:-377.346,-34.9195,0,-377.346,-34.9195,-377.346	0/0:26:25,1,0:25:991:1,0:12,0:0,-6.62679,-88.2839,-7.52575,-88.5849,-89.3533	0/2:19:4,2,13:4:162:2,13:75,504:-40.1947,-35.2584,-48.0185,0,-7.24588,-9.46462	0/1:2:1,1,0:1:41:1,0:35,0:-2.89657,0,-3.49251,-3.1976,-3.79354,-6.61148	0/1:21:13,6,2:13:456:6,2:205,82:-12.6866,0,-35.2529,-10.2446,-30.7101,-46.7385	1/1:1:0,1,0:0:0:1,0:32,0:-3.19931,-0.30103,0,-3.19931,-0.30103,-3.19931	0/1:71:11,56,4:11:425:56,4:2099,150:-168.558,0,-18.0451,-159.63,-22.6666,-193.322	1/2:3:0,1,2:0:0:1,2:32,81:-9.2464,-6.68933,-6.3883,-2.89828,0,-2.29622	./.:1:0,1:0:0:1:32:-3.19931,-0.30103,0	1/1:6:0,6,0:0:0:6,0:226,0:-20.6978,-1.80618,0,-20.6978,-1.80618,-20.6978	0/1:38:28,9,1:28:1098:9,1:255,41:-9.88453,0,-85.572,-16.7556,-86.9105,-105.007	1/1:2128:0,2112,0:0:0:2112,0:77073,0:-6928.77,-647.516,0,-6941.36,-647.516,-6929.92	1/1:787:0,775,0:0:0:775,0:28253,0:-2540.45,-233.298,0,-2540.45,-233.298,-2540.45	1/1:19762:1,19520,11:1:19:19520,11:711004,358:-63903,-5939.12,0,-63945.7,-5911.74,-63879.4	1/1:526:0,520,0:0:0:520,0:19242,0:-1730.19,-159.245,0,-1732.84,-159.245,-1730.43
dDocent_Contig_129886	183	.	GCCCCT	GCCCCC,GCCCGC,GCCTGC	831501	.	AB=0.384956,0.103004,0.666667;ABP=28.9911,321.974,3.73412;AC=26,2,1;AF=0.590909,0.0454545,0.0227273;AN=44;AO=23247,26,2;CIGAR=5M1X,4M2X,3M3X;DP=23813;DPB=23966.3;DPRA=132.028,6.21884,0.00127399;EPP=33727.1,43.4331,3.0103;EPPR=49.3833;GTI=0;LEN=1,2,3;MEANALT=4.75,6.75,2;MQM=59.8225,57.8462,42.5;MQMR=59.9889;NS=22;NUMALT=3;ODDS=2.22045e-16;PAIRED=0.770422,0.807692,0;PAIREDR=0.677778;PAO=211.133,9.13333,9.13333;PQA=7652.9,307.4,307.4;PQR=280.9;PRO=7.8;QA=919147,926,81;QR=6852;RO=180;RPL=757,1,0;RPP=44122.1,51.1168,7.35324;RPPR=11.1654;RPR=22490,25,2;RUN=1,1,1;SAF=21437,25,1;SAP=35985.8,51.1168,3.0103;SAR=1810,1,1;SRF=102;SRP=9.95901;SRR=78;TYPE=snp,mnp,mnp;technology.Illumina=1,1,1	GT:DP:AD:RO:QR:AO:QA:GL	0/1:25:20,3,2,0:20:788:3,2,0:119,53,0:-3.85348,0,-64.0375,-5.76364,-60.7892,-69.9827,-9.87408,-64.9406,-70.5848,-74.7375	0/1:6:4,2,0,0:4:132:2,0,0:82,0,0:-5.9735,0,-10.3972,-7.17762,-10.9993,-17.794,-7.17762,-10.9993,-17.794,-17.794	0/1:16:14,2,0,0:14:483:2,0,0:59,0,0:-0.486631,0,-42.3501,-5.00208,-42.9522,-47.653,-5.00208,-42.9522,-47.653,-47.653	./.:11:10,0,0:10:399:0,0:0,0:0,-3.0103,-35.8577,-3.0103,-35.8577,-35.8577	0/1:20:17,2,1,0:17:644:2,1,0:73,41,0:-0.817477,0,-52.1551,-2.56955,-49.4039,-55.0639,-5.93499,-52.7571,-55.3649,-58.7181	0/1:5:1,4,0,0:1:35:4,0,0:160,0,0:-13.2728,0,-1.99348,-13.5739,-3.1976,-16.4117,-13.5739,-3.1976,-16.4117,-16.4117	0/0:9:9,0,0,0:9:328:0,0,0:0,0,0:0,-2.70927,-29.8514,-2.70927,-29.8514,-29.8514,-2.70927,-29.8514,-29.8514,-29.8514	1/1:3:0,3,0,0:0:0:3,0,0:123,0,0:-11.4648,-0.90309,0,-11.4648,-0.90309,-11.4648,-11.4648,-0.90309,-11.4648,-11.4648	0/2:39:32,0,5,0:32:1250:0,5,0:0,201,0:-7.13147,-16.7644,-119.561,0,-102.994,-101.489,-16.7644,-119.561,-102.994,-119.561	1/1:117:0,112,0,0:0:0:112,0,0:4386,0,0:-392.817,-33.7154,0,-392.817,-33.7154,-392.817,-392.817,-33.7154,-392.817,-392.817	0/0:26:25,1,0,0:25:991:1,0,0:32,0,0:0,-5.53056,-89.4321,-8.42884,-90.3351,-92.2507,-8.42884,-90.3351,-92.2507,-92.2507	0/2:19:4,2,9,0:4:152:2,9,0:82,365,0:-28.8929,-23.3284,-35.1819,0,-5.67874,-9.74061,-30.097,-35.784,-12.4499,-42.5531	0/1:2:1,1,0,0:1:41:1,0,0:41,0,0:-3.49251,0,-3.49251,-3.79354,-3.79354,-7.17762,-3.79354,-3.79354,-7.17762,-7.17762	0/1:21:13,6,2,0:13:457:6,2,0:190,78,0:-11.0202,0,-38.0192,-9.03487,-33.6373,-48.3054,-15.2346,-39.8253,-48.9074,-55.0954	1/1:1:0,1,0,0:0:0:1,0,0:27,0,0:-2.69978,-0.30103,0,-2.69978,-0.30103,-2.69978,-2.69978,-0.30103,-2.69978,-2.69978	0/1:71:10,56,4,0:10:406:56,4,0:2236,127,0:-182.397,0,-15.5075,-177.053,-23.3677,-208.431,-187.266,-33.5693,-210.539,-219.849	1/3:3:0,1,0,2:0:0:1,0,2:41,0,81:-10.082,-6.68933,-6.3883,-10.082,-6.68933,-10.082,-3.79354,0,-3.79354,-3.19148	./.:1:0,1:0:0:1:32:-3.19931,-0.30103,0	1/1:7:0,7,0,0:0:0:7,0,0:287,0,0:-26.2052,-2.10721,0,-26.2052,-2.10721,-26.2052,-26.2052,-2.10721,-26.2052,-26.2052	0/1:38:27,8,1,0:27:1047:8,1,0:269,37,0:-12.7681,0,-93.1991,-18.781,-92.5939,-114.057,-21.799,-95.6073,-114.358,-117.371	1/1:2158:0,2134,0,0:0:0:2134,0,0:84647,0,0:-7680.27,-655.342,0,-7691.43,-655.342,-7686.01,-7691.43,-655.342,-7691.43,-7686.01	1/1:788:0,776,0,0:0:0:776,0,0:30563,0,0:-2758.6,-234.803,0,-2758.6,-234.803,-2758.6,-2758.6,-234.803,-2758.6,-2758.6	1/1:19905:3,19604,2,0:3:98:19604,2,0:775070,24,0:-70167,-5963.92,0,-70203.4,-5970.28,-70190.8,-70205,-5971.83,-70210.6,-70192.9	1/1:534:0,522,0,0:0:0:522,0,0:20660,0,0:-1864.77,-161.051,0,-1867.78,-161.051,-1864.77,-1867.78,-161.051,-1867.78,-1864.77
dDocent_Contig_129886	193	.	TAGCC	TAGCA,GAGCA	786002	.	AB=0.392523,0.122172;ABP=24.4815,277.038;AC=25,3;AF=0.568182,0.0681818;AN=44;AO=23619,29;CIGAR=4M1X,1X3M1X;DP=24242;DPB=24297.8;DPRA=134.422,5.52967;EPP=27937.3,42.621;EPPR=86.4037;GTI=0;LEN=1,5;MEANALT=4.3,5.44444;MQM=59.834,57.069;MQMR=59.6857;NS=22;NUMALT=2;ODDS=0;PAIRED=0.765231,0.793103;PAIREDR=0.742857;PAO=62,51;PQA=2058,1663.5;PQR=394.5;PRO=11;QA=876758,1088;QR=8556;RO=245;RPL=2210,1;RPP=33891.3,57.5966;RPPR=64.0686;RPR=21409,28;RUN=1,1;SAF=21575,27;SAP=35073.5,49.8093;SAR=2044,2;SRF=166;SRP=70.0955;SRR=79;TYPE=snp,complex;technology.Illumina=1,1	GT:DP:AD:RO:QR:AO:QA:GL	0/1:25:18,2,1:18:724:2,1:68,37:-0.141676,0,-59.24,-2.50845,-56.8143,-62.0251	0/1:6:4,2,0:4:131:2,0:82,0:-5.9735,0,-10.305,-7.17762,-10.907,-17.7026	0/1:17:15,2,0:15:535:2,0:68,0:-1.33712,0,-43.3392,-5.85257,-43.9412,-49.4521	./.:11:10,0,0:10:399:0,0:0,0:0,-3.0103,-35.8577,-3.0103,-35.8577,-35.8577	0/0:19:16,2,1:16:609:2,1:59,38:0,-0.165881,-49.5006,-1.68896,-47.003,-51.3984	0/1:5:1,3,0:1:40:3,0:75,0:-5.63822,0,-2.53178,-5.93925,-3.43487,-9.27078	0/0:9:9,0,0:9:319:0,0:0,0:0,-2.70927,-29.0357,-2.70927,-29.0357,-29.0357	1/1:3:0,3,0:0:0:3,0:114,0:-10.6292,-0.90309,0,-10.6292,-0.90309,-10.6292	0/2:37:31,0,5:31:1204:0,5:0,201:-6.86395,-16.7979,-115.134,0,-99.1696,-97.0035	1/1:119:1,115,0:1:19:115,0:4253,0:-379.815,-33.2217,0,-380.116,-34.6185,-381.523	0/0:27:26,1,0:26:997:1,0:41,0:0,-5.23736,-85.9321,-9.0309,-87.4373,-89.4859	0/2:19:4,2,13:4:144:2,13:82,494:-39.2656,-33.6975,-44.8337,0,-4.92495,-7.79633	0/1:2:1,1,0:1:36:1,0:32,0:-2.59725,0,-2.99621,-2.89828,-3.29724,-5.85565	0/1:22:14,6,2:14:487:6,2:238,72:-15.4063,0,-37.7662,-13.8288,-33.7694,-52.7723	1/1:1:0,1,0:0:0:1,0:32,0:-3.19931,-0.30103,0,-3.19931,-0.30103,-3.19931	0/1:74:11,56,3:11:424:56,3:2093,112:-168.046,0,-17.9838,-162.222,-25.7046,-196.129	1/2:4:0,2,2:0:0:2,2:64,81:-11.8132,-6.68933,-6.08727,-5.47567,0,-4.87361	./.:1:0,1:0:0:1:32:-3.19931,-0.30103,0	1/1:7:0,7,0:0:0:7,0:265,0:-24.2045,-2.10721,0,-24.2045,-2.10721,-24.2045	0/1:40:30,8,1:30:1181:8,1:278,41:-13.4514,0,-94.805,-19.1232,-93.8609,-116.011	1/1:2202:3,2168,0:3:83:2168,0:80863,0:-7261.73,-655.699,0,-7272.94,-662.266,-7269.56	1/1:799:5,780,0:5:126:780,0:28926,0:-2589.14,-225.551,0,-2591.31,-235.405,-2600.54	1/1:20264:56,19925,1:56:1497:19925,1:739103,12:-66292.5,-5941.08,0,-66374.4,-6057.45,-66430.3	1/1:541:0,533,0:0:0:533,0:20022,0:-1798.93,-162.857,0,-1801.46,-162.857,-1798.93
dDocent_Contig_129886	204	.	C	T	279.905	.	AB=0.478261;ABP=3.10471;AC=2;AF=0.0454545;AN=44;AO=24;CIGAR=1X;DP=24441;DPB=24441;DPRA=32.4814;EPP=16.0391;EPPR=17672.3;GTI=0;LEN=1;MEANALT=1.66667;MQM=57.5833;MQMR=59.8323;NS=22;NUMALT=1;ODDS=0;PAIRED=0.75;PAIREDR=0.769171;PAO=0;PQA=0;PQR=0;PRO=0;QA=827;QR=969514;RO=24412;RPL=4;RPP=26.1727;RPPR=22445.5;RPR=20;RUN=1;SAF=20;SAP=26.1727;SAR=4;SRF=22087;SRP=34741.6;SRR=2325;TYPE=snp;technology.Illumina=1	GT:DP:AD:RO:QR:AO:QA:GL	0/0:24:24,0:24:919:0:0:0,-7.22472,-82.9921	0/0:5:5,0:5:164:0:0:0,-1.50515,-15.0797	0/0:17:17,0:17:613:0:0:0,-5.11751,-55.4747	./.:11:10,0,0:10:399:0,0:0,0:0,-3.0103,-35.8577,-3.0103,-35.8577,-35.8577	0/0:18:18,0:18:704:0:0:0,-5.41854,-63.6504	0/0:5:5,0:5:196:0:0:0,-1.50515,-18.0065	0/0:8:8,0:8:306:0:0:0,-2.40824,-27.8945	0/0:3:3,0:3:123:0:0:0,-0.90309,-11.4648	0/0:41:41,0:41:1572:0:0:0,-12.3422,-141.705	0/0:119:119,0:119:4729:0:0:0,-35.8226,-423.051	0/0:27:27,0:27:1067:0:0:0,-8.12781,-96.3118	0/1:19:10,9:10:398:9:351:-26.2236,0,-30.4579	0/0:1:1,0:1:37:0:0:0,-0.30103,-3.69783	0/0:22:22,0:22:839:0:0:0,-6.62266,-75.3854	0/0:1:1,0:1:37:0:0:0,-0.30103,-3.69783	0/0:72:72,0:72:2844:0:0:0,-21.6742,-256.005	0/1:4:2,2:2:78:2:82:-6.14288,0,-6.19866	./.:1:0,1:0:0:1:32:-3.19931,-0.30103,0	0/0:7:7,0:7:265:0:0:0,-2.10721,-24.2055	0/0:40:40,0:40:1554:0:0:0,-12.0412,-140.037	0/0:2235:2234,0:2234:88928:0:0:0,-672.501,-7990.12	0/0:804:804,0:804:31948:0:0:0,-242.028,-2870.09	0/0:20430:20413,13:20413:810859:13:394:0,-6113.45,-72820.5	0/0:539:539,0:539:21334:0:0:0,-162.255,-1915.85
dDocent_Contig_129886	215	.	TATA	CATA,CATC	841464	.	AB=0.341317,0.167702;ABP=39.5352,157.428;AC=29,4;AF=0.659091,0.0909091;AN=44;AO=24188,56;CIGAR=1X3M,1X2M1X;DP=24632;DPB=24685.5;DPRA=293.19,99.0851;EPP=41872.8,71.4117;EPPR=7.35324;GTI=0;LEN=1,4;MEANALT=3.28571,4.66667;MQM=59.8979,57.2857;MQMR=60;NS=22;NUMALT=2;ODDS=0;PAIRED=0.777204,0.785714;PAIREDR=0.75;PAO=50.5,5.5;PQA=1230,196;PQR=1072;PRO=46;QA=936493,1485;QR=4671;RO=128;RPL=21908,49;RPP=34589.5,71.4117;RPPR=3.07816;RPR=2280,7;RUN=1,1;SAF=21650,50;SAP=32794.9,78.0812;SAR=2538,6;SRF=67;SRP=3.62103;SRR=61;TYPE=snp,complex;technology.Illumina=1,1	GT:DP:AD:RO:QR:AO:QA:GL	0/1:23:14,6,2:14:543:6,2:208,82:-12.6793,0,-42.8334,-10.1104,-37.8704,-54.1534	0/0:4:4,0,0:4:139:0,0:0,0:0,-1.20412,-12.8496,-1.20412,-12.8496,-12.8496	0/0:16:13,1,0:13:447:1,0:41,0:0,-0.426157,-36.6173,-3.91339,-36.9183,-40.3085	./.:11:10,0,0:10:399:0,0:0,0:0,-3.0103,-35.8577,-3.0103,-35.8577,-35.8577	1/2:18:1,15,2:1:17:15,2:578,82:-52.8653,-5.74451,-2.37879,-46.4279,0,-47.0413	1/1:5:0,5,0:0:0:5,0:187,0:-17.1866,-1.50515,0,-17.1866,-1.50515,-17.1866	0/1:6:4,2,0:4:135:2,0:82,0:-5.9735,0,-10.673,-7.17762,-11.275,-18.0672	1/1:3:0,3,0:0:0:3,0:123,0:-11.4648,-0.90309,0,-11.4648,-0.90309,-11.4648	0/2:40:32,3,5:32:1108:3,5:123,197:-5.96123,-6.03806,-94.4949,0,-79.7874,-87.2359	1/1:120:0,118,0:0:0:118,0:4489,0:-403.374,-36.1236,0,-403.976,-36.1236,-403.314	0/0:27:25,2,0:25:970:2,0:24,0:0,-5.84782,-85.3149,-7.52575,-85.9169,-87.455	1/2:18:1,4,13:1:32:4,13:155,482:-49.3329,-36.8994,-38.27,-10.2194,0,-8.87092	1/1:1:0,1,0:0:0:1,0:41,0:-4.09457,-0.30103,0,-4.09457,-0.30103,-4.09457	0/1:21:4,15,2:4:137:15,2:537,82:-42.5395,0,-6.57149,-37.396,-4.7281,-47.9068	1/1:1:0,1,0:0:0:1,0:22,0:-2.19993,-0.30103,0,-2.19993,-0.30103,-2.19993	1/1:73:1,66,5:1:41:66,5:2534,150:-224.201,-16.4639,0,-212.527,-7.86226,-214.407	1/2:4:0,2,2:0:0:2,2:74,79:-12.6133,-6.56289,-5.96083,-6.42382,0,-5.82176	./.:1:0,1:0:0:1:32:-3.19931,-0.30103,0	1/1:8:0,8,0:0:0:8,0:320,0:-29.1663,-2.40824,0,-29.1663,-2.40824,-29.1663	0/1:37:25,10,1:25:991:10,1:318,41:-17.7655,0,-81.7938,-22.2317,-81.4516,-106.679	1/1:2250:0,2225,2:0:0:2225,2:86520,24:-7777.43,-683.037,0,-7789.18,-681.483,-7772.42	1/1:805:1,793,1:1:29:793,1:30841,12:-2769.69,-237.598,0,-2770.41,-239.143,-2770.55	1/1:20626:3,20389,20:3:82:20389,20:789173,242:-70930.3,-6175.17,0,-70960,-6165.92,-70902.8	1/1:526:0,519,1:0:0:519,1:20103,12:-1807.01,-157.439,0,-1807.5,-156.66,-1805.93
dDocent_Contig_129886	230	.	ACTT	ACTG,ACTA,GCTG	676679	.	AB=0.438066,0.133739,0.219512;ABP=14.0382,386.358,171.114;AC=22,5,6;AF=0.5,0.113636,0.136364;AN=44;AO=21263,108,2266;CIGAR=3M1X,3M1X,1X2M1X;DP=24538;DPB=24671.2;DPRA=368.827,5.26283,18.7774;EPP=36486.7,204.073,2785.5;EPPR=699.039;GTI=0;LEN=1,1,4;MEANALT=4.52632,5.23077,7.625;MQM=59.9081,59.0741,59.906;MQMR=59.9127;NS=22;NUMALT=3;ODDS=0;PAIRED=0.795607,0.712963,0.679612;PAIREDR=0.863378;PAO=60,35,44;PQA=1720.67,859.667,1305;PQR=837.667;PRO=36;QA=687589,2967,73979;QR=13077;RO=527;RPL=19234,101,1960;RPP=30233.1,180.669,2624.6;RPPR=594.875;RPR=2029,7,306;RUN=1,1,1;SAF=18913,103,1879;SAP=28019.1,196.11,2136.21;SAR=2350,5,387;SRF=461;SRP=645.902;SRR=66;TYPE=snp,snp,complex;technology.Illumina=1,1,1	GT:DP:AD:RO:QR:AO:QA:GL	0/2:23:16,4,3,0:16:616:4,3,0:92,114,0:-4.59421,-2.42549,-51.7907,0,-43.6491,-49.7858,-9.41069,-52.9948,-50.6889,-60.0388	0/0:4:4,0,0,0:4:133:0,0,0:0,0,0:0,-1.20412,-12.2977,-1.20412,-12.2977,-12.2977,-1.20412,-12.2977,-12.2977,-12.2977	0/0:16:15,1,0,0:15:498:1,0,0:41,0,0:0,-0.721913,-41.0221,-4.51545,-41.3232,-44.7121,-4.51545,-41.3232,-44.7121,-44.7121	./.:11:10,0,0:10:399:0,0:0,0:0,-3.0103,-35.8577,-3.0103,-35.8577,-35.8577	1/2:18:1,4,13,0:1:30:4,13,0:93,496,0:-45.184,-38.3564,-39.545,-4.69755,0,-3.19624,-45.485,-40.7491,-7.10963,-47.881	1/3:4:0,2,0,2:0:0:2,0,2:73,0,49:-10.0702,-4.04778,-3.44572,-10.0702,-4.04778,-10.0702,-6.32713,0,-6.32713,-5.72507	0/2:4:2,0,2,0:2:54:0,2,0:0,82,0:-6.57556,-7.17762,-11.3618,0,-4.52383,-3.92177,-7.17762,-11.3618,-4.52383,-11.3618	3/3:3:0,0,0,3:0:0:0,0,3:0,0,94:-8.76319,-8.76319,-8.76319,-8.76319,-8.76319,-8.76319,-0.90309,-0.90309,-0.90309,0	0/1:42:34,5,3,0:34:1231:5,3,0:197,119,0:-5.9696,0,-98.9207,-6.40845,-90.6278,-105.935,-16.2046,-100.426,-106.838,-116.636	1/3:117:0,60,2,49:0:0:60,2,49:1846,53,1515:-270.251,-122.351,-104.289,-266.111,-118.212,-265.509,-147.996,0,-143.857,-132.945	0/0:37:33,2,2,0:33:1237:2,2,0:64,82,0:0,-4.82205,-105.483,-3.12107,-99.3149,-103.866,-9.93399,-106.085,-104.469,-111.239	1/1:20:2,16,2,0:2:59:16,2,0:610,54,0:-49.6145,-0.0977046,0,-45.9713,-0.571396,-50.066,-50.2165,-4.81648,-50.6681,-54.9155	0/1:2:1,1,0,0:1:39:1,0,0:41,0,0:-3.49251,0,-3.2945,-3.79354,-3.59553,-6.98951,-3.79354,-3.59553,-6.98951,-6.98951	1/2:21:6,5,9,1:6:190:5,9,1:201,323,25:-24.5337,-11.0887,-23.953,-0.916605,0,-12.5626,-25.3021,-24.4181,-14.2345,-38.4124	1/1:1:0,1,0,0:0:0:1,0,0:37,0,0:-3.69783,-0.30103,0,-3.69783,-0.30103,-3.69783,-3.69783,-0.30103,-3.69783,-3.69783	1/2:70:2,56,11,1:2:56:56,11,1:1857,408,12:-177.641,-29.0545,-15.7168,-145.775,0,-145.992,-178.37,-32.7155,-149.431,-180.639	1/1:4:0,4,0,0:0:0:4,0,0:146,0,0:-13.0714,-1.20412,0,-13.0714,-1.20412,-13.0714,-13.0714,-1.20412,-13.0714,-13.0714	./.:1:0,1:0:0:1:32:-3.19931,-0.30103,0	1/1:8:0,8,0,0:0:0:8,0,0:277,0,0:-25.2523,-2.40824,0,-25.2523,-2.40824,-25.2523,-25.2523,-2.40824,-25.2523,-25.2523	0/1:34:21,8,1,1:21:811:8,1,1:224,41,12:-9.8586,0,-65.5981,-14.2916,-65.5234,-82.0096,-16.9223,-68.1407,-82.4427,-83.6697	3/3:2241:0,5,0,2199:0:0:5,0,2199:158,0,72104:-6511.89,-6503.82,-6498.1,-6511.89,-6503.82,-6511.89,-670.093,-657.377,-670.093,0	1/1:791:16,767,2,0:16:315:767,2,0:24436,24,0:-2168.17,-214.238,0,-2175.94,-236.261,-2194.35,-2180.15,-237.814,-2202.12,-2191.91	1/1:20577:368,19829,57,10:368:7676:19829,57,10:641149,1159,168:-56946.3,-5492.36,0,-57043.7,-5980.74,-57528,-57146.9,-6055.83,-57635.2,-57536	1/1:501:6,485,1,0:6:132:485,1,0:16047,12,0:-1430.01,-141.051,0,-1435.56,-150.346,-1440.81,-1437,-151.117,-1446.29,-1437.17
dDocent_Contig_129886	239	.	A	G	505.273	.	AB=0.234783;ABP=73.2716;AC=6;AF=0.136364;AN=44;AO=116;CIGAR=1X;DP=24397;DPB=24397;DPRA=80.4817;EPP=168.417;EPPR=38134.6;GTI=0;LEN=1;MEANALT=1.5;MQM=58.6466;MQMR=59.8833;NS=22;NUMALT=1;ODDS=0;PAIRED=0.853448;PAIREDR=0.792266;PAO=0;PQA=0;PQR=0;PRO=0;QA=2388;QR=785818;RO=24180;RPL=106;RPP=175.53;RPPR=32757.7;RPR=10;RUN=1;SAF=105;SAP=168.417;SAR=11;SRF=21384;SRP=31031.7;SRR=2796;TYPE=snp;technology.Illumina=1	GT:DP:AD:RO:QR:AO:QA:GL	0/0:24:21,2:21:799:2:63:0,-1.10219,-66.299	0/1:4:3,1:3:80:1:32:-1.99519,0,-6.25727	0/0:17:16,1:16:487:1:8:0,-4.31751,-42.4376	./.:11:10,0,0:10:399:0,0:0,0:0,-3.0103,-35.8577,-3.0103,-35.8577,-35.8577	0/1:19:17,2:17:561:2:82:-2.02595,0,-45.0561	0/0:4:4,0:4:150:0:0:0,-1.20412,-13.8597	0/0:4:4,0:4:121:0:0:0,-1.20412,-11.1822	0/0:3:3,0:3:119:0:0:0,-0.90309,-11.0945	0/1:47:42,5:42:1419:5:201:-4.3216,0,-113.785	0/0:115:115,0:115:3677:0:0:0,-34.6184,-330.791	0/0:34:34,0:34:1305:0:0:0,-10.235,-117.708	0/1:19:4,15:4:73:15:574:-46.26,0,-1.02789	0/0:2:2,0:2:78:0:0:0,-0.60206,-7.40278	0/1:22:20,2:20:630:2:82:-0.709588,0,-50.3559	0/0:1:1,0:1:22:0:0:0,-0.30103,-2.19993	0/0:69:65,4:65:2234:4:146:0,-7.28307,-187.702	0/1:4:2,2:2:53:2:82:-6.14288,0,-3.82571	./.:1:0,1:0:0:1:32:-3.19931,-0.30103,0	0/0:9:9,0:9:303:0:0:0,-2.70927,-27.5779	0/0:37:36,1:36:1232:1:41:0,-7.0795,-106.94	0/0:2254:2244,4:2244:74702:4:68:0,-670.581,-6707.48	0/0:812:802,6:802:26338:6:66:0,-237.297,-2362.07	0/0:20405:20251,69:20251:655313:69:902:0,-6035.77,-58821.2	0/0:492:485,2:485:16122:2:41:0,-142.909,-1445.42
dDocent_Contig_129886	242	.	C	A	727195	.	AB=0.458101;ABP=5.7398;AC=24;AF=0.545455;AN=44;AO=23539;CIGAR=1X;DP=23985;DPB=23985;DPRA=71.2969;EPP=38247.1;EPPR=190.897;GTI=0;LEN=1;MEANALT=1.31579;MQM=59.892;MQMR=59.3939;NS=22;NUMALT=1;ODDS=0;PAIRED=0.800289;PAIREDR=0.75419;PAO=0;PQA=0;PQR=0;PRO=0;QA=811785;QR=10142;RO=358;RPL=21034;RPP=31674.6;RPPR=190.897;RPR=2505;RUN=1;SAF=20883;SAP=30650.6;SAR=2656;SRF=274;SRP=221.977;SRR=84;TYPE=snp;technology.Illumina=1	GT:DP:AD:RO:QR:AO:QA:GL	0/0:23:21,2:21:826:2:59:0,-1.32082,-69.0423	0/0:2:2,0:2:78:0:0:0,-0.60206,-7.40278	0/1:17:13,4:13:424:4:97:-3.76038,0,-33.3309	./.:11:10,0,0:10:399:0,0:0,0:0,-3.0103,-35.8577,-3.0103,-35.8577,-35.8577	0/1:19:17,2:17:684:2:78:-1.68321,0,-56.1338	1/1:4:0,4:0:0:4:164:-15.1499,-1.20412,0	0/0:4:4,0:4:150:0:0:0,-1.20412,-13.8597	1/1:3:0,3:0:0:3:119:-11.0945,-0.90309,0	0/0:47:47,0:47:1795:0:0:0,-14.1484,-161.747	1/1:115:1,114:1:37:114:3944:-350.854,-30.9397,0	0/0:33:30,3:30:1164:3:46:0,-5.64073,-100.74	0/0:19:17,2:17:641:2:49:0,-1.06664,-53.3474	0/1:2:1,1:1:41:1:41:-3.49251,0,-3.49251	0/1:22:19,3:19:650:3:81:-0.934667,0,-51.7424	1/1:1:0,1:0:0:1:27:-2.69978,-0.30103,0	0/1:69:16,53:16:586:53:1947:-154.65,0,-32.233	0/1:4:2,2:2:82:2:73:-5.72507,0,-6.14288	./.:1:0,1:0:0:1:32:-3.19931,-0.30103,0	0/1:9:1,8:1:37:8:286:-23.3608,0,-0.988559	0/1:37:28,9:28:1085:9:286:-14.7725,0,-86.7538	1/1:2250:12,2236:12:168:2236:77996:-6997.43,-661.609,0	1/1:802:7,794:7:139:794:27563:-2465.75,-228.552,0	1/1:20030:119,19829:119:1528:19829:682678:-61231.5,-5867.53,0	1/1:473:1,469:1:27:469:16251:-1457.47,-139.074,0
dDocent_Contig_129886	248	.	A	T	667607	.	AB=0.45;ABP=7.35324;AC=25;AF=0.568182;AN=44;AO=23239;CIGAR=1X;DP=24027;DPB=24027;DPRA=71.422;EPP=36735.5;EPPR=110.722;GTI=0;LEN=1;MEANALT=1.63158;MQM=59.8824;MQMR=59.5496;NS=22;NUMALT=1;ODDS=1.11022e-16;PAIRED=0.80494;PAIREDR=0.751908;PAO=0;PQA=0;PQR=0;PRO=0;QA=744515;QR=8387;RO=262;RPL=20514;RPP=29572.2;RPPR=92.654;RPR=2725;RUN=1;SAF=20188;SAP=27444.4;SAR=3051;SRF=191;SRP=122.358;SRR=71;TYPE=snp;technology.Illumina=1	GT:DP:AD:RO:QR:AO:QA:GL	0/1:20:18,2:18:721:2:68:-0.434033,0,-59.1888	0/0:2:2,0:2:49:0:0:0,-0.60206,-4.65293	0/1:16:12,3:12:379:3:74:-2.19197,0,-29.7858	./.:11:10,0,0:10:399:0,0:0,0:0,-3.0103,-35.8577,-3.0103,-35.8577,-35.8577	0/1:19:17,2:17:633:2:68:-0.735063,0,-51.5311	1/1:4:1,3:1:12:3:99:-8.03413,-0.00412644,0	0/0:4:4,0:4:135:0:0:0,-1.20412,-12.4724	1/1:3:0,3:0:0:3:90:-8.38986,-0.90309,0	0/0:47:47,0:47:1711:0:0:0,-14.1484,-154.213	1/1:116:2,109:2:24:109:3596:-320.884,-31.2757,0	0/0:32:30,2:30:1102:2:49:0,-4.98003,-94.7974	0/0:20:18,2:18:687:2:63:0,-0.0408259,-56.1606	0/1:2:1,1:1:41:1:41:-3.49251,0,-3.49251	0/1:22:8,14:8:245:14:440:-33.2639,0,-15.4926	1/1:1:0,1:0:0:1:41:-4.09457,-0.30103,0	0/1:69:16,49:16:582:49:1688:-132.294,0,-32.8448	0/1:4:2,2:2:82:2:73:-5.72507,0,-6.14288	./.:1:0,1:0:0:1:32:-3.19931,-0.30103,0	0/1:9:1,8:1:41:8:249:-19.9925,0,-1.3853	0/1:39:30,9:30:1134:9:296:-15.21,0,-90.5644	1/1:2242:7,2193:7:94:2193:71065:-6380.49,-653.802,0	1/1:817:1,795:1:41:795:25742:-2310.54,-235.922,0	1/1:20013:44,19522:44:662:19522:624002:-56028.7,-5830.38,0	1/1:526:1,519:1:12:519:16771:-1505.31,-155.459,0
dDocent_Contig_129886	254	.	ACT	ATT,GCC	647528	.	AB=0.405,0.0913242;ABP=18.6883,320.71;AC=23,6;AF=0.522727,0.136364;AN=44;AO=22410,35;CIGAR=1M1X1M,1X1M1X;DP=23887;DPB=23949.7;DPRA=501.832,0.013853;EPP=34784.4,35.8306;EPPR=1853.99;GTI=0;LEN=1,3;MEANALT=3.15789,2.125;MQM=59.8914,57.5143;MQMR=59.876;NS=22;NUMALT=2;ODDS=0;PAIRED=0.811379,0.828571;PAIREDR=0.926162;PAO=78.5,4;PQA=2172,132;PQR=872;PRO=41.5;QA=733642,1268;QR=20577;RO=1097;RPL=19769,29;RPP=28429.7,35.8306;RPPR=1770.72;RPR=2641,6;RUN=1,1;SAF=19363,31;SAP=25798.3,48.239;SAR=3047,4;SRF=1032;SRP=1853.99;SRR=65;TYPE=snp,complex;technology.Illumina=1,1	GT:DP:AD:RO:QR:AO:QA:GL	0/2:21:17,1,2:17:624:1,2:41,82:-1.7301,-3.43605,-54.1811,0,-47.7109,-50.496	0/0:2:1,0,0:1:39:0,0:0,0:0,-0.30103,-3.64174,-0.30103,-3.64174,-3.64174	0/1:16:11,3,0:11:367:3,0:70,0:-2.08116,0,-28.967,-5.39249,-29.8701,-35.1831	./.:11:10,0,0:10:399:0,0:0,0:0,-3.0103,-35.8577,-3.0103,-35.8577,-35.8577	0/2:19:15,2,2:15:567:2,2:59,73:-1.4764,-1.31945,-47.1989,0,-41.8454,-45.9408	1/1:4:0,4,0:0:0:4,0:135,0:-12.4771,-1.20412,0,-12.4771,-1.20412,-12.4771	0/0:3:3,0,0:3:123:0,0:0,0:0,-0.90309,-11.4648,-0.90309,-11.4648,-11.4648	1/1:3:0,3,0:0:0:3,0:104,0:-9.69646,-0.90309,0,-9.69646,-0.90309,-9.69646	0/2:45:40,0,5:40:1449:0,5:0,177:-2.1199,-14.7632,-132.423,0,-118.616,-116.449	1/1:115:4,108,0:4:77:108,0:3504,0:-308.347,-26.7755,0,-309.551,-32.5112,-315.226	0/0:26:24,2,0:24:943:2,0:20,0:0,-6.52885,-83.2703,-7.82678,-84.4744,-84.9894	2/2:19:2,2,15:2:43:2,15:53,539:-44.705,-41.1551,-43.8038,-1.27264,-0.327534,0	0/1:2:1,1,0:1:41:1,0:37,0:-3.09577,0,-3.49251,-3.3968,-3.79354,-6.80072	0/1:23:16,4,3:16:537:4,3:113,94:-4.13679,0,-42.3069,-1.82364,-36.3938,-44.4419	1/1:1:0,1,0:0:0:1,0:41,0:-4.09457,-0.30103,0,-4.09457,-0.30103,-4.09457	0/1:69:11,52,5:11:412:52,5:1733,180:-136.871,0,-18.1101,-125.517,-19.099,-157.748	1/2:4:0,2,2:0:0:2,2:53,82:-10.847,-6.74494,-6.14288,-4.42777,0,-3.82571	./.:1:0,1:0:0:1:32:-3.19931,-0.30103,0	0/1:8:1,7,0:1:39:7,0:254,0:-20.7878,0,-1.48832,-21.0888,-3.59553,-24.2981	0/1:38:28,9,1:28:1061:9,1:246,41:-10.5656,0,-86.9842,-15.9305,-86.3408,-105.43	1/1:2286:72,2180,0:72:1145:2180,0:73088,0:-6476.76,-578.765,0,-6501.44,-660.159,-6577.88	1/1:816:21,778,0:21:367:778,0:25486,0:-2258.15,-211.081,0,-2265.95,-235.682,-2287.64	1/1:19855:818,18758,0:818:12552:18758,0:612496,0:-54042.3,-4779.02,0,-54312.3,-5680.7,-55187	1/1:512:12,493,0:12:191:493,0:16109,0:-1432.76,-136.325,0,-1434.2,-146.515,-1446.1
dDocent_Contig_129886	266	.	AACGGTG	CACAGTA,AACAGTG,CACAGTG,AACAGTA	587456	.	AB=0.42284,0.361502,0.194805,0.194313;ABP=19.7655,38.4981,189.898,174.268;AC=20,9,8,5;AF=0.434783,0.195652,0.173913,0.108696;AN=46;AO=18186,104,2154,61;CIGAR=1X2M1X2M1X,3M1X3M,1X2M1X3M,3M1X2M1X;DP=22330;DPB=22404.6;DPRA=1.95964,0.104214,14.3717,4.0372;EPP=27105.7,3.09382,1738.32,88.4809;EPPR=5.18177;GTI=0;LEN=7,1,7,7;MEANALT=7.27778,5.54545,11.6364,9.07692;MQM=59.8745,60,59.8347,60;MQMR=60;NS=23;NUMALT=4;ODDS=4.44089e-16;PAIRED=0.817882,0.682692,0.697307,0.737705;PAIREDR=0.96;PAO=69.5,23.6667,36.3333,56.8333;PQA=1959,585.333,734.667,1809.67;PQR=434.333;PRO=18.6667;QA=582979,3688,68370,1878;QR=883;RO=25;RPL=16151,49,1822,57;RPP=23795.5,3.76196,2241.12,103.005;RPPR=17.6895;RPR=2035,55,332,4;RUN=1,1,1,1;SAF=15535,58,1741,57;SAP=19823.7,6.01695,1780.9,103.005;SAR=2651,46,413,4;SRF=15;SRP=5.18177;SRR=10;TYPE=complex,snp,complex,complex;technology.Illumina=1,1,1,1	GT:DP:AD:RO:QR:AO:QA:GL	0/4:19:11,3,2,0,3:11:435:3,2,0,3:100,24,0,121:-6.41978,-1.92206,-39.2833,-8.53622,-38.6602,-46.1424,-10.0321,-40.1864,-46.7445,-48.2764,0,-30.2028,-36.766,-38.2938,-37.3907	2/2:2:0,0,1,0,0:0:0:0,1,0,0:0,37,0,0:-3.45294,-3.45294,-3.45294,-0.30103,-0.30103,0,-3.45294,-3.45294,-0.30103,-3.45294,-3.45294,-3.45294,-0.30103,-3.45294,-3.45294	0/0:16:12,2,0,0,1:12:377:2,0,0,1:44,0,0,15:0,-0.301497,-30.1546,-3.61236,-30.7567,-34.0183,-3.61236,-30.7567,-34.0183,-34.0183,-2.57176,-29.7184,-32.9779,-32.9779,-32.6769	./.:11:10,0,0:10:399:0,0:0,0:0,-3.0103,-35.8577,-3.0103,-35.8577,-35.8577	1/4:18:0,4,2,0,12:0:0:4,2,0,12:110,82,0,386:-40.6258,-32.8635,-29.8039,-34.7497,-26.0828,-33.2445,-41.5289,-32.8635,-34.7497,-40.6258,-10.4216,0,-3.60843,-10.4216,-4.95871	1/3:4:0,2,0,2,0:0:0:2,0,2,0:53,0,78,0:-10.9013,-6.80072,-6.19866,-10.9013,-6.80072,-10.9013,-4.42777,0,-4.42777,-3.82571,-10.9013,-6.80072,-10.9013,-4.42777,-10.9013	2/4:3:0,0,1,0,2:0:0:0,1,0,2:0,37,0,71:-9.17104,-9.17104,-9.17104,-6.13902,-6.13902,-5.83799,-9.17104,-9.17104,-6.13902,-9.17104,-3.3968,-3.3968,0,-3.3968,-2.79474	3/3:3:0,0,0,2,0:0:0:0,0,2,0:0,0,73,0:-6.75429,-6.75429,-6.75429,-6.75429,-6.75429,-6.75429,-0.60206,-0.60206,-0.60206,0,-6.75429,-6.75429,-6.75429,-0.60206,-6.75429	1/2:46:1,5,37,0,3:1:32:5,37,0,3:172,1248,0,123:-111.199,-98.4452,-97.6598,-11.3611,0,-1.89289,-112.404,-101.023,-13.9341,-114.078,-102.247,-89.0075,-3.75859,-104.825,-102.063	1/3:102:0,50,0,40,0:0:0:50,0,40,0:1584,0,1329,0:-234.362,-107.651,-91.9975,-234.362,-107.651,-234.362,-127.578,0,-127.578,-114.935,-234.362,-107.651,-234.362,-127.578,-234.362	2/2:27:0,1,23,1,2:0:0:1,23,1,2:31,862,8,82:-77.424,-74.9378,-74.6368,-8.12781,-5.63675,0,-77.0162,-74.5304,-7.78291,-76.7151,-71.9788,-69.4924,-1.25241,-71.5715,-70.1726	1/1:19:0,17,0,0,2:0:0:17,0,0,2:520,0,0,32:-46.8927,-5.11751,0,-46.8927,-5.11751,-46.8927,-46.8927,-5.11751,-46.8927,-46.8927,-44.6302,-2.67962,-44.6302,-44.6302,-44.0281	1/2:2:0,1,1,0,0:0:0:1,1,0,0:34,41,0,0:-6.51674,-3.79354,-3.49251,-3.09788,0,-2.79685,-6.51674,-3.79354,-3.09788,-6.51674,-6.51674,-3.79354,-3.09788,-6.51674,-6.51674	2/4:23:0,6,6,1,10:0:0:6,6,1,10:174,203,12,325:-42.7105,-29.2423,-27.4361,-26.256,-12.787,-24.4498,-41.9401,-28.4756,-25.4881,-41.639,-16.4802,-3.01399,0,-15.7159,-13.4699	3/3:1:0,0,0,1,0:0:0:0,0,1,0:0,0,41,0:-4.09457,-4.09457,-4.09457,-4.09457,-4.09457,-4.09457,-0.30103,-0.30103,-0.30103,0,-4.09457,-4.09457,-4.09457,-0.30103,-4.09457	1/4:64:0,51,1,1,10:0:0:51,1,1,10:1586,41,12,336:-154.542,-27.2574,-11.9049,-151.157,-23.866,-150.856,-153.766,-26.4952,-150.381,-153.465,-127.331,0,-123.945,-126.556,-124.321	1/1:4:0,4,0,0,0:0:0:4,0,0,0:133,0,0,0:-11.9378,-1.20412,0,-11.9378,-1.20412,-11.9378,-11.9378,-1.20412,-11.9378,-11.9378,-11.9378,-1.20412,-11.9378,-11.9378,-11.9378	1/1:1:0,1,0,0,0:0:0:1,0,0,0:41,0,0,0:-4.06662,-0.90309,0,-4.06662,-0.90309,-4.06662,-4.06662,-0.90309,-4.06662,-4.06662,-4.66887,-0.90309,-4.66887,-4.66887,-4.06681	0/1:8:1,7,0,0,0:1:39:7,0,0,0:231,0,0,0:-18.699,0,-1.48832,-19.0001,-3.59553,-22.2134,-19.0001,-3.59553,-22.2134,-22.2134,-19.0001,-3.59553,-22.2134,-22.2134,-22.2134	1/2:38:0,8,27,1,1:0:0:8,27,1,1:190,1013,12,41:-93.8194,-80.3967,-78.7983,-11.9709,0,-5.61645,-94.2518,-82.2943,-13.8807,-95.7156,-91.6374,-77.8208,-11.2478,-93.5338,-92.1468	3/3:2268:0,0,3,2079,0:0:0:0,3,2079,0:0,100,66311,0:-5961.37,-5987.99,-5927.12,-5986.52,-5987.85,-5953.11,-659.557,-659.557,-651.462,0,-5986.66,-5928.32,-5986.52,-659.557,-5926.99	1/1:771:0,713,0,0,1:0:0:713,0,0,1:22739,0,0,25:-2044.37,-217.043,0,-2044.37,-217.043,-2044.37,-2044.37,-217.043,-2044.37,-2044.37,-2045.08,-215.092,-2045.08,-2045.08,-2042.37	1/1:18406:0,16854,0,24,13:0:0:16854,0,24,13:540922,0,460,309:-48639.5,-5185.47,0,-48656.7,-5185.47,-48639.5,-48646.5,-5115.86,-48646.5,-48583.3,-48694.6,-5161.59,-48694.6,-48684.4,-48617.5	1/1:485:0,457,0,2,1:0:0:457,0,2,1:14315,0,34,12:-1284.67,-139.979,0,-1284.67,-139.979,-1284.67,-1284.21,-137.52,-1284.21,-1281.8,-1284.56,-139.201,-1284.56,-1284.09,-1283.65
dDocent_Contig_129886	278	.	A	C	519.125	.	AB=0.212766;ABP=104.053;AC=6;AF=0.130435;AN=46;AO=124;CIGAR=1X;DP=22786;DPB=22786;DPRA=120.52;EPP=207.269;EPPR=30459.8;GTI=0;LEN=1;MEANALT=1.41667;MQM=59.2984;MQMR=59.8618;NS=23;NUMALT=1;ODDS=0;PAIRED=0.822581;PAIREDR=0.816143;PAO=0;PQA=0;PQR=0;PRO=0;QA=2232;QR=787370;RO=22610;RPL=115;RPP=199.774;RPPR=28138.7;RPR=9;RUN=1;SAF=119;SAP=230.595;SAR=5;SRF=19112;SRP=23417.4;SRR=3498;TYPE=snp;technology.Illumina=1	GT:DP:AD:RO:QR:AO:QA:GL	0/1:20:18,2:18:673:2:73:-0.905597,0,-54.855	0/0:5:5,0:5:157:0:0:0,-1.50515,-14.4289	0/0:14:14,0:14:429:0:0:0,-4.21442,-38.8016	./.:11:10,0,0:10:399:0,0:0,0:0,-3.0103,-35.8577,-3.0103,-35.8577,-35.8577	0/1:21:19,2:19:705:2:78:-1.04699,0,-57.4447	0/0:4:4,0:4:116:0:0:0,-1.20412,-10.7199	0/0:3:3,0:3:119:0:0:0,-0.90309,-11.0945	0/0:3:3,0:3:115:0:0:0,-0.90309,-10.7242	0/1:48:42,6:42:1576:6:208:-4.59667,0,-127.613	0/0:100:100,0:100:3523:0:0:0,-30.103,-317.123	0/0:29:29,0:29:1102:0:0:0,-8.72987,-99.4494	0/1:19:4,15:4:132:15:585:-47.264,0,-6.48299	0/0:3:3,0:3:123:0:0:0,-0.90309,-11.4648	0/1:29:26,3:26:933:3:123:-2.29534,0,-75.5187	0/0:1:1,0:1:41:0:0:0,-0.30103,-4.09457	0/0:64:59,5:59:2140:5:187:0,-2.12149,-175.629	0/1:4:2,2:2:68:2:82:-6.14288,0,-5.25051	0/0:2:2,0:2:82:0:0:0,-0.60206,-7.66602	0/0:8:8,0:8:316:0:0:0,-2.40824,-28.8043	0/0:46:45,1:45:1552:1:41:0,-9.78877,-135.823	0/0:2314:2295,10:2295:80318:10:94:0,-685.442,-7209.32	0/0:781:779,2:779:27411:2:16:0,-233.584,-2462.67	0/0:18777:18663,73:18663:648733:73:721:0,-5575.24,-58239.3	0/0:491:486,3:486:17006:3:24:0,-145.068,-1523.46
dDocent_Contig_129886	281	.	A	G	528.177	.	AB=0.244898;ABP=86.1024;AC=6;AF=0.130435;AN=46;AO=60;CIGAR=1X;DP=22601;DPB=22601;DPRA=18.3566;EPP=73.0765;EPPR=29235.6;GTI=0;LEN=1;MEANALT=1.61538;MQM=59.6333;MQMR=59.8048;NS=23;NUMALT=1;ODDS=0;PAIRED=0.716667;PAIREDR=0.812553;PAO=0;PQA=0;PQR=0;PRO=0;QA=1757;QR=707916;RO=22353;RPL=49;RPP=55.2704;RPPR=27339.6;RPR=11;RUN=1;SAF=47;SAP=44.8473;SAR=13;SRF=18821;SRP=22710.9;SRR=3532;TYPE=snp;technology.Illumina=1	GT:DP:AD:RO:QR:AO:QA:GL	0/1:20:17,3:17:604:3:94:-2.74259,0,-48.6403	0/0:5:3,0:3:123:0:0:0,-0.90309,-11.241	0/1:12:10,1:10:278:1:41:-0.538509,0,-21.3801	./.:11:10,0,0:10:399:0,0:0,0:0,-3.0103,-35.8577,-3.0103,-35.8577,-35.8577	0/1:20:10,10:10:279:10:351:-25.8896,0,-19.3493	0/0:4:4,0:4:160:0:0:0,-1.20412,-14.7829	0/1:3:1,2:1:41:2:53:-4.12674,0,-3.19148	0/0:3:3,0:3:114:0:0:0,-0.90309,-10.6292	0/0:47:44,3:44:1476:3:109:0,-3.98542,-122.879	0/0:102:101,0:101:3007:0:0:0,-30.404,-270.579	0/0:29:27,2:27:1013:2:82:0,-0.950192,-83.6719	0/0:18:17,1:17:480:1:12:0,-4.21855,-42.2436	0/0:4:4,0:4:145:0:0:0,-1.20412,-13.3974	0/1:29:19,10:19:610:10:287:-17.365,0,-46.2109	0/0:1:1,0:1:41:0:0:0,-0.30103,-4.09457	0/1:63:53,10:53:1618:10:349:-12.7591,0,-126.837	0/0:4:4,0:4:164:0:0:0,-1.20412,-14.7286	0/0:2:2,0:2:73:0:0:0,-0.60206,-6.89063	0/0:8:8,0:8:240:0:0:0,-2.40824,-21.881	0/0:48:46,1:46:1470:1:41:0,-10.2986,-128.532	0/0:2286:2270,1:2270:73854:1:8:0,-682.919,-6629.93	0/0:776:769,0:769:24127:0:0:0,-231.492,-2169.23	0/0:18630:18459,14:18459:583101:14:314:0,-5532.68,-52375.5	0/0:487:481,2:481:14898:2:16:0,-143.957,-1335.57
dDocent_Contig_129886	287	.	AA	CA,CG	641153	.	AB=0.343373,0.12766;ABP=38.3818,59.6072;AC=32,1;AF=0.695652,0.0217391;AN=46;AO=20437,11;CIGAR=1X1M,2X;DP=20704;DPB=21012;DPRA=188.173,11.108;EPP=23963.9,3.20771;EPPR=3.96105;GTI=0;LEN=1,2;MEANALT=2.18182,4.4;MQM=59.7083,53.8182;MQMR=59.6324;NS=23;NUMALT=2;ODDS=0;PAIRED=0.8238,0.636364;PAIREDR=0.67027;PAO=290.5,275.5;PQA=8501.5,8629.5;PQR=480;PRO=34;QA=715893,329;QR=6142;RO=185;RPL=17947,3;RPP=25388.6,7.94546;RPPR=5.65128;RPR=2490,8;RUN=1,1;SAF=17031,5;SAP=19727.7,3.20771;SAR=3406,6;SRF=116;SRP=28.9389;SRR=69;TYPE=snp,mnp;technology.Illumina=1,1	GT:DP:AD:RO:QR:AO:QA:GL	0/1:17:13,4,0:13:481:4,0:131,0:-6.98968,0,-38.5,-10.9031,-39.7041,-50.2699	0/0:5:5,0,0:5:193:0,0:0,0:0,-1.50515,-17.7357,-1.50515,-17.7357,-17.7357	0/1:11:8,3,0:8:239:3,0:66,0:-2.61184,0,-18.4744,-5.02008,-19.3775,-24.1624	./.:11:10,0,0:10:399:0,0:0,0:0,-3.0103,-35.8577,-3.0103,-35.8577,-35.8577	0/1:15:6,8,1:6:208:8,1:301,32:-22.1929,0,-13.9081,-22.1309,-14.3438,-38.1109	1/1:3:0,3,0:0:0:3,0:119,0:-11.0945,-0.90309,0,-11.0945,-0.90309,-11.0945	0/1:3:1,2,0:1:32:2,0:68,0:-5.55154,0,-2.29622,-5.85257,-2.89828,-8.42433	1/1:2:0,2,0:0:0:2,0:82,0:-7.77968,-0.60206,0,-7.77968,-0.60206,-7.77968	0/0:43:40,3,0:40:1469:3,0:123,0:0,-1.4795,-120.984,-12.0412,-121.887,-132.042	1/1:82:0,82,0:0:0:82,0:2833,0:-254.755,-27.6948,0,-258.063,-27.6948,-255.053	0/1:31:26,5,0:26:1005:5,0:168,0:-3.69884,0,-78.9878,-13.9339,-82.9012,-91.6748	1/2:6:0,3,3:0:0:3,3:85,123:-19.815,-13.1177,-12.2146,-7.02504,0,-5.82092	0/1:4:3,1,0:3:114:1,0:41,0:-2.89045,0,-9.42659,-3.79354,-9.72762,-13.1191	0/1:26:7,17,2:7:264:17,2:621,73:-48.6349,0,-16.5383,-45.2061,-16.1251,-66.2356	1/1:1:0,1,0:0:0:1,0:41,0:-4.09457,-0.30103,0,-4.09457,-0.30103,-4.09457	1/1:55:1,52,1:1:41:52,1:1800,41:-157.975,-13.467,0,-156.213,-13.467,-158.094	1/1:1:0,1,0:0:0:1,0:41,0:-4.09457,-0.30103,0,-4.09457,-0.30103,-4.09457	1/1:2:0,2,0:0:0:2,0:73,0:-6.89063,-0.60206,0,-6.89063,-0.60206,-6.89063	0/1:8:1,7,0:1:37:7,0:265,0:-21.7963,0,-1.28959,-22.0973,-3.3968,-25.1233	0/1:45:36,7,0:36:1359:7,0:168,0:-1.52533,0,-108.779,-13.0196,-111.489,-123.871	1/1:2116:7,2103,0:7:88:2103,0:74491,0:-6654.61,-643.949,0,-6692.16,-663.771,-6680.02	1/1:717:0,713,0:0:0:713,0:24840,0:-2229.1,-220.356,0,-2238.26,-222.461,-2231.93	1/1:17080:30,16990,4:30:586:16990,4:594740,60:-53347.8,-5343.73,0,-53671.4,-5397.19,-53422	1/1:431:1,428,0:1:26:428,0:14796,0:-1323.83,-135.786,0,-1334.07,-137.872,-1326.48
dDocent_Contig_129886	290	.	A	G	119.747	.	AB=0;ABP=0;AC=2;AF=0.0454545;AN=44;AO=6;CIGAR=1X;DP=5095;DPB=5095;DPRA=27.6292;EPP=8.80089;EPPR=134.755;GTI=0;LEN=1;MEANALT=2;MQM=57;MQMR=58.5161;NS=22;NUMALT=1;ODDS=0;PAIRED=0.833333;PAIREDR=0.667323;PAO=0;PQA=0;PQR=0;PRO=0;QA=199;QR=195177;RO=5077;RPL=2;RPP=4.45795;RPPR=13.0225;RPR=4;RUN=1;SAF=5;SAP=8.80089;SAR=1;SRF=1592;SRP=1535.68;SRR=3485;TYPE=snp;technology.Illumina=1	GT:DP:AD:RO:QR:AO:QA:GL	0/0:14:14,0:14:505:0:0:0,-4.21442,-45.765	1/1:5:0,5:0:0:5:172:-15.804,-1.50515,0	0/0:9:9,0:9:299:0:0:0,-2.70927,-26.7229	./.:11:10,0,0:10:399:0,0:0,0:0,-3.0103,-35.8577,-3.0103,-35.8577,-35.8577	0/0:9:9,0:9:343:0:0:0,-2.70927,-31.2212	0/0:2:2,0:2:82:0:0:0,-0.60206,-7.77968	0/0:1:1,0:1:41:0:0:0,-0.30103,-4.09457	./.:2:0,2,0:0:0:2,0:82,0:-7.77968,-0.60206,0,-7.77968,-0.60206,-7.77968	0/0:41:41,0:41:1543:0:0:0,-12.3422,-139.092	0/0:8:8,0:8:280:0:0:0,-2.40824,-25.52	0/0:35:35,0:35:1345:0:0:0,-10.536,-121.303	0/0:5:5,0:5:192:0:0:0,-1.50515,-17.6464	0/0:3:3,0:3:123:0:0:0,-0.90309,-11.4648	0/0:19:19,0:19:671:0:0:0,-5.71957,-60.2512	0/0:1:1,0:1:41:0:0:0,-0.30103,-4.09457	0/0:8:8,0:8:328:0:0:0,-2.40824,-29.8891	0/0:1:1,0:1:41:0:0:0,-0.30103,-4.09457	0/0:2:2,0:2:82:0:0:0,-0.60206,-7.66602	0/0:5:5,0:5:153:0:0:0,-1.50515,-14.0639	0/0:42:41,0:41:1535:0:0:0,-12.3422,-138.253	0/0:794:793,0:793:30682:0:0:0,-238.717,-2722.47	0/0:166:165,0:165:6294:0:0:0,-49.6699,-564.739	0/0:3736:3726,1:3726:143442:1:27:0,-1119.52,-12835	0/0:189:189,0:189:7155:0:0:0,-56.8947,-637.365
dDocent_Contig_129886	296	.	A	G	61.6066	.	AB=0.2;ABP=26.4622;AC=2;AF=0.0454545;AN=44;AO=23;CIGAR=1X;DP=5628;DPB=5628;DPRA=8.97235;EPP=5.3706;EPPR=29.4298;GTI=0;LEN=1;MEANALT=1.28571;MQM=53.8261;MQMR=58.2231;NS=22;NUMALT=1;ODDS=0;PAIRED=0.347826;PAIREDR=0.700482;PAO=0;PQA=0;PQR=0;PRO=0;QA=822;QR=214725;RO=5599;RPL=8;RPP=7.63648;RPPR=183.93;RPR=15;RUN=1;SAF=10;SAP=3.86001;SAR=13;SRF=1580;SRP=2310.12;SRR=4019;TYPE=snp;technology.Illumina=1	GT:DP:AD:RO:QR:AO:QA:GL	0/0:18:17,1:17:646:1:41:0,-1.32397,-54.3573	0/0:4:4,0:4:164:0:0:0,-1.20412,-15.1499	0/0:13:13,0:13:445:0:0:0,-3.91339,-40.2683	./.:11:10,0,0:10:399:0,0:0,0:0,-3.0103,-35.8577,-3.0103,-35.8577,-35.8577	0/1:9:7,2:7:240:2:63:-3.2705,0,-19.2125	0/0:3:3,0:3:114:0:0:0,-0.90309,-10.5391	0/0:1:1,0:1:41:0:0:0,-0.30103,-4.09457	./.:2:0,2,0:0:0:2,0:82,0:-7.77968,-0.60206,0,-7.77968,-0.60206,-7.77968	0/0:42:40,2:40:1462:2:78:0,-5.24048,-124.413	0/0:9:9,0:9:322:0:0:0,-2.70927,-29.3059	0/0:38:36,2:36:1362:2:82:0,-3.65946,-115.047	0/0:5:5,0:5:162:0:0:0,-1.50515,-14.8888	0/0:4:4,0:4:160:0:0:0,-1.20412,-14.7829	0/1:21:17,4:17:666:4:156:-8.0943,0,-53.5148	0/0:1:1,0:1:41:0:0:0,-0.30103,-4.09457	0/0:11:11,0:11:419:0:0:0,-3.31133,-38.0475	0/0:1:1,0:1:41:0:0:0,-0.30103,-4.09457	0/0:2:2,0:2:82:0:0:0,-0.60206,-7.66602	0/0:4:4,0:4:155:0:0:0,-1.20412,-14.3218	0/0:43:43,0:43:1658:0:0:0,-12.9443,-149.447	0/0:800:799,0:799:30705:0:0:0,-240.523,-2713.81	0/0:184:184,0:184:6998:0:0:0,-55.3895,-627.726	0/0:4229:4213,11:4213:161849:11:374:0,-1240.4,-14437.7	0/0:186:185,1:185:6993:1:28:0,-53.1919,-620.369
dDocent_Contig_129886	299	.	C	T	188795	.	AB=0.44;ABP=4.57376;AC=23;AF=0.522727;AN=44;AO=5497;CIGAR=1X;DP=5704;DPB=5704;DPRA=18.5542;EPP=45.2503;EPPR=5.46548;GTI=0;LEN=1;MEANALT=1.0625;MQM=58.0606;MQMR=59.6281;NS=22;NUMALT=1;ODDS=0;PAIRED=0.708386;PAIREDR=0.562814;PAO=0;PQA=0;PQR=0;PRO=0;QA=212384;QR=7549;RO=199;RPL=2438;RPP=155.35;RPPR=10.9651;RPR=3059;RUN=1;SAF=1534;SAP=2333.7;SAR=3963;SRF=89;SRP=7.82246;SRR=110;TYPE=snp;technology.Illumina=1	GT:DP:AD:RO:QR:AO:QA:GL	0/0:18:18,0:18:666:0:0:0,-5.41854,-60.2507	0/0:4:4,0:4:155:0:0:0,-1.20412,-14.3218	0/0:14:13,1:13:503:1:12:0,-3.02452,-44.4195	./.:11:10,0,0:10:399:0,0:0,0:0,-3.0103,-35.8577,-3.0103,-35.8577,-35.8577	0/1:9:8,1:8:286:1:41:-1.3853,0,-23.3626	1/1:3:0,3:0:0:3:109:-10.1323,-0.90309,0	0/0:1:1,0:1:41:0:0:0,-0.30103,-4.09457	./.:2:0,2,0:0:0:2,0:82,0:-7.77968,-0.60206,0,-7.77968,-0.60206,-7.77968	0/0:43:43,0:43:1681:0:0:0,-12.9443,-151.516	1/1:9:0,9:0:0:9:340:-30.9382,-2.70927,0	0/0:36:34,2:34:1318:2:49:0,-6.18235,-114.22	0/1:5:2,3:2:68:3:119:-9.58935,0,-4.94948	0/0:4:4,0:4:146:0:0:0,-1.20412,-13.4927	0/1:21:13,8:13:494:8:316:-22.253,0,-38.4751	1/1:1:0,1:0:0:1:41:-4.09457,-0.30103,0	0/1:11:3,8:3:105:8:311:-25.0368,0,-6.48137	1/1:1:0,1:0:0:1:41:-4.09457,-0.30103,0	1/1:2:0,2:0:0:2:82:-7.66602,-0.60206,0	0/1:4:2,2:2:73:2:82:-6.57556,0,-5.72507	0/0:43:43,0:43:1668:0:0:0,-12.9443,-150.336	1/1:785:1,784:1:41:784:30527:-2690.66,-232.214,0	1/1:188:0,188:0:0:188:7259:-650.99,-56.5936,0	1/1:4315:9,4298:9:267:4298:165856:-14796.9,-1273.78,0	1/1:187:1,186:1:37:186:7199:-636.874,-52.5948,0
dDocent_Contig_129886	308	.	A	G	98.8924	.	AB=0.238095;ABP=15.5221;AC=1;AF=0.0227273;AN=44;AO=25;CIGAR=1X;DP=5952;DPB=5952;DPRA=88.5517;EPP=3.09716;EPPR=4.86719;GTI=0;LEN=1;MEANALT=2;MQM=56.8;MQMR=57.494;NS=22;NUMALT=1;ODDS=0;PAIRED=0.76;PAIREDR=0.715861;PAO=0;PQA=0;PQR=0;PRO=0;QA=574;QR=208156;RO=5895;RPL=5;RPP=22.5536;RPPR=363.309;RPR=20;RUN=1;SAF=10;SAP=5.18177;SAR=15;SRF=1784;SRP=1997.64;SRR=4111;TYPE=snp;technology.Illumina=1	GT:DP:AD:RO:QR:AO:QA:GL	0/0:21:20,0:20:725:0:0:0,-6.0206,-65.4593	0/0:4:4,0:4:160:0:0:0,-1.20412,-14.7829	0/0:15:14,0:14:458:0:0:0,-4.21442,-40.5207	./.:11:10,0,0:10:399:0,0:0,0:0,-3.0103,-35.8577,-3.0103,-35.8577,-35.8577	0/0:10:10,0:10:375:0:0:0,-3.0103,-34.0935	0/0:3:3,0:3:62:0:0:0,-0.90309,-5.78562	0/0:1:1,0:1:41:0:0:0,-0.30103,-4.09457	./.:2:0,2,0:0:0:2,0:82,0:-7.77968,-0.60206,0,-7.77968,-0.60206,-7.77968	0/0:42:40,1:40:1324:1:32:0,-9.46285,-116.192	0/0:9:9,0:9:320:0:0:0,-2.70927,-29.1334	0/0:38:37,0:37:1432:0:0:0,-11.1381,-128.995	0/0:6:6,0:6:205:0:0:0,-1.80618,-18.7784	0/0:4:4,0:4:126:0:0:0,-1.20412,-11.6443	0/1:21:16,5:16:527:5:205:-12.5134,0,-41.4023	0/0:1:1,0:1:41:0:0:0,-0.30103,-4.09457	0/0:11:11,0:11:378:0:0:0,-3.31133,-34.337	0/0:1:1,0:1:37:0:0:0,-0.30103,-3.69783	0/0:2:2,0:2:73:0:0:0,-0.60206,-6.89063	0/0:4:4,0:4:151:0:0:0,-1.20412,-13.9548	0/0:44:44,0:44:1564:0:0:0,-13.2453,-140.979	0/0:798:794,1:794:29555:1:8:0,-238.6,-2598.66	0/0:200:197,1:197:6902:1:41:0,-55.809,-614.396	0/0:4535:4497,15:4497:157521:15:248:0,-1336.4,-14037.1	0/0:182:180,2:180:6179:2:40:0,-50.9881,-545.195
dDocent_Contig_129886	311	.	C	T	142.72	.	AB=0.296296;ABP=12.7417;AC=3;AF=0.0681818;AN=44;AO=12;CIGAR=1X;DP=5982;DPB=5982;DPRA=25.2214;EPP=9.52472;EPPR=9.45621;GTI=0;LEN=1;MEANALT=1.66667;MQM=59;MQMR=57.1089;NS=22;NUMALT=1;ODDS=6.93889e-18;PAIRED=0.916667;PAIREDR=0.714717;PAO=0;PQA=0;PQR=0;PRO=0;QA=415;QR=229427;RO=5959;RPL=5;RPP=3.73412;RPPR=348;RPR=7;RUN=1;SAF=4;SAP=5.9056;SAR=8;SRF=1876;SRP=1777.96;SRR=4083;TYPE=snp;technology.Illumina=1	GT:DP:AD:RO:QR:AO:QA:GL	0/0:20:20,0:20:682:0:0:0,-6.0206,-61.6612	0/0:4:4,0:4:155:0:0:0,-1.20412,-14.3218	0/0:15:15,0:15:588:0:0:0,-4.51545,-52.0571	./.:11:10,0,0:10:399:0,0:0,0:0,-3.0103,-35.8577,-3.0103,-35.8577,-35.8577	0/1:10:9,1:9:361:1:41:-1.08427,0,-29.8422	0/0:3:3,0:3:80:0:0:0,-0.90309,-7.43067	0/0:1:1,0:1:41:0:0:0,-0.30103,-4.09457	./.:2:0,2,0:0:0:2,0:82,0:-7.77968,-0.60206,0,-7.77968,-0.60206,-7.77968	0/0:40:40,0:40:1495:0:0:0,-12.0412,-134.785	0/0:9:9,0:9:348:0:0:0,-2.70927,-31.675	0/0:38:38,0:38:1471:0:0:0,-11.4391,-132.624	0/1:6:1,5:1:41:5:201:-16.6638,0,-2.28839	0/0:4:4,0:4:160:0:0:0,-1.20412,-14.7829	0/0:21:19,1:19:762:1:41:0,-2.19076,-64.9339	0/0:1:1,0:1:41:0:0:0,-0.30103,-4.09457	0/1:11:9,2:9:299:2:53:-1.7185,0,-23.9038	0/0:2:2,0:2:73:0:0:0,-0.60206,-6.92919	0/0:2:2,0:2:82:0:0:0,-0.60206,-7.66602	0/0:4:4,0:4:146:0:0:0,-1.20412,-13.4927	0/0:44:44,0:44:1659:0:0:0,-13.2453,-149.51	0/0:834:832,1:832:32465:1:26:0,-248.493,-2837.72	0/0:200:200,0:200:7627:0:0:0,-60.206,-682.067	0/0:4528:4519,2:4519:173826:2:53:0,-1356.27,-15462.6	0/0:185:183,0:183:7025:0:0:0,-55.0885,-622.062
dDocent_Contig_129886	313	.	TAGC	GATCATGC	76.4018	.	AB=0.263158;ABP=12.2676;AC=3;AF=0.0681818;AN=44;AO=9;CIGAR=1X1M4I2M;DP=6022;DPB=6079;DPRA=0.049671;EPP=22.5536;EPPR=16.3443;GTI=0;LEN=8;MEANALT=1.4;MQM=60;MQMR=57.013;NS=22;NUMALT=1;ODDS=0;PAIRED=0;PAIREDR=0.708467;PAO=33.5;PQA=627.5;PQR=1588.5;PRO=64.5;QA=268;QR=220686;RO=5941;RPL=0;RPP=22.5536;RPPR=268.956;RPR=9;RUN=1;SAF=9;SAP=22.5536;SAR=0;SRF=1871;SRP=1770.45;SRR=4070;TYPE=complex;technology.Illumina=1	GT:DP:AD:RO:QR:AO:QA:GL	0/0:21:19,1:19:639:1:27:0,-3.51581,-55.1581	0/1:3:3,0:3:123:0:0:-1.99519,0,-10.2607	0/1:16:13,3:13:454:3:86:-2.30605,0,-38.2797	./.:11:10,0,0:10:399:0,0:0,0:0,-3.0103,-35.8577,-3.0103,-35.8577,-35.8577	0/0:11:10,1:10:375:1:32:0,-0.714077,-30.8961	0/0:3:3,0:3:80:0:0:0,-0.90309,-7.45158	0/1:3:1,2:1:40:2:64:-8.48294,0,-2.49053	./.:2:0,2,0:0:0:2,0:82,0:-7.77968,-0.60206,0,-7.77968,-0.60206,-7.77968	0/0:41:38,2:38:1377:2:59:0,-7.4918,-122.157	0/0:9:9,0:9:322:0:0:0,-2.70927,-29.3173	0/0:36:34,0:34:1279:0:0:0,-12.0412,-114.977	0/0:6:6,0:6:232:0:0:0,-1.80618,-21.2442	0/0:4:4,0:4:133:0:0:0,-1.20412,-12.2953	0/0:20:20,0:20:708:0:0:0,-6.0206,-64.0199	0/0:1:1,0:1:41:0:0:0,-0.30103,-4.09457	0/0:11:10,0:10:327:0:0:0,-3.0103,-29.6314	0/0:2:2,0:2:81:0:0:0,-0.60206,-7.68573	0/0:2:2,0:2:82:0:0:0,-0.60206,-7.66602	0/0:5:5,0:5:182:0:0:0,-1.50515,-16.7334	0/0:43:41,0:41:1532:0:0:0,-13.5463,-137.896	0/0:867:855,0:855:33067:0:0:0,-269.723,-2902.03	0/0:198:196,0:196:7235:0:0:0,-60.8081,-651.086	0/0:4536:4487,0:4487:165632:0:0:0,-1371.34,-14786.4	0/0:184:182,0:182:6745:0:0:0,-58.0988,-599.772
dDocent_Contig_129886	317	.	C	T	238.508	.	AB=0.309524;ABP=16.2459;AC=4;AF=0.0909091;AN=44;AO=21;CIGAR=1X;DP=6120;DPB=6120;DPRA=5.98413;EPP=3.1137;EPPR=3.37518;GTI=0;LEN=1;MEANALT=1.11111;MQM=60;MQMR=56.7939;NS=22;NUMALT=1;ODDS=0;PAIRED=0.666667;PAIREDR=0.696095;PAO=0;PQA=0;PQR=0;PRO=0;QA=773;QR=237156;RO=6094;RPL=8;RPP=5.59539;RPPR=250.857;RPR=13;RUN=1;SAF=10;SAP=3.1137;SAR=11;SRF=1977;SRP=1634.86;SRR=4117;TYPE=snp;technology.Illumina=1	GT:DP:AD:RO:QR:AO:QA:GL	0/0:21:20,1:20:708:1:27:0,-3.62185,-61.3081	0/0:4:4,0:4:164:0:0:0,-1.20412,-15.1499	0/0:18:18,0:18:689:0:0:0,-5.41854,-61.8333	./.:11:10,0,0:10:399:0,0:0,0:0,-3.0103,-35.8577,-3.0103,-35.8577,-35.8577	0/1:12:10,2:10:391:2:78:-3.79042,0,-31.9241	0/0:3:3,0:3:90:0:0:0,-0.90309,-8.39195	0/0:6:6,0:6:219:0:0:0,-1.80618,-20.056	./.:2:0,2,0:0:0:2,0:82,0:-7.77968,-0.60206,0,-7.77968,-0.60206,-7.77968	0/0:41:39,2:39:1462:2:73:0,-5.41304,-124.895	0/0:9:9,0:9:332:0:0:0,-2.70927,-30.2158	0/0:41:39,2:39:1488:2:82:0,-4.56255,-126.368	0/1:8:7,1:7:269:1:41:-1.68633,0,-22.159	0/0:4:4,0:4:160:0:0:0,-1.20412,-14.7829	0/1:20:11,9:11:397:9:318:-22.9265,0,-30.0371	0/0:1:1,0:1:41:0:0:0,-0.30103,-4.09457	0/0:11:11,0:11:433:0:0:0,-3.31133,-39.3157	0/1:2:1,1:1:41:1:41:-3.49251,0,-3.49251	0/0:2:2,0:2:82:0:0:0,-0.60206,-7.66602	0/0:5:5,0:5:201:0:0:0,-1.50515,-18.47	0/0:47:47,0:47:1826:0:0:0,-14.1484,-164.547	0/0:889:889,0:889:35272:0:0:0,-267.616,-3065.32	0/0:200:199,1:199:7706:1:41:0,-56.1114,-684.052	0/0:4585:4579,2:4579:178196:2:72:0,-1372.51,-15819.9	0/0:191:190,0:190:6989:0:0:0,-57.1957,-616.541
dDocent_Contig_129886	320	.	C	T	195076	.	AB=0.410256;ABP=5.73856;AC=20;AF=0.454545;AN=44;AO=5725;CIGAR=1X;DP=5964;DPB=5964;DPRA=23.9466;EPP=158.856;EPPR=8.11567;GTI=0;LEN=1;MEANALT=1.21429;MQM=56.4968;MQMR=60;NS=22;NUMALT=1;ODDS=0;PAIRED=0.715633;PAIREDR=0.448889;PAO=0;PQA=0;PQR=0;PRO=0;QA=221100;QR=8466;RO=225;RPL=2723;RPP=32.5351;RPPR=34.3664;RPR=3002;RUN=1;SAF=1860;SAP=1527.79;SAR=3865;SRF=116;SRP=3.4832;SRR=109;TYPE=snp;technology.Illumina=1	GT:DP:AD:RO:QR:AO:QA:GL	0/0:19:19,0:19:700:0:0:0,-5.71957,-63.2985	0/0:4:4,0:4:160:0:0:0,-1.20412,-14.7829	0/0:17:16,1:16:597:1:32:0,-2.46285,-51.3926	./.:11:10,0,0:10:399:0,0:0,0:0,-3.0103,-35.8577,-3.0103,-35.8577,-35.8577	0/0:12:12,0:12:478:0:0:0,-3.61236,-43.3639	1/1:3:0,3:0:0:3:100:-9.31624,-0.90309,0	0/0:7:7,0:7:270:0:0:0,-2.10721,-24.6612	./.:2:0,2,0:0:0:2,0:82,0:-7.77968,-0.60206,0,-7.77968,-0.60206,-7.77968	0/0:38:38,0:38:1378:0:0:0,-11.4391,-124.255	1/1:9:0,9:0:0:9:348:-31.6742,-2.70927,0	0/0:41:39,2:39:1464:2:82:0,-4.56255,-124.208	0/0:9:9,0:9:338:0:0:0,-2.70927,-30.766	0/0:4:4,0:4:160:0:0:0,-1.20412,-14.7829	0/1:21:18,3:18:655:3:81:-1.23371,0,-52.934	1/1:1:0,1:0:0:1:41:-4.09457,-0.30103,0	0/1:11:2,9:2:78:9:351:-28.6315,0,-4.09145	0/1:2:1,1:1:41:1:41:-3.49251,0,-3.49251	1/1:2:0,2:0:0:2:82:-7.66602,-0.60206,0	0/1:5:2,3:2:53:3:123:-9.95964,0,-3.52468	0/0:46:46,0:46:1820:0:0:0,-13.8474,-164	1/1:903:0,903:0:0:903:35228:-3062.63,-271.83,0	1/1:194:1,192:1:41:192:7460:-661.272,-54.269,0	1/1:4435:7,4415:7:233:4415:170114:-15083.8,-1310.18,0	1/1:181:0,181:0:0:181:7017:-620.536,-54.4864,0
dDocent_Contig_129886	326	.	GGCTCACGCC	AGCCCATGCT,GGCTCACGCT	174708	.	AB=0.271186,0.259259;ABP=29.8409,30.1939;AC=18,5;AF=0.409091,0.113636;AN=44;AO=5046,18;CIGAR=1X2M1X2M1X2M1X,9M1X;DP=5327;DPB=5942.9;DPRA=18.8041,0.0461335;EPP=237.39,15.074;EPPR=5.48477;GTI=0;LEN=10,1;MEANALT=3.93333,2.85714;MQM=56.0382,60;MQMR=60;NS=22;NUMALT=2;ODDS=0;PAIRED=0.761395,0.666667;PAIREDR=0.366279;PAO=273.667,98.5;PQA=8304.17,3129.67;PQR=19872.5;PRO=597.333;QA=192630,694;QR=6454;RO=172;RPL=2370,8;RPP=43.3052,3.49285;RPPR=58.0041;RPR=2676,10;RUN=1,1;SAF=1704,8;SAP=1157.62,3.49285;SAR=3342,10;SRF=94;SRP=6.24226;SRR=78;TYPE=complex,snp;technology.Illumina=1,1	GT:DP:AD:RO:QR:AO:QA:GL	0/0:17:15,0,0:15:545:0,0:0,0:0,-51.7772,-479.375,-32.2072,-463.717,-459.803	0/0:5:5,0,0:5:200:0,0:0,0:0,-6.62266,-61.8023,-6.62266,-61.8023,-61.8023	0/0:15:13,0,0:13:482:0,0:0,0:0,-18.6639,-165.125,-18.6639,-168.841,-167.035	./.:11:10,0,0:10:399:0,0:0,0:0,-3.0103,-35.8577,-3.0103,-35.8577,-35.8577	0/2:13:9,2,2:9:327:2,2:78,64:-20.6896,-23.4507,-102.305,0,-74.4751,-77.4394	1/1:3:0,3,0:0:0:3,0:99,0:-9.14399,-0.90309,0,-9.14399,-0.90309,-9.14399	0/0:7:7,0,0:7:267:0,0:0,0:0,-13.5463,-127.76,-6.36873,-120.988,-120.386	./.:2:0,2,0:0:0:2,0:82,0:-7.77968,-0.60206,0,-7.77968,-0.60206,-7.77968	0/0:36:30,0,2:30:1114:0,2:0,78:0,-85.1915,-851.51,-61.4151,-827.864,-825.155	1/1:9:0,9,0:0:0:9,0:307,0:-27.946,-2.70927,0,-27.946,-2.70927,-27.946	0/0:39:34,2,2:34:1292:2,2:80,82:0,-11.7768,-163.807,-11.592,-163.216,-166.496	0/2:10:3,1,6:3:93:1,6:32,241:-62.9915,-64.7347,-98.7096,0,-32.3627,-27.389	0/0:4:4,0,0:4:153:0,0:0,0:0,-3.31174,-18.1871,-3.31174,-19.0902,-18.1871	0/2:18:7,2,3:7:246:2,3:75,106:-18.7461,-23.805,-115.713,0,-88.298,-90.1596	0/1:1:0,1,0:0:0:1,0:41,0:-3.49251,0,-3.39362,-3.79354,-3.69465,-7.08367	1/2:10:0,7,1:0:0:7,1:255,41:-37.6864,-15.4178,-26.4324,-10.3691,0,-20.7795	1/2:3:0,1,2:0:0:1,2:27,82:-9.2599,-7.17762,-6.87659,-2.39875,0,-1.79669	1/1:2:0,2,0:0:0:2,0:79,0:-7.39645,-0.60206,0,-7.39645,-0.60206,-7.39645	0/1:4:2,2,0:2:76:2,0:82,0:-5.94175,0,-5.40808,-6.54381,-6.6122,-12.7464	0/0:45:43,0,0:43:1659:0,0:0,0:0,-20.169,-209.551,-20.169,-212.071,-210.566	1/1:849:0,848,0:0:0:848,0:32780,0:-2971.83,-290.795,0,-2975.19,-290.795,-2972.18	1/1:178:0,177,0:0:0:177,0:6696,0:-603.799,-57.1957,0,-605.124,-57.1957,-603.92	1/1:3896:0,3830,0:0:0:3830,0:145955,0:-13184.2,-1303.51,0,-13214.2,-1292.92,-13182.2	1/1:163:0,159,0:0:0:159,0:6044,0:-538.931,-58.0988,0,-543.438,-58.0988,-540.127
dDocent_Contig_129886	336	.	GGA	GGG	536.844	.	AB=0.396825;ABP=8.83536;AC=2;AF=0.0454545;AN=44;AO=56;CIGAR=2M1X;DP=6255;DPB=6286.33;DPRA=18.1969;EPP=85.0609;EPPR=5.43757;GTI=0;LEN=1;MEANALT=3.55556;MQM=59.5;MQMR=56.6593;NS=22;NUMALT=1;ODDS=0;PAIRED=0.785714;PAIREDR=0.683758;PAO=23;PQA=653;PQR=878;PRO=34;QA=1552;QR=232902;RO=6163;RPL=9;RPP=59.0033;RPPR=538.669;RPR=47;RUN=1;SAF=4;SAP=92.3509;SAR=52;SRF=1974;SRP=1731.67;SRR=4189;TYPE=snp;technology.Illumina=1	GT:DP:AD:RO:QR:AO:QA:GL	0/0:177:163,8:163:5432:8:187:0,-34.4838,-472.667	0/0:23:22,0:22:699:0:0:0,-6.62266,-63.0571	0/0:59:58,0:58:1909:0:0:0,-18.3628,-173.587	./.:11:10,0,0:10:399:0,0:0,0:0,-3.0103,-35.8577,-3.0103,-35.8577,-35.8577	0/0:45:43,2:43:1467:2:68:0,-7.09172,-125.798	0/0:3:3,0:3:96:0:0:0,-0.90309,-8.91615	0/0:50:49,0:49:1650:0:0:0,-14.7505,-148.66	./.:2:0,2,0:0:0:2,0:82,0:-7.77968,-0.60206,0,-7.77968,-0.60206,-7.77968	0/0:302:284,12:284:9353:12:259:0,-66.9416,-822.795	0/0:9:9,0:9:315:0:0:0,-2.70927,-28.6758	0/0:60:60,0:60:2182:0:0:0,-18.6639,-196.555	0/1:37:16,21:16:536:21:746:-56.289,0,-37.3844	0/0:6:6,0:6:232:0:0:0,-1.80618,-21.2473	0/0:54:49,4:49:1690:4:113:0,-5.62513,-141.825	0/0:2:2,0:2:80:0:0:0,-0.60206,-7.59157	0/1:26:22,4:22:715:4:94:-0.862779,0,-56.8078	0/0:2:2,0:2:82:0:0:0,-0.60206,-7.77968	0/0:2:2,0:2:82:0:0:0,-0.60206,-7.66602	0/0:4:4,0:4:160:0:0:0,-1.20412,-14.7836	0/0:64:64,0:64:2453:0:0:0,-18.767,-220.125	0/0:918:915,1:915:35704:1:12:0,-279.172,-3104.48	0/0:188:185,1:185:7085:1:41:0,-52.2582,-628.696	0/0:4048:4029,3:4029:154228:3:32:0,-1231.66,-13686.6	0/0:176:176,0:176:6752:0:0:0,-53.8844,-596.851
dDocent_Contig_129886	341	.	TTCT	TTCA,CTCC,TTCG	169821	.	AB=0.149425,0.17284,0.179012;ABP=188.759,153.619,147.99;AC=19,4,1;AF=0.431818,0.0909091,0.0227273;AN=44;AO=5254,38,47;CIGAR=3M1X,1X2M1X,3M1X;DP=6212;DPB=6231.5;DPRA=9.56816,0.155229,14.1298;EPP=148.837,61.5258,53.3238;EPPR=1167.62;GTI=0;LEN=1,4,1;MEANALT=2.83333,3.11111,4.55556;MQM=56.1041,60,59.5532;MQMR=59.9501;NS=22;NUMALT=3;ODDS=0;PAIRED=0.750476,0.815789,0.87234;PAIREDR=0.23753;PAO=14.3333,0,10.3333;PQA=460.333,0,324.333;PQR=324.333;PRO=10.3333;QA=192880,1353,1575;QR=29628;RO=842;RPL=2422,3,10;RPP=72.4858,61.5258,36.6912;RPPR=1252.29;RPR=2832,35,37;RUN=1,1,1;SAF=1856,4,5;SAP=985.738,54.4399,66.2602;SAR=3398,34,42;SRF=100;SRP=1065.96;SRR=742;TYPE=snp,complex,snp;technology.Illumina=1,1,1	GT:DP:AD:RO:QR:AO:QA:GL	0/0:181:172,1,1,6:172:6155:1,1,6:22,41,176:0,-50.105,-551.548,-48.3762,-548.464,-549.841,-37.7223,-537.834,-536.127,-537.706	0/0:23:23,0,0,0:23:799:0,0,0:0,0,0:0,-6.92369,-72.2027,-6.92369,-72.2027,-72.2027,-6.92369,-72.2027,-72.2027,-72.2027	0/0:61:60,1,0,0:60:2098:1,0,0:15,0,0:0,-16.8834,-187.521,-18.0618,-187.822,-188.849,-18.0618,-187.822,-188.849,-188.849	./.:11:10,0,0:10:399:0,0:0,0:0,-3.0103,-35.8577,-3.0103,-35.8577,-35.8577	0/2:45:29,4,9,3:29:1071:4,9,3:142,292,62:-14.8401,-12.0079,-98.4213,0,-76.0806,-84.9186,-18.9175,-94.9603,-82.965,-105.604	1/1:3:0,3,0,0:0:0:3,0,0:97,0,0:-8.91241,-0.90309,0,-8.91241,-0.90309,-8.91241,-8.91241,-0.90309,-8.91241,-8.91241	0/0:51:49,0,2,0:49:1676:0,2,0:0,82,0:0,-14.7505,-150.653,-7.57285,-143.882,-143.28,-14.7505,-150.653,-143.882,-150.653	./.:2:0,2,0:0:0:2,0:82,0:-7.77968,-0.60206,0,-7.77968,-0.60206,-7.77968	0/0:304:288,2,3,6:288:10192:2,3,6:49,114,213:0,-82.8979,-912.144,-77.3277,-903.399,-906.299,-69.3109,-895.403,-889.86,-897.4	1/1:9:0,9,0,0:0:0:9,0,0:330,0,0:-30.033,-2.70927,0,-30.033,-2.70927,-30.033,-30.033,-2.70927,-30.033,-30.033	0/0:60:56,2,2,0:56:2107:2,2,0:71,82,0:0,-11.1008,-183.04,-10.0622,-176.873,-182.054,-16.8577,-183.642,-182.656,-189.425	0/3:37:12,1,3,21:12:447:1,3,21:32,117,760:-58.4073,-57.7938,-93.7772,-52.3985,-84.7602,-88.0849,0,-32.3843,-26.9823,-30.2833	0/1:6:5,1,0,0:5:199:1,0,0:36,0,0:-1.79209,0,-16.4806,-3.29724,-16.7816,-19.7127,-3.29724,-16.7816,-19.7127,-19.7127	0/1:54:34,9,7,2:34:1172:9,7,2:315,253,49:-15.2771,0,-92.472,-4.84583,-74.5321,-97.9176,-21.7174,-91.3823,-96.2256,-116.271	0/1:2:1,1,0,0:1:37:1,0,0:40,0,0:-3.39362,0,-3.09577,-3.69465,-3.3968,-6.70677,-3.69465,-3.3968,-6.70677,-6.70677	1/2:26:6,8,9,3:6:194:8,9,3:291,296,114:-30.2283,-8.26568,-21.49,-8.14726,0,-21.0608,-22.6828,-14.5428,-14.4177,-37.4126	2/2:2:0,0,2,0:0:0:0,2,0:0,76,0:-7.21354,-7.21354,-7.21354,-0.60206,-0.60206,0,-7.21354,-7.21354,-0.60206,-7.21354	1/1:2:0,2,0,0:0:0:2,0,0:81,0,0:-7.58841,-0.60206,0,-7.58841,-0.60206,-7.58841,-7.58841,-0.60206,-7.58841,-7.58841	0/1:4:2,2,0,0:2:77:2,0,0:78,0,0:-6.19866,0,-6.10408,-6.80072,-6.70614,-13.1197,-6.80072,-6.70614,-13.1197,-13.1197	0/0:65:65,0,0,0:65:2439:0,0,0:0,0,0:0,-19.5669,-219.677,-19.5669,-219.677,-219.677,-19.5669,-219.677,-219.677,-219.677	1/1:904:5,890,0,1:5:100:890,0,1:33964,0,41:-2955.67,-268.579,0,-2964.4,-276.045,-2957.01,-2961.03,-272.667,-2968.52,-2960.99	1/1:187:3,182,0,1:3:76:182,0,1:6784,0,29:-598.318,-48.852,0,-599.221,-54.7875,-605.155,-596.912,-52.4699,-602.847,-602.546	1/1:4010:32,3960,0,4:32:789:3960,0,4:143982,0,131:-12703.3,-1151.51,0,-12733.8,-1212.85,-12752.3,-12723.2,-1202.28,-12784.5,-12762.6	1/1:176:0,176,0,0:0:0:176,0,0:6551,0,0:-578.298,-52.9813,0,-578.298,-52.9813,-578.298,-578.298,-52.9813,-578.298,-578.298
dDocent_Contig_129886	345	.	GTCGACTTG	GTAGACCTA,GTCGACTTA	166841	.	AB=0.114943,0.320988;ABP=227.096,48.1019;AC=18,6;AF=0.409091,0.136364;AN=44;AO=5006,73;CIGAR=2M1X3M1X1M1X,8M1X;DP=6012;DPB=6078;DPRA=3.2496,0.14227;EPP=221.676,121.073;EPPR=1096.34;GTI=0;LEN=9,1;MEANALT=4.375,5.2;MQM=55.9409,60;MQMR=60;NS=22;NUMALT=2;ODDS=0;PAIRED=0.74151,0.863014;PAIREDR=0.197109;PAO=102.5,35;PQA=3026,1005;PQR=999;PRO=37.5;QA=185953,2663;QR=27439;RO=761;RPL=2497,7;RPP=3.07276,106.557;RPPR=1110.52;RPR=2509,66;RUN=1,1;SAF=1845,6;SAP=754.244,113.696;SAR=3161,67;SRF=90;SRP=966.222;SRR=671;TYPE=complex,snp;technology.Illumina=1,1	GT:DP:AD:RO:QR:AO:QA:GL	0/0:183:166,0,5:166:5955:0,5:0,187:0,-49.971,-535.661,-34.5805,-520.352,-518.847	0/0:23:21,0,0:21:717:0,0:0,0:0,-6.32163,-64.6909,-6.32163,-64.6909,-64.6909	0/0:62:59,1,1:59:2072:1,1:15,41:0,-16.7693,-185.127,-14.2849,-182.042,-182.769	./.:11:10,0,0:10:399:0,0:0,0:0,-3.0103,-35.8577,-3.0103,-35.8577,-35.8577	0/2:44:29,4,10:29:1062:4,10:142,359:-19.9748,-17.7539,-102.683,0,-75.2807,-83.2153	1/1:3:0,2,0:0:0:2,0:75,0:-6.77914,-0.60206,0,-6.77914,-0.60206,-6.77914	0/0:51:47,0,3:47:1646:0,3:0,80:0,-14.4494,-149.233,-8.01776,-142.945,-142.042	./.:2:0,2,0:0:0:2,0:82,0:-7.77968,-0.60206,0,-7.77968,-0.60206,-7.77968	0/0:300:267,0,8:267:9623:0,8:0,283:0,-83.3853,-868.179,-60.2824,-847.793,-842.977	1/1:9:0,8,0:0:0:8,0:318,0:-28.833,-2.40824,0,-28.833,-2.40824,-28.833	0/0:59:53,1,2:53:2002:1,2:39,82:0,-12.7217,-176.619,-9.10908,-170.15,-172.754	0/2:38:12,2,23:12:421:2,23:54,860:-66.9156,-66.3019,-99.9435,0,-30.1282,-27.4292	0/1:6:5,1,0:5:194:1,0:36,0:-1.79209,0,-16.0258,-3.29724,-16.3269,-19.2596	0/2:54:34,2,7:34:1231:2,7:74,279:-12.1713,-17.0794,-116.295,0,-94.5766,-97.7941	0/1:2:1,1,0:1:38:1,0:40,0:-3.39362,0,-3.19521,-3.69465,-3.49624,-6.80124	1/2:26:6,8,12:6:206:8,12:291,410:-38.4989,-16.5363,-30.8467,-7.06232,0,-20.1592	2/2:2:0,0,2:0:0:0,2:0,82:-7.77968,-7.77968,-7.77968,-0.60206,-0.60206,0	1/1:2:0,2,0:0:0:2,0:81,0:-7.58841,-0.60206,0,-7.58841,-0.60206,-7.58841	0/1:4:2,2,0:2:65:2,0:78,0:-6.19866,0,-4.96562,-6.80072,-5.56768,-12.0112	0/0:63:59,0,0:59:2207:0,0:0,0:0,-18.9649,-198.43,-18.9649,-199.755,-198.55	1/1:879:0,865,0:0:0:865,0:33300,0:-2956.06,-271.83,0,-2960.58,-271.83,-2956.06	1/1:183:0,176,0:0:0:176,0:6658,0:-596.735,-55.9916,0,-599.445,-55.9916,-596.735	1/1:3846:0,3763,0:0:0:3763,0:138445,0:-12405.1,-1214.85,0,-12475.1,-1215.74,-12407.7	1/1:173:0,168,0:0:0:168,0:6307,0:-559.003,-51.7772,0,-559.906,-51.7772,-559.003
dDocent_Contig_129886	357	.	ATTTTTTCCCTA	ATTTTTTCCCTT,ATTTTCTCCCTA,ATTTTTTTCCCTT,ATTTTCTCCCTT	141922	.	AB=0.125714,0.176101,0.428571,0.163522;ABP=215.951,147.898,3.32051,159.37;AC=18,5,1,1;AF=0.409091,0.113636,0.0227273,0.0227273;AN=44;AO=4425,38,16,36;CIGAR=11M1X,5M1X6M,1M1I10M1X,5M1X5M1X;DP=5472;DPB=5687.83;DPRA=5.01083,0.178723,12.2573,0.28997;EPP=17.6973,35.9253,7.89611,57.2971;EPPR=1064.09;GTI=0;LEN=1,1,13,12;MEANALT=7.875,7,23,9;MQM=55.5903,60,56.0625,60;MQMR=59.9868;NS=22;NUMALT=4;ODDS=0;PAIRED=0.716836,0.815789,0.875,0.972222;PAIREDR=0.193676;PAO=139.267,22.1,51.7667,29.2667;PQA=4972.43,678.1,1783.43,957.933;PQR=4591.1;PRO=129.6;QA=160749,1375,529,1253;QR=27505;RO=759;RPL=2237,7,10,4;RPP=4.18854,35.9253,5.18177,50.3001;RPPR=982.104;RPR=2188,31,6,32;RUN=1,1,1,1;SAF=1684,4,1,1;SAP=551.276,54.4399,29.6108,72.7387;SAR=2741,34,15,35;SRF=92;SRP=948.917;SRR=667;TYPE=snp,snp,complex,complex;technology.Illumina=1,1,1,1	GT:DP:AD:RO:QR:AO:QA:GL	0/0:182:168,0,1,0,4:168:6015:0,1,0,4:0,41,0,141:0,-52.0782,-541.039,-48.6805,-539.159,-537.353,-52.0782,-542.544,-539.159,-541.039,-40.5561,-531.07,-527.685,-531.07,-528.36	0/0:23:20,0,0,0,0:20:725:0,0,0,0:0,0,0,0:0,-6.0206,-65.4288,-6.0206,-65.4288,-65.4288,-6.0206,-65.4288,-65.4288,-65.4288,-6.0206,-65.4288,-65.4288,-65.4288,-65.4288	0/0:62:58,0,0,0,0:58:2082:0,0,0,0:0,0,0,0:0,-18.0618,-187.35,-18.0618,-188.012,-187.41,-18.0618,-187.35,-188.012,-187.35,-18.0618,-187.35,-188.012,-187.35,-187.35	./.:11:10,0,0:10:399:0,0:0,0:0,-3.0103,-35.8577,-3.0103,-35.8577,-35.8577	0/2:43:28,4,9,0,1:28:1035:4,9,0,1:153,292,0,35:-15.108,-11.0429,-94.5207,0,-72.1919,-81.9596,-23.5368,-95.7248,-84.6688,-108.202,-20.6874,-92.8771,-81.8215,-105.354,-105.053	1/1:2:0,2,0,0,0:0:0:2,0,0,0:48,0,0,0:-4.5398,-2.10721,0,-6.04495,-2.10721,-4.5398,-6.04495,-2.10721,-6.04495,-4.5398,-6.04495,-2.10721,-6.04495,-6.04495,-4.5398	0/0:52:45,0,2,0,0:45:1597:0,2,0,0:0,63,0,0:0,-14.7505,-143.132,-9.62956,-139.935,-138.128,-14.7505,-143.132,-139.935,-143.132,-14.7505,-143.132,-139.935,-143.132,-143.132	./.:2:0,2,0:0:0:2,0:82,0:-7.77968,-0.60206,0,-7.77968,-0.60206,-7.77968	0/0:303:268,2,3,0,6:268:9681:2,3,0,6:24,91,0,213:0,-81.2295,-868.575,-75.488,-864.061,-862.607,-82.7832,-870.682,-865.617,-870.734,-65.3985,-853.332,-848.266,-854.888,-851.577	1/3:7:0,4,0,3,0:0:0:4,0,3,0:119,0,113,0:-16.9805,-9.6352,-6.32387,-19.0877,-9.6352,-16.9288,-9.79497,0,-9.14769,-6.73945,-19.0877,-9.6352,-18.434,-9.14769,-16.9288	0/0:58:55,1,2,0,0:55:2066:1,2,0,0:38,82,0,0:0,-14.9552,-182.276,-11.2738,-177.373,-177.427,-18.0618,-183.48,-180.489,-185.694,-18.0618,-183.48,-178.631,-186.597,-184.738	0/4:37:13,2,3,0,19:13:455:2,3,0,19:58,123,0,695:-51.5441,-50.8684,-87.2637,-46.6185,-79.0304,-81.5155,-55.4575,-87.8658,-83.6227,-92.4579,0,-32.4108,-26.8356,-36.9991,-30.0755	0/1:6:5,1,0,0,0:5:191:1,0,0,0:39,0,0,0:-2.09038,0,-15.751,-3.59553,-16.0521,-19.2593,-3.59553,-16.0521,-19.2593,-19.2593,-3.59553,-16.0521,-19.2593,-19.2593,-19.2593	0/2:54:29,4,7,0,4:29:1071:4,7,0,4:82,255,0,102:-11.5189,-16.5629,-101.474,0,-83.3591,-84.8813,-22.7081,-104.184,-88.8467,-108.769,-14.7392,-96.2166,-80.8789,-101.704,-99.5967	1/1:2:0,1,0,0,0:0:0:1,0,0,0:41,0,0,0:-3.82984,-0.30103,0,-3.82984,-0.30103,-3.82984,-3.82984,-0.30103,-3.82984,-3.82984,-3.82984,-0.30103,-3.82984,-3.82984,-3.82984	1/2:25:6,6,9,0,2:6:200:6,9,0,2:228,346,0,67:-27.6509,-12.2548,-25.1216,-2.54257,0,-14.511,-30.9623,-28.4329,-18.7254,-45.6336,-25.5419,-23.0108,-13.3021,-41.7172,-39.61	2/2:2:0,0,2,0,0:0:0:0,2,0,0:0,82,0,0:-7.77968,-7.77968,-7.77968,-0.60206,-0.60206,0,-7.77968,-7.77968,-0.60206,-7.77968,-7.77968,-7.77968,-0.60206,-7.77968,-7.77968	1/1:2:0,2,0,0,0:0:0:2,0,0,0:82,0,0,0:-7.66602,-0.60206,0,-7.66602,-0.60206,-7.66602,-7.66602,-0.60206,-7.66602,-7.66602,-7.66602,-0.60206,-7.66602,-7.66602,-7.66602	0/1:3:2,1,0,0,0:2:72:1,0,0,0:41,0,0,0:-3.19148,0,-5.93123,-3.79354,-6.23226,-9.63293,-3.79354,-6.23226,-9.63293,-9.63293,-3.79354,-6.23226,-9.63293,-9.63293,-9.63293	0/0:60:58,0,0,0,0:58:2177:0,0,0,0:0,0,0,0:0,-19.5669,-195.928,-19.5669,-198.036,-194.853,-19.5669,-198.036,-196.712,-195.809,-19.5669,-198.036,-194.853,-196.712,-194.853	1/1:834:0,812,0,0,0:0:0:812,0,0,0:30288,0,0,0:-2628.4,-285.978,0,-2666.63,-285.978,-2618.34,-2672.87,-285.978,-2646.98,-2628.92,-2672.2,-285.978,-2631.45,-2646.98,-2621.21	1/1:176:0,168,0,0,0:0:0:168,0,0,0:6058,0,0,0:-540.799,-53.5833,0,-543.81,-53.5833,-540.498,-543.81,-53.5833,-540.498,-540.498,-543.81,-53.5833,-540.498,-540.498,-540.498	1/1:3369:4,3248,0,13,0:4:138:3248,0,13,0:117341,0,416,0:-10375.6,-1233.92,0,-10617.7,-1245.13,-10329.4,-10636,-1210.28,-10563.4,-10367.9,-10666.3,-1243.25,-10495.2,-10561.5,-10353.9	1/1:170:0,167,0,0,0:0:0:167,0,0,0:6109,0,0,0:-538.82,-54.1854,0,-540.927,-54.1854,-538.76,-544.644,-54.1854,-543.982,-540.671,-544.644,-54.1854,-543.982,-543.982,-540.671
dDocent_Contig_129886	369	.	CATCTA	CACCTA,CACCTG	140876	.	AB=0.152047,0.16875;ABP=182.836,155.502;AC=20,1;AF=0.454545,0.0227273;AN=44;AO=4338,56;CIGAR=2M1X3M,2M1X2M1X;DP=5326;DPB=5441.67;DPRA=8.05439,4.3118;EPP=615.325,37.909;EPPR=1040.27;GTI=0;LEN=1,6;MEANALT=4.83333,7.44444;MQM=55.4078,58.625;MQMR=59.9635;NS=22;NUMALT=2;ODDS=0;PAIRED=0.700323,0.982143;PAIREDR=0.200486;PAO=107.833,65.8333;PQA=2870.83,1814.33;PQR=1074.83;PRO=46.3333;QA=158034,1558;QR=29450;RO=823;RPL=2959,14;RPP=1252.63,33.4109;RPPR=962.387;RPR=1379,42;RUN=1,1;SAF=1705,1;SAP=434.093,116.082;SAR=2633,55;SRF=98;SRP=1040.27;SRR=725;TYPE=snp,complex;technology.Illumina=1,1	GT:DP:AD:RO:QR:AO:QA:GL	0/0:181:169,1,4:169:6025:1,4:12,141:0,-50.401,-544.312,-39.6121,-533.139,-532.713	0/0:23:20,0,0:20:715:0,0:0,0:0,-6.0206,-64.5421,-6.0206,-64.5421,-64.5421	0/0:64:63,1,0:63:2233:1,0:28,0:0,-16.7666,-198.651,-18.9649,-198.952,-200.899	./.:11:10,0,0:10:399:0,0:0,0:0,-3.0103,-35.8577,-3.0103,-35.8577,-35.8577	0/1:44:39,4,1:39:1426:4,1:153,35:-0.156516,0,-114.695,-9.65703,-113.654,-124.625	1/1:1:0,1,0:0:0:1,0:25,0:-2.47448,-0.90309,0,-3.08089,-0.90309,-2.47883	0/0:58:58,0,0:58:2044:0,0:0,0:0,-18.6639,-184.176,-18.6639,-185.38,-184.057	./.:2:0,2,0:0:0:2,0:82,0:-7.77968,-0.60206,0,-7.77968,-0.60206,-7.77968	0/0:302:285,2,6:285:10156:2,6:45,221:0,-83.8527,-914.717,-69.1545,-898.154,-898.89	1/1:7:0,7,0:0:0:7,0:232,0:-21.1949,-2.10721,0,-21.1949,-2.10721,-21.1949	0/0:57:55,2,0:55:2116:2,0:60,0:0,-14.5523,-188.534,-19.6475,-191.845,-193.266	0/2:37:15,2,19:15:538:2,19:58,713:-54.7623,-54.6868,-97.9512,0,-39.3778,-37.9476	0/1:6:5,1,0:5:186:1,0:39,0:-2.09038,0,-15.2934,-3.59553,-15.5944,-18.8033	0/1:54:38,10,4:38:1309:10,4:308,102:-13.0002,0,-105.606,-16.7705,-100.648,-124.115	0/1:2:1,1,0:1:34:1,0:41,0:-3.49251,0,-2.79685,-3.79354,-3.09788,-6.51674	0/1:25:11,7,3:11:372:7,3:269,97:-18.7751,0,-28.0151,-14.2799,-22.3064,-43.4926	0/0:2:2,0,0:2:82:0,0:0,0:0,-0.60206,-7.77968,-0.60206,-7.77968,-7.77968	1/1:2:0,2,0:0:0:2,0:82,0:-7.66602,-0.60206,0,-7.66602,-0.60206,-7.66602	0/1:3:2,1,0:2:78:1,0:41,0:-3.19148,0,-6.50021,-3.79354,-6.80124,-10.1919	0/0:60:58,0,0:58:2083:0,0:0,0:0,-19.868,-190.991,-19.868,-193.098,-190.327	1/1:815:0,799,0:0:0:799,0:29474,0:-2596.02,-259.187,0,-2615.02,-259.187,-2594.25	1/1:176:0,171,1:0:0:171,1:6235,12:-561.297,-51.7772,0,-560.52,-50.9962,-560.219	1/1:3234:2,3159,17:2:53:3159,17:114737,225:-10273.8,-1050.04,0,-10356.3,-1034.13,-10247.1	1/1:173:0,167,1:0:0:167,1:6195,12:-550.88,-52.0782,0,-551.908,-51.3012,-548.537
dDocent_Contig_129886	389	.	CATCCTAGGA	CATCTTGGGT,CATTCTAGGG,TATTCTGGGG	118849	.	AB=0.0987654,0.178344,0.148387;ABP=229.54,144.101,169.457;AC=17,4,1;AF=0.386364,0.0909091,0.0227273;AN=44;AO=3424,34,33;CIGAR=4M1X1M1X2M1X,3M1X5M1X,1X2M1X2M1X2M1X;DP=4413;DPB=4700.1;DPRA=4.11253,0.282362,0.363026;EPP=238.993,39.7976,50.9801;EPPR=1103.04;GTI=0;LEN=10,10,10;MEANALT=6.46667,5.25,6.66667;MQM=54.3683,60,60;MQMR=59.959;NS=22;NUMALT=3;ODDS=0;PAIRED=0.589077,0.852941,0.969697;PAIREDR=0.15621;PAO=409,39,2;PQA=12432.2,1199.67,24;PQR=5949.17;PRO=180;QA=127530,1238,1225;QR=29068;RO=781;RPL=2669,5,3;RPP=2326.31,39.7976,50.9801;RPPR=853.274;RPR=755,29,30;RUN=1,1,1;SAF=1386,2,0;SAP=272.608,60.4905,74.6689;SAR=2038,32,33;SRF=82;SRP=1061.47;SRR=699;TYPE=complex,complex,complex;technology.Illumina=1,1,1	GT:DP:AD:RO:QR:AO:QA:GL	0/0:182:172,0,1,4:172:6390:0,1,4:0,41,145:0,-52.0782,-577.105,-48.6805,-573.72,-573.419,-40.19,-565.267,-561.882,-564.063	0/0:25:23,0,0,0:23:840:0,0,0:0,0,0:0,-6.92369,-75.767,-6.92369,-75.767,-75.767,-6.92369,-75.767,-75.767,-75.767	0/0:63:62,0,0,0:62:2292:0,0,0:0,0,0:0,-19.868,-213,-19.868,-213.602,-212.939,-19.868,-213.602,-212.939,-212.939	./.:11:10,0,0:10:399:0,0:0,0:0,-3.0103,-35.8577,-3.0103,-35.8577,-35.8577	0/2:44:28,4,9,1:28:1033:4,9,1:134,343,37:-19.7655,-17.3575,-100.641,0,-73.7076,-81.8322,-25.1647,-98.8174,-81.5138,-109.35	1/1:1:0,1,0,0:0:0:1,0,0:22,0,0:-2.18929,-0.30103,0,-2.18929,-0.30103,-2.18929,-2.18929,-0.30103,-2.18929,-2.18929	0/0:64:62,0,2,0:62:2268:0,2,0:0,82,0:0,-19.5669,-213.619,-12.3893,-206.849,-206.247,-19.5669,-213.619,-206.849,-213.619	./.:2:0,2,0:0:0:2,0:82,0:-7.77968,-0.60206,0,-7.77968,-0.60206,-7.77968	0/0:295:274,1,3,6:274:10276:1,3,6:22,61,217:0,-82.3082,-927.502,-79.4043,-924.123,-923.995,-66.2161,-910.994,-908.089,-909.005	1/1:4:0,4,0,0:0:0:4,0,0:162,0,0:-14.9638,-2.10721,0,-15.8669,-2.10721,-14.9638,-15.8669,-2.10721,-15.8669,-14.0199	0/0:55:51,1,0,0:51:1912:1,0,0:40,0,0:0,-12.5863,-174.803,-15.9546,-175.104,-178.4,-15.9546,-175.104,-178.4,-178.4	0/3:37:14,1,3,17:14:506:1,3,17:24,114,664:-50.42,-52.7853,-93.7655,-45.2867,-84.7193,-85.6674,0,-39.4683,-31.9656,-36.2002	0/1:5:4,1,0,0:4:158:1,0,0:36,0,0:-2.09312,0,-13.0947,-3.29724,-13.3958,-16.3262,-3.29724,-13.3958,-16.3262,-16.3262	0/2:50:31,3,6,3:31:1164:3,6,3:74,229,99:-8.28907,-13.0822,-108.781,0,-91.7977,-94.8324,-10.0456,-101.812,-88.7652,-104.492	0/0:1:1,0,0,0:1:39:0,0,0:0,0,0:0,-0.90309,-3.89656,-0.90309,-4.49862,-3.89629,-0.90309,-4.49862,-3.89629,-3.89629	1/2:24:5,6,8,2:5:184:6,8,2:232,290,63:-28.2824,-8.64754,-20.9971,-6.69286,0,-18.684,-24.5569,-17.8738,-15.2619,-38.0414	0/2:2:0,0,2,0:0:0:0,2,0:0,78,0:-6.49969,-6.80072,-9.07616,0,-2.59863,-1.99657,-6.80072,-9.07616,-2.59863,-9.07616	1/1:1:0,1,0,0:0:0:1,0,0:41,0,0:-4.00268,-0.90309,0,-4.60474,-0.90309,-4.00261,-4.60474,-0.90309,-4.00261,-4.00261	0/1:2:1,1,0,0:1:27:1,0,0:41,0,0:-3.49251,0,-2.09772,-3.79354,-2.39875,-5.85257,-3.79354,-2.39875,-5.85257,-5.85257	0/0:56:53,0,0,0:53:1979:0,0,0:0,0,0:0,-17.7608,-186.117,-17.7608,-187.02,-186.117,-17.7608,-187.02,-187.02,-185.161	1/1:688:0,672,0,0:0:0:672,0,0:25201,0,0:-2250.21,-267.014,0,-2307.41,-267.014,-2246.06,-2307.41,-267.014,-2262.31,-2228.84	1/1:105:0,102,0,0:0:0:102,0,0:3780,0,0:-353.465,-43.3483,0,-361.873,-41.2009,-350.433,-364.001,-43.3483,-355.249,-348.082	1/1:2624:0,2543,0,0:0:0:2543,0,0:94566,0,0:-8848.83,-978.331,0,-9007.41,-982.499,-8843.69,-9014.7,-989.787,-8911.42,-8781.01	1/1:85:0,83,0,0:0:0:83,0,0:3155,0,0:-326.768,-37.3277,0,-333.993,-37.3277,-326.408,-333.993,-37.3277,-330.02,-322.585
dDocent_Contig_129886	404	.	T	C	122102	.	AB=0.333333;ABP=10.9724;AC=17;AF=0.386364;AN=44;AO=3643;CIGAR=1X;DP=4553;DPB=4553;DPRA=4.75381;EPP=31.5983;EPPR=433.286;GTI=0;LEN=1;MEANALT=1.26667;MQM=54.4063;MQMR=59.8339;NS=22;NUMALT=1;ODDS=0;PAIRED=0.557508;PAIREDR=0.214839;PAO=0;PQA=0;PQR=0;PRO=0;QA=139529;QR=33375;RO=903;RPL=2811;RPP=2337.47;RPPR=635.861;RPR=832;RUN=1;SAF=1486;SAP=271.384;SAR=2157;SRF=105;SRP=1157.88;SRR=798;TYPE=snp;technology.Illumina=1	GT:DP:AD:RO:QR:AO:QA:GL	0/0:182:182,0:182:6869:0:0:0,-54.7875,-617.917	0/0:25:25,0:25:863:0:0:0,-7.52575,-77.8906	0/0:68:68,0:68:2437:0:0:0,-20.47,-219.202	./.:11:10,0,0:10:399:0,0:0,0:0,-3.0103,-35.8577,-3.0103,-35.8577,-35.8577	0/0:45:41,4:41:1431:4:135:0,-1.08216,-116.53	1/1:1:0,1:0:0:1:41:-3.62359,-0.30103,0	0/0:72:72,0:72:2581:0:0:0,-21.6742,-232.413	./.:2:0,2,0:0:0:2,0:82,0:-7.77968,-0.60206,0,-7.77968,-0.60206,-7.77968	0/0:295:292,1:292:10813:1:37:0,-84.8321,-968.928	1/1:5:0,5:0:0:5:176:-16.1691,-1.50515,0	0/0:62:61,1:61:2274:1:41:0,-14.5693,-200.714	0/0:37:35,2:35:1313:2:36:0,-7.72228,-115.006	0/1:6:4,2:4:160:2:78:-5.59527,0,-12.9767	0/0:49:44,4:44:1637:4:92:0,-6.09433,-139.057	0/0:1:1,0:1:27:0:0:0,-0.30103,-2.69978	0/1:25:17,8:17:635:8:324:-22.0021,0,-49.944	0/0:3:3,0:3:119:0:0:0,-0.90309,-11.0945	1/1:1:0,1:0:0:1:41:-4.00268,-0.30103,0	0/1:2:1,1:1:37:1:41:-3.49251,0,-3.09577	0/0:56:55,0:55:2126:0:0:0,-16.5566,-191.392	1/1:699:1,698:1:41:698:27067:-2328.23,-206.325,0	1/1:105:0,105:0:0:105:4046:-359.68,-31.6082,0	1/1:2708:1,2704:1:12:2704:103181:-9112.1,-813.206,0	1/1:106:0,106:0:0:106:4193:-368.24,-31.9092,0
dDocent_Contig_129886	410	.	C	T	119937	.	AB=0.438272;ABP=8.37196;AC=21;AF=0.477273;AN=44;AO=3634;CIGAR=1X;DP=4498;DPB=4498;DPRA=7.39754;EPP=89.2956;EPPR=965.206;GTI=0;LEN=1;MEANALT=1.31579;MQM=54.4761;MQMR=59.7085;NS=22;NUMALT=1;ODDS=0;PAIRED=0.555311;PAIREDR=0.151732;PAO=0;PQA=0;PQR=0;PRO=0;QA=138093;QR=31923;RO=837;RPL=3037;RPP=3560.54;RPPR=1157.21;RPR=597;RUN=1;SAF=1470;SAP=290.809;SAR=2164;SRF=95;SRP=1089.03;SRR=742;TYPE=snp;technology.Illumina=1	GT:DP:AD:RO:QR:AO:QA:GL	0/0:182:177,5:177:6705:5:201:0,-36.3174,-584.718	0/0:22:21,0:21:823:0:0:0,-6.32163,-74.2499	0/0:71:70,0:70:2716:0:0:0,-21.0721,-243.35	./.:11:10,0,0:10:399:0,0:0,0:0,-3.0103,-35.8577,-3.0103,-35.8577,-35.8577	0/1:44:30,14:30:1105:14:533:-35.0421,0,-86.462	1/1:1:0,1:0:0:1:12:-1.19898,-0.30103,0	0/0:72:70,2:70:2718:2:82:0,-13.8945,-236.95	./.:2:0,2,0:0:0:2,0:82,0:-7.77968,-0.60206,0,-7.77968,-0.60206,-7.77968	0/0:294:283,11:283:10991:11:430:0,-49.455,-949.268	1/1:5:0,5:0:0:5:201:-18.4358,-1.50515,0	0/0:63:58,1:58:2254:1:41:0,-14.0667,-198.962	0/1:37:14,23:14:498:23:905:-70.5852,0,-33.9861	0/1:6:4,2:4:160:2:78:-5.59527,0,-12.9767	0/1:45:32,11:32:1209:11:411:-24.2178,0,-95.9937	0/0:1:1,0:1:41:0:0:0,-0.30103,-4.09457	0/1:25:6,18:6:200:18:682:-54.3316,0,-10.9436	0/1:3:1,2:1:41:2:82:-6.87659,0,-3.19148	1/1:1:0,1:0:0:1:41:-4.00268,-0.30103,0	0/1:2:1,1:1:41:1:41:-3.49251,0,-3.49251	0/0:59:58,1:58:2269:1:12:0,-16.5608,-203.104	1/1:691:2,688:2:24:688:26613:-2287.59,-205.82,0	1/1:100:0,100:0:0:100:3834:-341.701,-30.103,0	1/1:2665:9,2646:9:128:2646:99913:-8806.79,-787.78,0	1/1:109:0,102:0:0:102:3981:-350.241,-30.7051,0
dDocent_Contig_181192	141	.	G	A	229476	.	AB=0.24424;ABP=126.304;AC=19;AF=0.431818;AN=44;AO=6791;CIGAR=1X;DP=8268;DPB=8268;DPRA=20.8981;EPP=2749.97;EPPR=2295.07;GTI=0;LEN=1;MEANALT=1.47368;MQM=59.9505;MQMR=59.9586;NS=22;NUMALT=1;ODDS=0;PAIRED=0.341334;PAIREDR=0.845506;PAO=0;PQA=0;PQR=0;PRO=0;QA=257382;QR=50484;RO=1424;RPL=1827;RPP=3149.67;RPPR=6.52369;RPR=4964;RUN=1;SAF=6104;SAP=9385.94;SAR=687;SRF=723;SRP=3.74836;SRR=701;TYPE=snp;technology.Illumina=1	GT:DP:AD:RO:QR:AO:QA:GL	0/0:231:226,5:226:8126:5:186:0,-52.446,-713.869	0/0:14:13,1:13:474:1:41:0,-0.119853,-38.8874	0/0:52:52,0:52:1891:0:0:0,-15.6536,-170.394	./.:10:8,2:8:305:2:82:-4.76938,0,-24.7892	0/1:44:39,5:39:1419:5:174:-2.75286,0,-114.695	./.:5:0,5:0:0:5:148:-13.6123,-1.50515,0	0/0:80:78,1:78:2752:1:27:0,-21.2766,-245.175	0/0:1:1,0:1:37:0:0:0,-0.30103,-3.69783	0/0:713:694,15:694:24297:15:518:0,-166.666,-2138.22	1/1:10:0,10:0:0:10:381:-34.6265,-3.0103,0	0/0:83:81,2:81:3065:2:49:0,-20.3326,-271.282	0/1:40:35,5:35:1256:5:182:-4.68697,0,-101.251	0/0:15:14,1:14:450:1:41:0,-0.420883,-36.702	0/1:90:73,17:73:2567:17:642:-31.0033,0,-204.068	0/0:9:9,0:9:341:0:0:0,-2.70927,-31.0336	0/1:36:12,23:12:438:23:765:-58.4576,0,-29.0737	1/1:4:0,4:0:0:4:164:-15.1499,-1.20412,0	1/1:1:0,1:0:0:1:41:-4.09457,-0.30103,0	0/1:7:4,3:4:137:3:94:-6.65598,0,-10.5574	0/0:84:80,4:80:2944:4:93:0,-16.6867,-256.45	1/1:671:1,670:1:8:670:24947:-2242.31,-201.191,0	1/1:147:1,144:1:41:144:5430:-484.63,-39.8678,0	1/1:5677:11,5630:11:241:5630:214081:-19224,-1677.05,0	1/1:259:0,250:0:0:250:9526:-856.424,-75.2575,0
dDocent_Contig_181192	147	.	A	G	649.62	.	AB=0.177083;ABP=176.909;AC=5;AF=0.113636;AN=44;AO=87;CIGAR=1X;DP=21603;DPB=21603;DPRA=15.1689;EPP=174.956;EPPR=13709.9;GTI=0;LEN=1;MEANALT=1.5;MQM=59.4713;MQMR=59.9572;NS=22;NUMALT=1;ODDS=0;PAIRED=0.655172;PAIREDR=0.29143;PAO=0;PQA=0;PQR=0;PRO=0;QA=2531;QR=787669;RO=21494;RPL=12;RPP=102.074;RPPR=26614.8;RPR=75;RUN=1;SAF=12;SAP=102.074;SAR=75;SRF=6881;SRP=6042.79;SRR=14613;TYPE=snp;technology.Illumina=1	GT:DP:AD:RO:QR:AO:QA:GL	0/0:231:227,4:227:8373:4:152:0,-55.489,-739.112	0/0:14:14,0:14:501:0:0:0,-4.21442,-45.408	0/0:51:51,0:51:1891:0:0:0,-15.3525,-170.386	./.:10:8,2:8:305:2:82:-4.76938,0,-24.7892	0/0:48:45,3:45:1586:3:123:0,-2.98465,-131.491	./.:5:0,5:0:0:5:148:-13.6123,-1.50515,0	0/0:80:77,2:77:2814:2:53:0,-18.8931,-248.4	0/0:2:2,0:2:34:0:0:0,-0.60206,-3.22993	0/0:723:709,11:709:24427:11:395:0,-181.057,-2160.96	0/0:135:134,1:134:4707:1:12:0,-39.4391,-422.376	0/0:88:87,1:87:3389:1:12:0,-25.2906,-303.855	0/1:43:39,4:39:1440:4:155:-1.3775,0,-116.893	0/0:15:15,0:15:549:0:0:0,-4.51545,-49.7205	0/1:90:74,16:74:2751:16:647:-31.4672,0,-220.611	0/0:9:9,0:9:325:0:0:0,-2.70927,-29.588	0/1:59:45,14:45:1686:14:478:-25.5657,0,-134.198	1/1:4:0,4:0:0:4:155:-14.3218,-1.20412,0	0/0:5:5,0:5:143:0:0:0,-1.50515,-13.1457	0/0:15:15,0:15:489:0:0:0,-4.51545,-44.2994	0/0:88:87,0:87:3267:0:0:0,-26.1896,-294.011	0/0:1544:1541,2:1541:56314:2:24:0,-462.303,-5061.1	0/0:322:322,0:322:11930:0:0:0,-96.9317,-1072.94	0/0:17433:17392,25:17392:638412:25:325:0,-5213.79,-57364	0/0:604:604,0:604:22641:0:0:0,-181.822,-2035.9
dDocent_Contig_181192	164	.	ACT	GCC	593923	.	AB=0.485149;ABP=3.2038;AC=17;AF=0.386364;AN=44;AO=19667;CIGAR=1X1M1X;DP=20751;DPB=20810.7;DPRA=107.018;EPP=15830.9;EPPR=1116.27;GTI=0;LEN=3;MEANALT=3.11111;MQM=59.9582;MQMR=59.9607;NS=22;NUMALT=1;ODDS=0;PAIRED=0.240454;PAIREDR=0.825553;PAO=115;PQA=2439;PQR=230;PRO=9;QA=659155;QR=27587;RO=814;RPL=2491;RPP=23813.3;RPPR=1061.8;RPR=17176;RUN=1;SAF=5814;SAP=7138.44;SAR=13853;SRF=74;SRP=1186.27;SRR=740;TYPE=complex;technology.Illumina=1	GT:DP:AD:RO:QR:AO:QA:GL	0/0:124:121,1:121:4285:1:8:0,-36.0057,-384.898	0/0:6:6,0:6:186:0:0:0,-1.80618,-17.0441	0/0:28:28,0:28:972:0:0:0,-8.72987,-88.8387	./.:10:8,2:8:305:2:82:-4.76938,0,-24.7892	0/0:26:21,4:21:710:4:79:0,-0.32338,-56.9059	./.:5:0,5:0:0:5:148:-13.6123,-1.50515,0	0/0:44:42,1:42:1434:1:41:0,-9.21442,-125.252	0/1:2:1,1:1:27:1:12:-0.597934,0,-2.09772	0/0:380:368,5:368:11969:5:125:0,-101.268,-1067.18	1/1:134:0,132:0:0:132:4113:-370.786,-40.037,0	0/0:59:55,1:55:2056:1:27:0,-15.3435,-191.765	0/1:25:22,3:22:766:3:81:-0.028536,0,-61.7124	0/1:9:8,1:8:274:1:37:-0.988559,0,-22.2782	0/0:52:49,1:49:1693:1:41:0,-11.2566,-148.708	0/0:5:5,0:5:153:0:0:0,-1.50515,-14.0654	0/1:52:18,33:18:568:33:1047:-79.0279,0,-35.9564	0/0:4:4,0:4:148:0:0:0,-1.20412,-13.6797	1/1:5:0,5:0:0:5:159:-14.6169,-1.50515,0	0/1:13:2,11:2:64:11:262:-19.8931,0,-2.16322	0/0:68:63,4:63:2270:4:118:0,-9.38113,-193.61	1/1:1464:0,1445:0:0:1445:48693:-4425.74,-440.407,0	1/1:308:0,307:0:0:307:10395:-935.393,-90.32,0	1/1:17335:1,17127:1:12:17127:573643:-51733.3,-5180.09,0	1/1:608:0,585:0:0:585:20274:-1826.63,-174.43,0
dDocent_Contig_181192	207	.	GCAC	ACAT	660815	.	AB=0.424;ABP=9.28151;AC=20;AF=0.434783;AN=46;AO=19373;CIGAR=1X2M1X;DP=20305;DPB=20406;DPRA=109.398;EPP=33429.6;EPPR=1290.8;GTI=0;LEN=4;MEANALT=2.31579;MQM=59.9133;MQMR=60;NS=23;NUMALT=1;ODDS=0;PAIRED=0.191865;PAIREDR=0.861619;PAO=192;PQA=6944;PQR=171;PRO=5;QA=729201;QR=29359;RO=766;RPL=4606;RPP=11575.6;RPPR=1135.31;RPR=14767;RUN=1;SAF=5070;SAP=9558.28;SAR=14303;SRF=43;SRP=1313.83;SRR=723;TYPE=complex;technology.Illumina=1	GT:DP:AD:RO:QR:AO:QA:GL	0/0:121:119,1:119:4676:1:35:0,-33.3057,-420.105	0/0:6:6,0:6:238:0:0:0,-1.80618,-21.7925	0/0:26:26,0:26:1030:0:0:0,-7.82678,-92.9891	./.:10:8,2:8:305:2:82:-4.76938,0,-24.7892	0/1:24:20,4:20:788:4:93:-1.37537,0,-64.0083	1/1:1:0,1:0:0:1:12:-1.16883,-0.30103,0	0/0:41:40,1:40:1538:1:41:0,-8.24766,-134.559	0/1:2:1,1:1:36:1:37:-3.09577,0,-2.99621	0/0:377:368,4:368:14000:4:139:0,-100.023,-1253.48	1/1:133:0,133:0:0:133:4844:-435.88,-40.037,0	0/0:39:36,1:36:1391:1:41:0,-7.65088,-123.965	0/1:25:22,3:22:852:3:104:-2.17071,0,-69.4571	0/1:9:8,1:8:320:1:36:-0.889005,0,-26.457	0/0:44:43,1:43:1596:1:41:0,-9.15075,-139.765	0/0:5:5,0:5:165:0:0:0,-1.50515,-15.1718	0/1:53:19,34:19:704:34:1331:-104.1,0,-47.7137	0/0:2:2,0:2:82:0:0:0,-0.60206,-7.77968	1/1:5:0,5:0:0:5:161:-14.8001,-1.50515,0	0/1:12:2,10:2:82:10:337:-27.0301,0,-4.16732	0/0:54:49,5:49:1861:5:162:0,-1.66396,-155.684	1/1:1346:0,1337:0:0:1337:50323:-4584.39,-407.896,0	1/1:280:0,278:0:0:278:10580:-959.868,-84.5894,0	1/1:17022:0,16877:0:0:16877:635115:-57629.8,-5129.85,0	1/1:678:0,676:0:0:676:25769:-2335.51,-205.603,0
dDocent_Contig_181192	219	.	C	T	657963	.	AB=0.359477;ABP=29.2525;AC=20;AF=0.434783;AN=46;AO=19459;CIGAR=1X;DP=20328;DPB=20328;DPRA=109.522;EPP=8521.42;EPPR=1181.34;GTI=0;LEN=1;MEANALT=1.42105;MQM=59.9073;MQMR=59.9706;NS=23;NUMALT=1;ODDS=0;PAIRED=0.186392;PAIREDR=0.854033;PAO=0;PQA=0;PQR=0;PRO=0;QA=733209;QR=29733;RO=781;RPL=18293;RPP=32736.8;RPPR=1480.62;RPR=1166;RUN=1;SAF=5057;SAP=9748.25;SAR=14402;SRF=45;SRP=1330.59;SRR=736;TYPE=snp;technology.Illumina=1	GT:DP:AD:RO:QR:AO:QA:GL	0/0:122:121,1:121:4727:1:12:0,-35.5257,-424.124	0/0:6:6,0:6:238:0:0:0,-1.80618,-21.7928	0/0:26:26,0:26:1039:0:0:0,-7.82678,-93.7927	./.:10:8,2:8:305:2:82:-4.76938,0,-24.7892	0/0:24:20,4:20:752:4:78:0,-0.0104306,-60.7691	1/1:1:0,1:0:0:1:12:-1.16883,-0.30103,0	0/0:41:40,1:40:1560:1:41:0,-8.24766,-136.534	0/1:2:1,1:1:32:1:41:-3.49251,0,-2.59725	0/0:378:374,4:374:14185:4:160:0,-99.0064,-1260.81	1/1:132:0,130:0:0:130:4951:-445.346,-39.1339,0	0/0:39:38,1:38:1480:1:37:0,-8.04234,-129.735	0/1:25:22,3:22:855:3:96:-1.43138,0,-69.7173	0/1:9:8,1:8:311:1:37:-0.988559,0,-25.6401	0/0:44:43,1:43:1578:1:41:0,-9.15075,-138.142	0/0:5:5,0:5:188:0:0:0,-1.50515,-17.2814	0/1:55:19,36:19:649:36:1324:-102.846,0,-42.1426	0/0:2:2,0:2:82:0:0:0,-0.60206,-7.77968	1/1:5:0,5:0:0:5:172:-15.807,-1.50515,0	0/1:12:2,9:2:82:9:321:-25.7724,0,-4.25186	0/1:50:45,5:45:1765:5:168:-0.390504,0,-144.008	1/1:1351:0,1342:0:0:1342:51087:-4592.8,-403.982,0	1/1:277:1,274:1:12:274:10181:-914.403,-81.7449,0	1/1:17036:7,16956:7:157:16956:638411:-57376.6,-5092.24,0	1/1:686:1,684:1:41:684:26039:-2333.59,-202.376,0
dDocent_Contig_181192	220	.	G	A	416.229	.	AB=0.182432;ABP=132.653;AC=6;AF=0.130435;AN=46;AO=80;CIGAR=1X;DP=20317;DPB=20317;DPRA=40.143;EPP=100.727;EPPR=9683.64;GTI=0;LEN=1;MEANALT=1.30769;MQM=60;MQMR=59.897;NS=23;NUMALT=1;ODDS=2.77556e-17;PAIRED=0.5875;PAIREDR=0.209352;PAO=0;PQA=0;PQR=0;PRO=0;QA=2326;QR=788756;RO=20210;RPL=75;RPP=136.013;RPPR=34537.4;RPR=5;RUN=1;SAF=11;SAP=94.3207;SAR=69;SRF=5078;SRP=10863.9;SRR=15132;TYPE=snp;technology.Illumina=1	GT:DP:AD:RO:QR:AO:QA:GL	0/0:122:118,4:118:4595:4:155:0,-22.4039,-399.143	0/0:6:6,0:6:233:0:0:0,-1.80618,-21.3358	0/0:26:26,0:26:1030:0:0:0,-7.82678,-92.9835	./.:10:8,2:8:305:2:82:-4.76938,0,-24.7892	0/1:24:21,3:21:743:3:123:-4.24007,0,-59.9269	0/0:1:1,0:1:22:0:0:0,-0.30103,-1.94731	0/0:44:41,3:41:1636:3:75:0,-6.25046,-140.464	0/0:2:2,0:2:78:0:0:0,-0.60206,-7.40278	0/0:378:368,10:368:14360:10:373:0,-79.8849,-1257.38	0/0:132:130,2:130:5033:2:24:0,-37.456,-450.549	0/0:39:39,0:39:1555:0:0:0,-11.7402,-140.179	0/1:25:21,4:21:835:4:150:-6.33397,0,-67.9331	0/0:9:9,0:9:356:0:0:0,-2.70927,-32.3983	0/1:44:36,8:36:1375:8:314:-15.3723,0,-110.745	0/0:5:5,0:5:192:0:0:0,-1.50515,-17.6464	0/1:55:42,12:42:1585:12:380:-18.1008,0,-126.474	1/1:2:0,2:0:0:2:82:-7.77968,-0.60206,0	0/0:5:5,0:5:192:0:0:0,-1.50515,-17.6464	0/0:12:12,0:12:445:0:0:0,-3.61236,-40.3752	0/0:50:49,1:49:1877:1:41:0,-10.9569,-165.026	0/0:1345:1342,2:1342:52375:2:34:0,-401.491,-4705.12	0/0:277:277,0:277:10696:0:0:0,-83.3853,-961.91	0/0:17027:16976,26:16976:662791:26:499:0,-5073.2,-59524.3	0/0:687:684,3:684:26752:3:76:0,-199.716,-2394.4
dDocent_Contig_181192	227	.	TCTGGT	CCTGAGTGT,TCTGA	573486	.	AB=0.30303,0.1875;ABP=58.6132,125.156;AC=18,6;AF=0.391304,0.130435;AN=46;AO=18210,45;CIGAR=1X3M3I2M,3M1D1M1X;DP=19414;DPB=28840.5;DPRA=134.542,0.0548399;EPP=12143.2,100.727;EPPR=1165.68;GTI=0;LEN=9,5;MEANALT=7.38889,2.875;MQM=59.9569,60;MQMR=59.9747;NS=23;NUMALT=2;ODDS=0;PAIRED=0.157002,0.933333;PAIREDR=0.855134;PAO=230.5,2;PQA=7823.5,56.5;PQR=187;PRO=6.5;QA=630295,1738;QR=27647;RO=711;RPL=17500,45;RPP=33619,100.727;RPPR=1411.08;RPR=710,0;RUN=1,1;SAF=4114,0;SAP=11884.7,100.727;SAR=14096,45;SRF=41;SRP=1211.34;SRR=670;TYPE=complex,complex;technology.Illumina=1,1	GT:DP:AD:RO:QR:AO:QA:GL	0/0:117:112,1,4:112:4406:1,4:12,156:0,-33.8934,-403.174,-21.5806,-390.653,-390.225	0/0:6:6,0,0:6:242:0,0:0,0:0,-1.80618,-22.1571,-1.80618,-22.1571,-22.1571	0/0:26:26,0,0:26:1029:0,0:0,0:0,-7.82678,-92.8938,-7.82678,-92.8938,-92.8938	./.:10:8,2:8:305:2:82:-4.76938,0,-24.7892	0/2:23:17,2,3:17:663:2,3:24,123:-5.17946,-8.81141,-62.7384,0,-53.1832,-53.8126	1/1:1:0,0,0:0:0:0,0:0,0:0,0,0,0,0,0	0/0:45:42,1,2:42:1668:1,2:37,82:0,-9.62947,-146.62,-5.84865,-140.152,-142.576	0/1:2:1,1,0:1:34:1,0:12,0:-0.597934,0,-2.79685,-0.898964,-3.09788,-3.7669	0/0:376:356,4,10:356:13804:4,10:116,406:0,-98.2391,-1233.08,-73.8732,-1200.8,-1207.02	1/1:131:0,130,0:0:0:130,0:4612,0:-418.656,-39.4349,0,-418.656,-39.4349,-418.656	0/0:38:37,1,0:37:1419:1,0:38,0:0,-8.24393,-124.1,-11.7402,-125.065,-127.579	0/2:25:18,3,4:18:702:3,4:76,164:-8.20704,-7.75777,-64.53,0,-51.8932,-56.6043	0/1:9:8,1,0:8:317:1,0:36,0:-0.889005,0,-26.1828,-3.29724,-26.4838,-29.4172	0/2:43:34,1,7:34:1293:1,7:37,283:-13.2201,-20.4279,-126.159,0,-103.123,-104.043	0/0:5:5,0,0:5:197:0,0:0,0:0,-1.50515,-18.1055,-1.50515,-18.1055,-18.1055	1/2:53:5,34,13:5:185:34,13:1217,442:-121.442,-20.7043,-25.3125,-87.1137,0,-98.3342	2/2:2:0,0,2:0:0:0,2:0,82:-7.77968,-7.77968,-7.77968,-0.60206,-0.60206,0	1/1:4:0,4,0:0:0:4,0:89,0:-8.23023,-1.20412,0,-8.23023,-1.20412,-8.23023	0/1:10:2,8,0:2:82:8,0:226,0:-17.5968,0,-4.76938,-18.1989,-7.17762,-24.9924	0/0:47:42,4,0:42:1606:4,0:78,0:0,-7.0015,-137.524,-12.6433,-138.728,-144.526	1/1:1255:0,1225,0:0:0:1225,0:43413,0:-3930.72,-372.733,0,-3931.32,-372.733,-3930.72	1/1:246:0,238,0:0:0:238,0:8312,0:-760.666,-72.8493,0,-760.666,-72.8493,-760.666	1/1:16281:0,15896,0:0:0:15896,0:549036,0:-50009.7,-4848.15,0,-50010.3,-4848.15,-50009.7	1/1:669:0,656,0:0:0:656,0:22924,0:-2075.5,-200.561,0,-2076.7,-200.561,-2075.44
dDocent_Contig_181192	247	.	G	A	539.39	.	AB=0.188811;ABP=123.292;AC=6;AF=0.130435;AN=46;AO=53;CIGAR=1X;DP=18716;DPB=18716;DPRA=21.102;EPP=93.5156;EPPR=15423.1;GTI=0;LEN=1;MEANALT=1.18182;MQM=60;MQMR=59.8919;NS=23;NUMALT=1;ODDS=0;PAIRED=0.811321;PAIREDR=0.188465;PAO=0;PQA=0;PQR=0;PRO=0;QA=2025;QR=733870;RO=18656;RPL=53;RPP=118.098;RPPR=38329.4;RPR=0;RUN=1;SAF=3;SAP=93.5156;SAR=50;SRF=3570;SRP=15439.2;SRR=15086;TYPE=snp;technology.Illumina=1	GT:DP:AD:RO:QR:AO:QA:GL	0/0:116:112,4:112:4472:4:164:0,-19.7696,-387.234	0/0:6:6,0:6:246:0:0:0,-1.80618,-22.5201	0/0:26:26,0:26:1025:0:0:0,-7.82678,-92.5303	./.:10:8,2:8:305:2:82:-4.76938,0,-24.7892	0/1:23:20,3:20:761:3:123:-4.5411,0,-61.8716	0/0:1:1,0:1:32:0:0:0,-0.30103,-2.24875	0/0:45:43,2:43:1721:2:53:0,-8.51652,-150.062	0/0:2:2,0:2:82:0:0:0,-0.60206,-7.77968	0/0:369:359,10:359:14277:10:406:0,-74.1805,-1246.73	0/0:130:130,0:130:5203:0:0:0,-39.1339,-468.075	0/0:34:34,0:34:1304:0:0:0,-10.235,-117.615	0/1:25:21,4:21:824:4:164:-7.62415,0,-66.9313	0/0:8:8,0:8:319:0:0:0,-2.40824,-29.0734	0/1:43:36,7:36:1430:7:287:-13.2609,0,-116.005	0/0:5:5,0:5:201:0:0:0,-1.50515,-18.47	0/1:52:39,13:39:1564:13:514:-30.9426,0,-125.334	1/1:2:0,2:0:0:2:82:-7.77968,-0.60206,0	0/0:4:4,0:4:155:0:0:0,-1.20412,-14.3218	0/0:10:10,0:10:397:0:0:0,-3.0103,-36.0848	0/0:39:39,0:39:1472:0:0:0,-11.7402,-132.706	0/0:1214:1213,1:1213:47733:1:12:0,-364.25,-4289.52	0/0:241:240,1:240:9455:1:32:0,-69.3489,-847.127	0/0:15666:15653,6:15653:615572:6:188:0,-4696.88,-55300.8	0/0:655:655,0:655:25625:0:0:0,-197.175,-2300.66
dDocent_Contig_181192	254	.	G	A	590877	.	AB=0.505747;ABP=3.03526;AC=18;AF=0.391304;AN=46;AO=17057;CIGAR=1X;DP=17848;DPB=17848;DPRA=107.5;EPP=17242.9;EPPR=1373.48;GTI=0;LEN=1;MEANALT=1.44444;MQM=59.8923;MQMR=59.976;NS=23;NUMALT=1;ODDS=0;PAIRED=0.16996;PAIREDR=0.856;PAO=0;PQA=0;PQR=0;PRO=0;QA=658808;QR=29140;RO=750;RPL=16960;RPP=36204.1;RPPR=1579.92;RPR=97;RUN=1;SAF=2709;SAP=17248.8;SAR=14348;SRF=31;SRP=1373.48;SRR=719;TYPE=snp;technology.Illumina=1	GT:DP:AD:RO:QR:AO:QA:GL	0/0:116:115,1:115:4529:1:41:0,-30.8249,-403.419	0/0:6:6,0:6:242:0:0:0,-1.80618,-22.1564	0/0:26:26,0:26:1039:0:0:0,-7.82678,-93.7927	./.:10:8,2:8:305:2:82:-4.76938,0,-24.7892	0/0:23:20,2:20:803:2:64:0,-0.730609,-66.5579	1/1:1:0,1:0:0:1:12:-1.16883,-0.30103,0	0/0:44:43,1:43:1684:1:37:0,-9.54749,-148.069	0/1:2:1,1:1:41:1:12:-0.597934,0,-3.49251	0/0:365:358,5:358:13967:5:182:0,-92.7353,-1239.23	1/1:130:0,129:0:0:129:4952:-445.423,-38.8329,0	0/0:29:28,1:28:1084:1:41:0,-4.6353,-93.7379	0/1:25:22,3:22:893:3:110:-2.73318,0,-73.1463	0/0:7:7,0:7:283:0:0:0,-2.10721,-25.8425	0/0:43:42,1:42:1600:1:41:0,-8.84972,-140.113	0/0:5:5,0:5:197:0:0:0,-1.50515,-18.105	0/1:50:18,32:18:715:32:1262:-98.7894,0,-49.615	0/0:2:2,0:2:82:0:0:0,-0.60206,-7.77968	1/1:4:0,4:0:0:4:160:-14.7829,-1.20412,0	0/1:10:2,8:2:82:8:306:-24.8833,0,-4.76938	0/0:38:35,3:35:1370:3:76:0,-4.34804,-116.465	1/1:1169:0,1167:0:0:1167:45164:-4060.06,-351.302,0	1/1:236:0,236:0:0:236:9154:-823.28,-71.0431,0	1/1:14893:18,14841:18:495:14841:573222:-51480.4,-4428.45,0	1/1:624:2,621:2:34:621:23972:-2152.06,-184.515,0
dDocent_Contig_212910	12	.	AATGGA	TGTTGG	194761	.	AB=0.352941;ABP=15.7837;AC=22;AF=0.5;AN=44;AO=5536;CIGAR=2X1M1X1M1X;DP=6552;DPB=6593.17;DPRA=3.06446;EPP=12024.3;EPPR=2008.57;GTI=0;LEN=6;MEANALT=2.72222;MQM=59.7603;MQMR=59.9753;NS=22;NUMALT=1;ODDS=0;PAIRED=0.319364;PAIREDR=0.07724;PAO=97;PQA=3473;PQR=349;PRO=12;QA=213993;QR=37953;RO=971;RPL=0;RPP=12024.3;RPPR=2111.51;RPR=5536;RUN=1;SAF=5536;SAP=12024.3;SAR=0;SRF=959;SRP=2008.57;SRR=12;TYPE=complex;technology.Illumina=1	GT:DP:AD:RO:QR:AO:QA:GL	0/0:276:273,0:273:10648:0:0:0,-82.1812,-957.468	0/1:15:11,4:11:425:4:139:-8.33531,0,-34.0785	0/0:68:67,0:67:2604:0:0:0,-21.0721,-242.28	./.:25:6,10:6:179:10:201:-13.2244,0,-11.0846	0/0:18:17,1:17:678:1:24:0,-3.31968,-61.3746	1/1:1:0,1:0:0:1:41:-4.09457,-0.30103,0	0/0:39:39,0:39:1524:0:0:0,-12.0412,-140.818	1/1:1:0,1:0:0:1:41:-4.09457,-0.30103,0	0/0:403:394,1:394:15462:1:24:0,-116.741,-1388.05	1/1:102:0,102:0:0:102:3811:-345.44,-31.0061,0	0/0:20:18,1:18:706:1:41:0,-2.63652,-65.6084	0/0:21:20,1:20:773:1:41:0,-2.22706,-65.7831	0/0:60:59,0:59:2332:0:0:0,-18.0618,-213.591	0/0:42:41,1:41:1575:1:22:0,-10.4433,-139.773	0/1:3:2,1:2:76:1:41:-3.19148,0,-6.31172	0/1:25:8,16:8:306:16:586:-45.6938,0,-20.521	1/1:2:0,2:0:0:2:69:-6.54958,-0.60206,0	./.:1:1,0:1:37:0:0:0,-0.30103,-3.69783	1/1:6:0,6:0:0:6:246:-22.5201,-1.80618,0	0/1:25:21,3:21:818:3:120:-2.79462,0,-72.1179	1/1:954:0,953:0:0:953:37313:-3381.89,-290.193,0	1/1:420:1,417:1:26:417:16158:-1483.08,-126.469,0	1/1:3723:0,3699:0:0:3699:142418:-13003.7,-1132.15,0	1/1:328:0,326:0:0:326:12858:-1183.13,-100.845,0
dDocent_Contig_212910	22	.	ACATC	GCATA	205486	.	AB=0.28125;ABP=42.9111;AC=23;AF=0.522727;AN=44;AO=5759;CIGAR=1X3M1X;DP=6816;DPB=6908.2;DPRA=3.1512;EPP=11247.8;EPPR=1978.93;GTI=0;LEN=5;MEANALT=2.33333;MQM=59.706;MQMR=59.9568;NS=22;NUMALT=1;ODDS=2.77556e-17;PAIRED=0.310644;PAIREDR=0.0783133;PAO=188;PQA=6456;PQR=100;PRO=4;QA=223123;QR=37225;RO=996;RPL=0;RPP=12508.5;RPPR=2165.8;RPR=5759;RUN=1;SAF=5610;SAP=11247.8;SAR=149;SRF=974;SRP=1978.93;SRR=22;TYPE=complex;technology.Illumina=1	GT:DP:AD:RO:QR:AO:QA:GL	0/0:276:275,0:275:10759:0:0:0,-82.7832,-967.271	0/1:15:11,4:11:422:4:155:-9.80891,0,-33.8129	0/0:71:69,0:69:2717:0:0:0,-20.7711,-244.493	./.:25:6,10:6:179:10:201:-13.2244,0,-11.0846	0/0:20:19,1:19:717:1:27:0,-3.32082,-62.1498	1/1:1:0,1:0:0:1:37:-3.69783,-0.30103,0	0/0:40:40,0:40:1516:0:0:0,-12.0412,-136.694	1/1:1:0,1:0:0:1:41:-4.09457,-0.30103,0	0/0:403:398,1:398:14312:1:41:0,-113.79,-1280.73	1/1:103:0,103:0:0:103:3944:-357.375,-31.3071,0	0/0:25:24,1:24:945:1:41:0,-4.03324,-87.3687	0/1:22:20,2:20:722:2:82:-1.15702,0,-58.6737	0/0:62:61,0:61:2252:0:0:0,-18.3628,-202.628	0/0:42:41,1:41:1464:1:28:0,-9.84353,-129.226	0/1:3:2,1:2:66:1:41:-3.19148,0,-5.36509	0/1:25:9,16:9:305:16:597:-52.0293,0,-19.6444	1/1:2:0,2:0:0:2:68:-6.45463,-0.60206,0	./.:1:1,0:1:37:0:0:0,-0.30103,-3.69783	1/1:6:0,6:0:0:6:245:-22.4295,-1.80618,0	0/1:31:26,4:26:1000:4:160:-3.64649,0,-81.129	1/1:1029:0,1023:0:0:1023:39827:-3688.86,-318.489,0	1/1:436:1,434:1:28:434:16852:-1561.43,-133.29,0	1/1:3857:0,3816:0:0:3816:147483:-13571.6,-1179.29,0	1/1:346:0,342:0:0:342:13454:-1282.02,-110.177,0
dDocent_Contig_212910	27	.	G	A	11822.4	.	AB=0.0909091;ABP=34.9902;AC=5;AF=0.113636;AN=44;AO=350;CIGAR=1X;DP=7426;DPB=7426;DPRA=0.208977;EPP=763.026;EPPR=9420.72;GTI=0;LEN=1;MEANALT=1.2;MQM=59.8857;MQMR=59.7489;NS=22;NUMALT=1;ODDS=0;PAIRED=0.0742857;PAIREDR=0.263687;PAO=0;PQA=0;PQR=0;PRO=0;QA=13406;QR=276087;RO=7069;RPL=0;RPP=763.026;RPPR=15344.5;RPR=350;RUN=1;SAF=350;SAP=763.026;SAR=0;SRF=6304;SRP=9427.53;SRR=765;TYPE=snp;technology.Illumina=1	GT:DP:AD:RO:QR:AO:QA:GL	1/1:276:0,275:0:0:275:10532:-947.043,-82.7833,0	0/0:15:15,0:15:589:0:0:0,-4.51545,-53.3424	1/1:71:0,71:0:0:71:2719:-244.826,-21.3731,0	./.:25:6,10:6:179:10:201:-13.2244,0,-11.0846	0/0:20:20,0:20:776:0:0:0,-6.0206,-70.1506	0/0:1:1,0:1:41:0:0:0,-0.30103,-4.09457	0/0:40:40,0:40:1527:0:0:0,-12.0412,-137.661	0/0:1:1,0:1:41:0:0:0,-0.30103,-4.09457	0/0:404:402,0:402:15186:0:0:0,-121.014,-1365.53	0/0:105:105,0:105:4047:0:0:0,-31.6081,-364.203	0/0:28:28,0:28:1083:0:0:0,-8.42884,-97.7508	0/1:22:20,2:20:739:2:82:-1.15702,0,-60.1761	0/0:62:62,0:62:2358:0:0:0,-18.6639,-212.368	0/0:42:41,0:41:1576:0:0:0,-12.3422,-141.934	0/0:3:3,0:3:119:0:0:0,-0.90309,-11.0945	0/0:29:28,1:28:988:1:32:0,-5.53056,-85.9946	0/0:2:2,0:2:78:0:0:0,-0.60206,-7.40278	./.:1:1,0:1:37:0:0:0,-0.30103,-3.69783	0/0:6:6,0:6:246:0:0:0,-1.80618,-22.5201	0/0:32:31,1:31:1153:1:41:0,-7.63636,-102.025	0/0:1141:1141,0:1141:44857:0:0:0,-343.475,-4026.7	0/0:487:486,0:486:19274:0:0:0,-146.301,-1731.63	0/0:4198:4196,0:4196:163863:0:0:0,-1263.12,-14713	0/0:441:441,0:441:17546:0:0:0,-132.754,-1574.6
dDocent_Contig_212910	52	.	A	G	252513	.	AB=0.303571;ABP=40.5458;AC=25;AF=0.543478;AN=46;AO=7138;CIGAR=1X;DP=8212;DPB=8212;DPRA=3.45227;EPP=4860.69;EPPR=1916.06;GTI=0;LEN=1;MEANALT=1.15789;MQM=59.7611;MQMR=59.9691;NS=23;NUMALT=1;ODDS=1.38778e-17;PAIRED=0.256935;PAIREDR=0.114232;PAO=0;PQA=0;PQR=0;PRO=0;QA=281885;QR=41313;RO=1068;RPL=164;RPP=14111.2;RPPR=2134.99;RPR=6974;RUN=1;SAF=5731;SAP=5690.87;SAR=1407;SRF=1029;SRP=1995.76;SRR=39;TYPE=snp;technology.Illumina=1	GT:DP:AD:RO:QR:AO:QA:GL	0/0:286:285,0:285:11035:0:0:0,-85.7935,-992.253	0/1:15:11,4:11:422:4:160:-10.2675,0,-33.7988	0/0:81:80,0:80:3097:0:0:0,-24.0824,-278.649	./.:25:6,10:6:179:10:201:-13.2244,0,-11.0846	0/0:21:20,1:20:773:1:37:0,-2.6238,-66.1729	1/1:2:0,2:0:0:2:82:-7.77968,-0.60206,0	0/0:43:43,0:43:1693:0:0:0,-12.9443,-152.574	1/1:1:0,1:0:0:1:41:-4.09457,-0.30103,0	0/0:426:425,1:425:16418:1:41:0,-124.144,-1472.14	1/1:107:0,107:0:0:107:4055:-364.9,-32.2102,0	0/0:35:33,2:33:1299:2:53:0,-5.50622,-112.133	0/1:25:23,2:23:917:2:82:-0.253928,0,-75.3035	0/0:62:62,0:62:2464:0:0:0,-18.6639,-221.892	0/0:43:41,1:41:1557:1:12:0,-11.5633,-139.128	0/1:3:2,1:2:68:1:41:-3.19148,0,-5.55154	0/1:32:10,22:10:323:22:836:-65.906,0,-19.7254	1/1:2:0,2:0:0:2:78:-7.40278,-0.60206,0	1/1:2:0,2:0:0:2:53:-5.02983,-0.60206,0	1/1:6:0,6:0:0:6:246:-22.5201,-1.80618,0	0/1:37:31,5:31:1169:5:205:-5.90655,0,-94.5006	1/1:1375:0,1375:0:0:1375:54497:-4895.93,-413.916,0	1/1:533:1,532:1:37:532:21159:-1897.81,-156.751,0	1/1:4568:1,4565:1:41:4565:180051:-16171.2,-1370.74,0	1/1:507:0,507:0:0:507:20156:-1809.13,-152.622,0
dDocent_Contig_212910	94	.	G	A	263510	.	AB=0.537037;ABP=3.6537;AC=23;AF=0.5;AN=46;AO=7648;CIGAR=1X;DP=8749;DPB=8749;DPRA=5.69114;EPP=13466;EPPR=1697.52;GTI=0;LEN=1;MEANALT=1.2381;MQM=59.9724;MQMR=59.9779;NS=23;NUMALT=1;ODDS=0;PAIRED=0.314069;PAIREDR=0.130635;PAO=0;PQA=0;PQR=0;PRO=0;QA=294060;QR=41257;RO=1087;RPL=5728;RPP=4120.19;RPPR=1539.48;RPR=1920;RUN=1;SAF=5631;SAP=3711.38;SAR=2017;SRF=1033;SRP=1917.66;SRR=54;TYPE=snp;technology.Illumina=1	GT:DP:AD:RO:QR:AO:QA:GL	0/0:284:282,1:282:10590:1:12:0,-84.1115,-951.238	0/1:19:13,6:13:463:6:204:-12.9629,0,-36.2629	0/0:82:82,0:82:3162:0:0:0,-24.6845,-284.638	./.:25:6,10:6:179:10:201:-13.2244,0,-11.0846	0/0:23:21,2:21:749:2:24:0,-4.6437,-65.416	1/1:2:0,2:0:0:2:82:-7.77968,-0.60206,0	0/0:42:41,1:41:1525:1:32:0,-9.44395,-134.258	1/1:1:0,1:0:0:1:41:-4.09457,-0.30103,0	0/0:422:421,1:421:16245:1:27:0,-124.335,-1457.97	1/1:111:0,111:0:0:111:4029:-362.544,-33.4143,0	0/0:45:42,3:42:1632:3:123:0,-2.08156,-135.62	0/0:25:23,2:23:858:2:78:0,-0.122973,-70.099	0/0:62:62,0:62:2403:0:0:0,-18.6639,-216.398	0/0:42:41,1:41:1519:1:41:0,-8.54869,-132.839	0/1:3:2,1:2:78:1:41:-3.19148,0,-6.49969	0/1:32:10,22:10:344:22:766:-59.5824,0,-21.6374	1/1:2:0,2:0:0:2:78:-7.40278,-0.60206,0	1/1:3:0,3:0:0:3:90:-8.3929,-0.90309,0	1/1:8:0,8:0:0:8:324:-29.5283,-2.40824,0	0/0:47:43,4:43:1616:4:146:0,-0.654732,-132.161	1/1:1632:1,1629:1:12:1629:63230:-5683.04,-489.689,0	1/1:584:2,581:2:49:581:22664:-2033.1,-171.009,0	1/1:4770:1,4760:1:12:4760:182355:-16392,-1432.12,0	1/1:508:0,507:0:0:507:19673:-1767.65,-152.622,0
dDocent_Contig_212910	142	.	T	A	263371	.	AB=0.296296;ABP=41.936;AC=24;AF=0.521739;AN=46;AO=7844;CIGAR=1X;DP=8988;DPB=8988;DPRA=7.25769;EPP=5489.91;EPPR=1895.05;GTI=0;LEN=1;MEANALT=1.45;MQM=59.9911;MQMR=59.9874;NS=23;NUMALT=1;ODDS=0;PAIRED=0.367287;PAIREDR=0.16321;PAO=0;PQA=0;PQR=0;PRO=0;QA=293939;QR=39987;RO=1109;RPL=6829;RPP=9360.66;RPPR=1856.75;RPR=1015;RUN=1;SAF=5307;SAP=2127.12;SAR=2537;SRF=1026;SRP=1744.2;SRR=83;TYPE=snp;technology.Illumina=1	GT:DP:AD:RO:QR:AO:QA:GL	0/0:290:286,1:286:9926:1:12:0,-85.3239,-891.618	0/1:20:15,5:15:550:5:192:-11.6258,0,-43.7922	0/0:82:82,0:82:3113:0:0:0,-24.6845,-280.263	./.:25:6,10:6:179:10:201:-13.2244,0,-11.0846	0/0:23:21,2:21:761:2:24:0,-4.6437,-66.5087	1/1:2:0,2:0:0:2:68:-6.45463,-0.60206,0	0/0:37:37,0:37:1336:0:0:0,-11.1381,-120.461	1/1:1:0,1:0:0:1:41:-4.09457,-0.30103,0	0/0:430:427,1:427:15513:1:27:0,-126.361,-1392.53	1/1:119:0,119:0:0:119:4279:-385.069,-35.8226,0	0/0:48:44,4:44:1718:4:150:0,-0.589716,-140.967	0/0:25:24,1:24:911:1:41:0,-3.43118,-78.1842	0/0:63:63,0:63:2308:0:0:0,-18.9649,-207.88	0/0:43:42,1:42:1544:1:22:0,-10.7444,-136.988	0/1:4:3,1:3:115:1:41:-2.89045,0,-9.52009	0/1:31:9,21:9:297:21:671:-51.4905,0,-17.8582	1/1:2:0,2:0:0:2:78:-7.40278,-0.60206,0	1/1:3:0,3:0:0:3:81:-7.55733,-0.90309,0	1/1:9:0,9:0:0:9:343:-31.2212,-2.70927,0	0/1:53:48,5:48:1721:5:187:-1.23222,0,-139.133	1/1:1777:3,1769:3:65:1769:67328:-6047.08,-527.544,0	1/1:658:2,655:2:24:655:24663:-2215.32,-195.617,0	1/1:4792:3,4766:3:85:4766:177579:-15957.4,-1427.95,0	1/1:476:0,476:0:0:476:18112:-1628.63,-143.29,0
dDocent_Contig_212910	150	.	G	A	246747	.	AB=0.207865;ABP=134.958;AC=26;AF=0.565217;AN=46;AO=7570;CIGAR=1X;DP=8679;DPB=8679;DPRA=3.37805;EPP=4703.46;EPPR=1780.97;GTI=0;LEN=1;MEANALT=1.55;MQM=59.991;MQMR=60;NS=23;NUMALT=1;ODDS=0;PAIRED=0.37609;PAIREDR=0.168224;PAO=0;PQA=0;PQR=0;PRO=0;QA=275963;QR=38457;RO=1070;RPL=6567;RPP=8883.41;RPPR=1743.18;RPR=1003;RUN=1;SAF=4982;SAP=1647.03;SAR=2588;SRF=987;SRP=1661.48;SRR=83;TYPE=snp;technology.Illumina=1	GT:DP:AD:RO:QR:AO:QA:GL	0/0:270:268,0:268:9662:0:0:0,-80.676,-869.033	0/1:20:15,5:15:541:5:197:-12.0844,0,-42.9822	0/0:77:76,1:76:2800:1:12:0,-21.9793,-250.912	./.:25:6,10:6:179:10:201:-13.2244,0,-11.0846	0/0:21:19,2:19:712:2:24:0,-4.04164,-62.1096	1/1:3:0,3:0:0:3:114:-10.6292,-0.90309,0	0/0:36:36,0:36:1309:0:0:0,-10.8371,-118.068	1/1:1:0,1:0:0:1:41:-4.09457,-0.30103,0	0/0:413:410,2:410:14364:2:58:0,-118.693,-1286.48	1/1:116:0,112:0:0:112:3909:-351.698,-33.7154,0	0/1:47:42,4:42:1639:4:164:-1.12463,0,-133.751	0/1:24:22,2:22:804:2:78:-0.178057,0,-65.4254	0/0:63:62,0:62:2293:0:0:0,-18.6639,-206.413	0/0:40:39,1:39:1429:1:32:0,-8.84189,-125.647	0/1:4:3,1:3:109:1:37:-2.49371,0,-8.95887	0/1:29:9,20:9:293:20:618:-47.1556,0,-17.9402	1/1:2:0,2:0:0:2:69:-6.55228,-0.60206,0	1/1:2:0,2:0:0:2:34:-3.22993,-0.60206,0	1/1:9:0,9:0:0:9:331:-30.1225,-2.70927,0	0/1:54:49,5:49:1874:5:183:-0.56619,0,-152.603	1/1:1748:1,1743:1:12:1743:64761:-5821.55,-523.916,0	1/1:639:4,634:4:78:634:23414:-2098.28,-184.978,0	1/1:4612:13,4576:13:489:4576:165461:-14833.2,-1337.38,0	1/1:449:2,445:2:49:445:16426:-1472.52,-130.151,0
dDocent_Contig_216876	12	.	GTAT	ATAC	384940	.	AB=0.530864;ABP=3.68051;AC=25;AF=0.568182;AN=44;AO=13893;CIGAR=1X2M1X;DP=14139;DPB=14141.8;DPRA=171.571;EPP=11.642;EPPR=433.218;GTI=0;LEN=4;MEANALT=1.47368;MQM=31.9377;MQMR=59.9476;NS=22;NUMALT=1;ODDS=0;PAIRED=0;PAIREDR=0.00436681;PAO=6;PQA=177;PQR=39;PRO=1;QA=556529;QR=8892;RO=229;RPL=0;RPP=30171.3;RPPR=500.277;RPR=13893;RUN=1;SAF=7064;SAP=11.642;SAR=6829;SRF=221;SRP=433.218;SRR=8;TYPE=complex;technology.Illumina=1	GT:DP:AD:RO:QR:AO:QA:GL	0/1:20:17,3:17:664:3:94:-0.749033,0,-54.0582	1/1:4:0,4:0:0:4:162:-11.5389,-1.20412,0	0/1:7:5,2:5:188:2:49:-1.69377,0,-15.1719	1/1:1:0,1:0:0:1:22:-1.72539,-0.30103,0	0/0:9:8,1:8:319:1:15:0,-1.21971,-27.5868	0/0:1:1,0:1:20:0:0:0,-0.30103,-1.99996	0/0:20:18,2:18:700:2:68:0,-0.414851,-57.7111	./.:2:2,0:2:71:0:0:0,-0.60206,-6.74108	0/0:142:139,3:139:5401:3:85:0,-36.0511,-479.227	1/1:1:0,1:0:0:1:41:-4.09457,-0.30103,0	0/0:10:10,0:10:381:0:0:0,-3.0103,-34.6342	0/1:10:5,4:5:191:4:151:-8.07971,0,-14.5649	0/0:2:2,0:2:77:0:0:0,-0.60206,-7.3082	0/1:10:5,5:5:188:5:139:-8.27679,0,-14.269	1/1:4:0,4:0:0:4:162:-11.6144,-1.20412,0	0/1:34:5,29:5:204:29:1123:-69.3151,0,-8.50901	1/1:2:0,2:0:0:2:82:-5.98004,-0.60206,0	./.:3:3,0,0:3:114:0,0:0,0:0,-0.90309,-10.6307,-0.90309,-10.6307,-10.6307	1/1:4:0,4:0:0:4:160:-11.4888,-1.20412,0	0/0:18:14,2:14:559:2:63:0,-1.17851,-49.8717	1/1:90:0,90:0:0:90:3456:-317.927,-27.9958,0	1/1:12:0,12:0:0:12:468:-41.1549,-3.61236,0	1/1:13731:0,13718:0:0:13718:549967:-37999.7,-4130.43,0	1/1:7:0,6:0:0:6:222:-18.9083,-1.80618,0
dDocent_Contig_216876	24	.	T	C	387318	.	AB=0.505495;ABP=3.03416;AC=26;AF=0.590909;AN=44;AO=13950;CIGAR=1X;DP=14190;DPB=14190;DPRA=225.016;EPP=9.61593;EPPR=418.696;GTI=0;LEN=1;MEANALT=1.05556;MQM=31.9564;MQMR=59.8312;NS=22;NUMALT=1;ODDS=0;PAIRED=0;PAIREDR=0.00421941;PAO=0;PQA=0;PQR=0;PRO=0;QA=562832;QR=9352;RO=237;RPL=0;RPP=30295.1;RPPR=517.649;RPR=13950;RUN=1;SAF=7078;SAP=9.61593;SAR=6872;SRF=225;SRP=418.696;SRR=12;TYPE=snp;technology.Illumina=1	GT:DP:AD:RO:QR:AO:QA:GL	0/1:21:17,4:17:667:4:121:-2.24068,0,-54.0336	1/1:4:0,4:0:0:4:160:-11.5126,-1.20412,0	0/1:7:5,2:5:191:2:44:-1.48767,0,-15.4446	1/1:1:0,0:0:0:0:0:0,0,0	0/1:9:8,1:8:320:1:32:-0.136981,0,-26.457	0/0:1:1,0:1:37:0:0:0,-0.30103,-3.69783	0/0:23:21,2:21:840:2:49:0,-2.86183,-71.8481	./.:2:2,0:2:71:0:0:0,-0.60206,-6.74108	0/0:142:139,3:139:5502:3:71:0,-36.625,-488.867	1/1:1:0,1:0:0:1:41:-4.09457,-0.30103,0	0/0:10:10,0:10:402:0:0:0,-3.0103,-36.5385	0/1:10:5,5:5:197:5:187:-10.4739,0,-15.0947	0/0:2:2,0:2:82:0:0:0,-0.60206,-7.77968	0/1:10:5,5:5:201:5:143:-7.58143,0,-15.4597	1/1:4:0,4:0:0:4:164:-11.6453,-1.20412,0	0/1:34:5,29:5:201:29:1131:-69.5923,0,-8.23499	1/1:2:0,2:0:0:2:82:-5.98004,-0.60206,0	./.:3:3,0,0:3:114:0,0:0,0:0,-0.90309,-10.6307,-0.90309,-10.6307,-10.6307	1/1:4:0,4:0:0:4:164:-11.5643,-1.20412,0	0/0:20:18,2:18:700:2:82:0,-0.936348,-58.2253	1/1:97:0,97:0:0:97:3753:-335.173,-29.1999,0	1/1:12:0,12:0:0:12:488:-41.8666,-3.61236,0	1/1:13768:1,13765:1:12:13765:555830:-38211.6,-4142.91,0	1/1:8:0,8:0:0:8:290:-24.0711,-2.40824,0
dDocent_Contig_216876	33	.	GACATTC	AATATTT	381669	.	AB=0.52439;ABP=3.434;AC=25;AF=0.568182;AN=44;AO=13783;CIGAR=1X1M1X3M1X;DP=14149;DPB=14150.3;DPRA=156.989;EPP=22.1997;EPPR=402.018;GTI=0;LEN=7;MEANALT=2.72222;MQM=31.9922;MQMR=59.95;NS=22;NUMALT=1;ODDS=0;PAIRED=0;PAIREDR=0.00416667;PAO=2;PQA=68;PQR=28;PRO=2;QA=551440;QR=9304;RO=240;RPL=13382;RPP=26550.7;RPPR=524.164;RPR=401;RUN=1;SAF=6994;SAP=9.63122;SAR=6789;SRF=225;SRP=402.018;SRR=15;TYPE=complex;technology.Illumina=1	GT:DP:AD:RO:QR:AO:QA:GL	0/1:22:18,3:18:671:3:98:-0.966717,0,-54.2705	1/1:4:0,4:0:0:4:156:-11.428,-1.20412,0	0/1:7:4,2:4:147:2:58:-2.1451,0,-11.6113	1/1:1:0,0:0:0:0:0:0,0,0	0/0:9:8,1:8:314:1:22:0,-0.56046,-26.4732	0/0:1:1,0:1:14:0:0:0,-0.30103,-1.39999	0/0:23:20,2:20:800:2:62:0,-1.77003,-67.3309	./.:2:2,0:2:71:0:0:0,-0.60206,-6.74108	0/0:144:139,3:139:5413:3:74:0,-36.6988,-480.872	1/1:1:0,1:0:0:1:41:-4.09457,-0.30103,0	0/0:16:15,0:15:581:0:0:0,-4.51545,-52.4877	0/1:9:4,5:4:158:5:156:-9.55466,0,-11.8905	0/0:2:2,0:2:70:0:0:0,-0.60206,-6.64451	0/1:10:5,5:5:184:5:133:-7.35271,0,-13.9024	1/1:4:0,4:0:0:4:163:-11.636,-1.20412,0	0/1:34:5,28:5:198:28:1104:-66.1103,0,-7.86413	1/1:2:0,2:0:0:2:82:-5.98004,-0.60206,0	./.:3:3,0,0:3:114:0,0:0,0:0,-0.90309,-10.6307,-0.90309,-10.6307,-10.6307	1/1:4:0,4:0:0:4:153:-11.34,-1.20412,0	0/0:21:19,2:19:754:2:70:0,-1.92522,-65.6735	1/1:104:0,104:0:0:104:3926:-358.846,-31.9092,0	1/1:13:0,12:0:0:12:468:-40.8063,-3.61236,0	1/1:13710:0,13594:0:0:13594:544436:-37632.4,-4092.2,0	1/1:8:0,7:0:0:7:238:-21.3388,-2.10721,0
dDocent_Contig_216876	53	.	C	T	4158.31	.	AB=0.772727;ABP=17.2236;AC=6;AF=0.136364;AN=44;AO=199;CIGAR=1X;DP=14227;DPB=14227;DPRA=148.236;EPP=314.666;EPPR=33.2561;GTI=0;LEN=1;MEANALT=1.4;MQM=54.6633;MQMR=32.1685;NS=22;NUMALT=1;ODDS=5.55112e-17;PAIRED=0;PAIREDR=7.12962e-05;PAO=0;PQA=0;PQR=0;PRO=0;QA=7600;QR=568716;RO=14026;RPL=0;RPP=435.133;RPPR=27109.4;RPR=199;RUN=1;SAF=184;SAP=314.666;SAR=15;SRF=7143;SRP=13.476;SRR=6883;TYPE=snp;technology.Illumina=1	GT:DP:AD:RO:QR:AO:QA:GL	0/0:22:22,0:22:848:0:0:0,-6.62266,-71.7119	0/0:4:4,0:4:160:0:0:0,-1.20412,-11.5016	0/0:7:7,0:7:254:0:0:0,-2.10721,-22.3761	0/0:1:1,0:1:22:0:0:0,-0.30103,-1.72539	0/0:9:9,0:9:355:0:0:0,-2.70927,-32.1725	0/0:1:1,0:1:41:0:0:0,-0.30103,-4.09457	0/0:23:23,0:23:926:0:0:0,-6.92369,-82.1557	./.:2:2,0:2:71:0:0:0,-0.60206,-6.74108	0/0:144:144,0:144:5729:0:0:0,-43.3483,-512.253	1/1:1:0,1:0:0:1:41:-4.09457,-0.30103,0	0/0:18:18,0:18:686:0:0:0,-5.41854,-62.0423	0/0:10:10,0:10:354:0:0:0,-3.0103,-29.7414	0/0:2:2,0:2:78:0:0:0,-0.60206,-7.40278	0/0:10:10,0:10:365:0:0:0,-3.0103,-31.1069	0/0:4:4,0:4:160:0:0:0,-1.20412,-11.5936	0/0:34:34,0:34:1325:0:0:0,-10.235,-97.5871	0/0:2:2,0:2:82:0:0:0,-0.60206,-5.98004	./.:3:3,0,0:3:114:0,0:0,0:0,-0.90309,-10.6307,-0.90309,-10.6307,-10.6307	0/0:4:4,0:4:164:0:0:0,-1.20412,-11.5643	0/0:24:24,0:24:949:0:0:0,-7.22472,-83.4896	1/1:108:0,107:0:0:107:4087:-365.423,-32.2102,0	0/1:13:3,10:3:119:10:406:-32.9351,0,-4.7643	0/0:13777:13702,74:13702:556046:74:2801:0,-3898.51,-37798.7	0/1:9:2,7:2:53:7:265:-21.2725,0,-0.00606062
dDocent_Contig_216876	66	.	C	T	303680	.	AB=0.473118;ABP=3.59403;AC=27;AF=0.613636;AN=44;AO=11731;CIGAR=1X;DP=12009;DPB=12009;DPRA=54.4864;EPP=4294.54;EPPR=356.193;GTI=0;LEN=1;MEANALT=1.15;MQM=33.3025;MQMR=58.5489;NS=22;NUMALT=1;ODDS=0;PAIRED=8.52442e-05;PAIREDR=0.0037594;PAO=0;PQA=0;PQR=0;PRO=0;QA=392623;QR=9848;RO=266;RPL=10203;RPP=13933.2;RPPR=369.908;RPR=1528;RUN=1;SAF=4878;SAP=725.037;SAR=6853;SRF=242;SRP=390.969;SRR=24;TYPE=snp;technology.Illumina=1	GT:DP:AD:RO:QR:AO:QA:GL	0/1:23:19,4:19:702:4:108:-1.94352,0,-55.5374	1/1:3:0,3:0:0:3:105:-8.26104,-0.90309,0	0/1:7:5,2:5:148:2:54:-2.49345,0,-11.4981	1/1:2:0,2:0:0:2:34:-3.14912,-0.60206,0	0/1:11:8,3:8:320:3:91:-5.0352,0,-25.855	0/1:2:1,1:1:22:1:32:-2.59685,0,-1.59787	0/0:22:21,1:21:833:1:27:0,-4.06795,-72.7179	./.:2:2,0:2:71:0:0:0,-0.60206,-6.74108	0/0:143:140,2:140:5392:2:74:0,-37.068,-479.299	1/1:2:0,2:0:0:2:73:-6.92919,-0.60206,0	0/0:20:20,0:20:745:0:0:0,-6.0206,-67.3412	0/1:12:5,7:5:192:7:198:-11.2336,0,-14.034	0/0:2:2,0:2:82:0:0:0,-0.60206,-7.77968	0/1:10:5,5:5:183:5:169:-9.49469,0,-13.8124	1/1:4:0,4:0:0:4:126:-9.49076,-1.20412,0	0/1:28:6,22:6:213:22:719:-48.7358,0,-10.8528	1/1:2:0,2:0:0:2:73:-5.70462,-0.60206,0	./.:3:3,0,0:3:114:0,0:0,0:0,-0.90309,-10.6307,-0.90309,-10.6307,-10.6307	1/1:3:0,3:0:0:3:105:-8.26104,-0.90309,0	0/0:25:22,3:22:842:3:81:0,-0.163203,-68.7139	1/1:241:1,240:1:12:240:8592:-750.361,-71.3486,0	1/1:32:0,32:0:0:32:1168:-97.8736,-9.63296,0	1/1:11311:11,11289:11:162:11289:377154:-29122.6,-3387.47,0	1/1:104:0,104:0:0:104:3640:-293.004,-31.3071,0
