# Supplementary material for: Unexpectedly high genetic diversity in a rare and endangered seabird in the Hawaiian Archipelago
Source: PeerJ. 2020 Feb 6;8:e8463. doi: 10.7717/peerj.8463 (PMC7007978; doi:10.7717/peerj.8463)
Supplement: Supplemental Information 2 — The SNP dataset includes VCF files of the filtered nuclear and mitochondrial SNPs shared between Oceanodroma castro in the Hawaiian Islands. [file peerj-08-8463-s002.zip › SNPdataset/H.castroNuclearSNPs.vcf]

##fileformat=VCFv4.2
##fileDate=20180710
##source=freeBayes v1.1.0-4-gb6041c6
##reference=reference.fasta
##contig=<ID=dDocent_Contig_225601,length=450>
##phasing=none
##INFO=<ID=NS,Number=1,Type=Integer,Description="Number of samples with data">
##INFO=<ID=DP,Number=1,Type=Integer,Description="Total read depth at the locus">
##INFO=<ID=DPB,Number=1,Type=Float,Description="Total read depth per bp at the locus; bases in reads overlapping / bases in haplotype">
##INFO=<ID=AC,Number=A,Type=Integer,Description="Total number of alternate alleles in called genotypes">
##INFO=<ID=AN,Number=1,Type=Integer,Description="Total number of alleles in called genotypes">
##INFO=<ID=AF,Number=A,Type=Float,Description="Estimated allele frequency in the range (0,1]">
##INFO=<ID=RO,Number=1,Type=Integer,Description="Count of full observations of the reference haplotype.">
##INFO=<ID=AO,Number=A,Type=Integer,Description="Count of full observations of this alternate haplotype.">
##INFO=<ID=PRO,Number=1,Type=Float,Description="Reference allele observation count, with partial observations recorded fractionally">
##INFO=<ID=PAO,Number=A,Type=Float,Description="Alternate allele observations, with partial observations recorded fractionally">
##INFO=<ID=QR,Number=1,Type=Integer,Description="Reference allele quality sum in phred">
##INFO=<ID=QA,Number=A,Type=Integer,Description="Alternate allele quality sum in phred">
##INFO=<ID=PQR,Number=1,Type=Float,Description="Reference allele quality sum in phred for partial observations">
##INFO=<ID=PQA,Number=A,Type=Float,Description="Alternate allele quality sum in phred for partial observations">
##INFO=<ID=SRF,Number=1,Type=Integer,Description="Number of reference observations on the forward strand">
##INFO=<ID=SRR,Number=1,Type=Integer,Description="Number of reference observations on the reverse strand">
##INFO=<ID=SAF,Number=A,Type=Integer,Description="Number of alternate observations on the forward strand">
##INFO=<ID=SAR,Number=A,Type=Integer,Description="Number of alternate observations on the reverse strand">
##INFO=<ID=SRP,Number=1,Type=Float,Description="Strand balance probability for the reference allele: Phred-scaled upper-bounds estimate of the probability of observing the deviation between SRF and SRR given E(SRF/SRR) ~ 0.5, derived using Hoeffding's inequality">
##INFO=<ID=SAP,Number=A,Type=Float,Description="Strand balance probability for the alternate allele: Phred-scaled upper-bounds estimate of the probability of observing the deviation between SAF and SAR given E(SAF/SAR) ~ 0.5, derived using Hoeffding's inequality">
##INFO=<ID=AB,Number=A,Type=Float,Description="Allele balance at heterozygous sites: a number between 0 and 1 representing the ratio of reads showing the reference allele to all reads, considering only reads from individuals called as heterozygous">
##INFO=<ID=ABP,Number=A,Type=Float,Description="Allele balance probability at heterozygous sites: Phred-scaled upper-bounds estimate of the probability of observing the deviation between ABR and ABA given E(ABR/ABA) ~ 0.5, derived using Hoeffding's inequality">
##INFO=<ID=RUN,Number=A,Type=Integer,Description="Run length: the number of consecutive repeats of the alternate allele in the reference genome">
##INFO=<ID=RPP,Number=A,Type=Float,Description="Read Placement Probability: Phred-scaled upper-bounds estimate of the probability of observing the deviation between RPL and RPR given E(RPL/RPR) ~ 0.5, derived using Hoeffding's inequality">
##INFO=<ID=RPPR,Number=1,Type=Float,Description="Read Placement Probability for reference observations: Phred-scaled upper-bounds estimate of the probability of observing the deviation between RPL and RPR given E(RPL/RPR) ~ 0.5, derived using Hoeffding's inequality">
##INFO=<ID=RPL,Number=A,Type=Float,Description="Reads Placed Left: number of reads supporting the alternate balanced to the left (5') of the alternate allele">
##INFO=<ID=RPR,Number=A,Type=Float,Description="Reads Placed Right: number of reads supporting the alternate balanced to the right (3') of the alternate allele">
##INFO=<ID=EPP,Number=A,Type=Float,Description="End Placement Probability: Phred-scaled upper-bounds estimate of the probability of observing the deviation between EL and ER given E(EL/ER) ~ 0.5, derived using Hoeffding's inequality">
##INFO=<ID=EPPR,Number=1,Type=Float,Description="End Placement Probability for reference observations: Phred-scaled upper-bounds estimate of the probability of observing the deviation between EL and ER given E(EL/ER) ~ 0.5, derived using Hoeffding's inequality">
##INFO=<ID=DPRA,Number=A,Type=Float,Description="Alternate allele depth ratio.  Ratio between depth in samples with each called alternate allele and those without.">
##INFO=<ID=ODDS,Number=1,Type=Float,Description="The log odds ratio of the best genotype combination to the second-best.">
##INFO=<ID=GTI,Number=1,Type=Integer,Description="Number of genotyping iterations required to reach convergence or bailout.">
##INFO=<ID=TYPE,Number=A,Type=String,Description="The type of allele, either snp, mnp, ins, del, or complex.">
##INFO=<ID=CIGAR,Number=A,Type=String,Description="The extended CIGAR representation of each alternate allele, with the exception that '=' is replaced by 'M' to ease VCF parsing.  Note that INDEL alleles do not have the first matched base (which is provided by default, per the spec) referred to by the CIGAR.">
##INFO=<ID=NUMALT,Number=1,Type=Integer,Description="Number of unique non-reference alleles in called genotypes at this position.">
##INFO=<ID=MEANALT,Number=A,Type=Float,Description="Mean number of unique non-reference allele observations per sample with the corresponding alternate alleles.">
##INFO=<ID=LEN,Number=A,Type=Integer,Description="allele length">
##INFO=<ID=MQM,Number=A,Type=Float,Description="Mean mapping quality of observed alternate alleles">
##INFO=<ID=MQMR,Number=1,Type=Float,Description="Mean mapping quality of observed reference alleles">
##INFO=<ID=PAIRED,Number=A,Type=Float,Description="Proportion of observed alternate alleles which are supported by properly paired read fragments">
##INFO=<ID=PAIREDR,Number=1,Type=Float,Description="Proportion of observed reference alleles which are supported by properly paired read fragments">
##INFO=<ID=MIN_DP,Number=1,Type=Integer,Description="Minimum depth in gVCF output block.">
##INFO=<ID=END,Number=1,Type=Integer,Description="Last position (inclusive) in gVCF output record.">
##INFO=<ID=technology.Illumina,Number=A,Type=Float,Description="Fraction of observations supporting the alternate observed in reads from Illumina">
##FORMAT=<ID=GT,Number=1,Type=String,Description="Genotype">
##FORMAT=<ID=GQ,Number=1,Type=Float,Description="Genotype Quality, the Phred-scaled marginal (or unconditional) probability of the called genotype">
##FORMAT=<ID=GL,Number=G,Type=Float,Description="Genotype Likelihood, log10-scaled likelihoods of the data given the called genotype for each possible genotype generated from the reference and alternate alleles given the sample ploidy">
##FORMAT=<ID=DP,Number=1,Type=Integer,Description="Read Depth">
##FORMAT=<ID=AD,Number=R,Type=Integer,Description="Number of observation for each allele">
##FORMAT=<ID=RO,Number=1,Type=Integer,Description="Reference allele observation count">
##FORMAT=<ID=QR,Number=1,Type=Integer,Description="Sum of quality of the reference observations">
##FORMAT=<ID=AO,Number=A,Type=Integer,Description="Alternate allele observation count">
##FORMAT=<ID=QA,Number=A,Type=Integer,Description="Sum of quality of the alternate observations">
##FORMAT=<ID=MIN_DP,Number=1,Type=Integer,Description="Minimum depth in gVCF output block.">
#CHROM	POS	ID	REF	ALT	QUAL	FILTER	INFO	FORMAT	BRSPHaw_001	BRSPHaw_002	BRSPHaw_003	BRSPHaw_006	BRSPHaw_021	BRSPHaw_022	BRSPHaw_023	BRSPHaw_024	BRSPHaw_026	BRSPHaw_069	BRSPHaw_071	BRSPKau_007	BRSPKau_011	BRSPKau_012	BRSPKau_015	BRSPKau_017	BRSPKau_027	BRSPKau_037	BRSPKau_073	BRSPKau_075	BRSPMau_067	BRSPMau_068	BRSPOah_019	BRSPOah_020
dDocent_Contig_11	31	.	C	T	743.092	.	AB=0.225806;ABP=104.229;AC=3;AF=0.0652174;AN=46;AO=37;CIGAR=1X;DP=7188;DPB=7188;DPRA=0.483446;EPP=83.3548;EPPR=14741.3;GTI=0;LEN=1;MEANALT=1.2;MQM=54.6486;MQMR=53.178;NS=23;NUMALT=1;ODDS=0;PAIRED=0.945946;PAIREDR=0.208246;PAO=0;PQA=0;PQR=0;PRO=0;QA=1431;QR=283671;RO=7131;RPL=0;RPP=83.3548;RPPR=15487.8;RPR=37;RUN=1;SAF=37;SAP=83.3548;SAR=0;SRF=7044;SRP=14741.3;SRR=87;TYPE=snp;technology.Illumina=1	GT:DP:AD:RO:QR:AO:QA:GL	0/0:1162:1159,0:1159:46063:0:0:0,-348.894,-4000.28	0/0:83:82,0:82:3324:0:0:0,-24.6845,-259.256	0/0:3:3,0:3:119:0:0:0,-0.90309,-11.0945	0/0:1:1,0:1:32:0:0:0,-0.30103,-3.19931	0/0:326:322,0:322:12870:0:0:0,-96.9317,-1091.62	./.:.:.:.:.:.:.:.	0/0:22:22,0:22:866:0:0:0,-6.62266,-72.0618	0/0:1:1,0:1:12:0:0:0,-0.30103,-1.1998	0/0:200:200,0:200:7930:0:0:0,-60.206,-633.512	0/0:2:2,0:2:82:0:0:0,-0.60206,-7.44865	0/0:7:7,0:7:278:0:0:0,-2.10721,-20.2618	0/0:625:624,0:624:24866:0:0:0,-187.843,-1958.02	0/0:2811:2802,0:2802:111223:0:0:0,-843.486,-9512.73	0/0:467:466,1:466:18490:1:12:0,-139.455,-1450.42	0/0:5:5,0:5:186:0:0:0,-1.50515,-15.8484	0/0:379:379,0:379:15241:0:0:0,-114.09,-1244.4	0/0:229:228,1:228:9092:1:41:0,-64.8413,-760.457	0/0:656:655,0:655:26194:0:0:0,-197.175,-2343.91	0/0:3:3,0:3:91:0:0:0,-0.90309,-8.49185	0/0:47:47,0:47:1879:0:0:0,-14.1484,-164.057	0/1:96:86,9:86:3468:9:360:-3.95422,0,-277.506	0/1:42:18,24:18:676:24:950:-73.0044,0,-42.3212	0/1:17:15,2:15:587:2:68:-1.00578,0,-47.7232	0/0:4:4,0:4:102:0:0:0,-1.20412,-9.2934
dDocent_Contig_11	39	.	C	T	47.6458	.	AB=0.118252;ABP=495.41;AC=2;AF=0.0434783;AN=46;AO=139;CIGAR=1X;DP=7220;DPB=7220;DPRA=6.99054;EPP=279.35;EPPR=14457.1;GTI=0;LEN=1;MEANALT=1.33333;MQM=30.9928;MQMR=53.6219;NS=23;NUMALT=1;ODDS=0;PAIRED=0.920863;PAIREDR=0.197201;PAO=0;PQA=0;PQR=0;PRO=0;QA=5440;QR=281430;RO=7074;RPL=0;RPP=304.845;RPPR=15364;RPR=139;RUN=1;SAF=136;SAP=279.35;SAR=3;SRF=6968;SRP=14457.1;SRR=106;TYPE=snp;technology.Illumina=1	GT:DP:AD:RO:QR:AO:QA:GL	0/0:1163:1138,25:1138:45324:25:996:0,-290.321,-3905.25	0/0:83:74,9:74:2971:9:357:0,-13.7903,-238.942	0/0:3:3,0:3:123:0:0:0,-0.90309,-11.4648	0/0:1:1,0:1:32:0:0:0,-0.30103,-3.19931	0/0:330:316,13:316:12574:13:475:0,-68.9489,-1045.98	./.:.:.:.:.:.:.:.	0/0:22:20,2:20:820:2:63:0,-1.23245,-62.7651	0/0:1:1,0:1:12:0:0:0,-0.30103,-1.1998	0/0:201:189,12:189:7502:12:484:0,-29.0804,-574.276	0/0:2:2,0:2:82:0:0:0,-0.60206,-7.44865	0/1:8:6,2:6:242:2:82:-0.059926,0,-19.5532	0/0:627:614,12:614:24569:12:480:0,-164.029,-1922.8	0/0:2816:2812,1:2812:111722:1:41:0,-843.04,-9543.88	0/0:470:462,8:462:18262:8:306:0,-128.867,-1432.76	0/0:5:5,0:5:201:0:0:0,-1.50515,-15.865	0/1:381:337,44:337:13587:44:1713:-7.69335,0,-1005.86	0/0:233:223,10:223:8805:10:402:0,-39.3336,-714.739	0/0:663:662,0:662:26406:0:0:0,-199.282,-2364.82	0/0:3:3,0:3:105:0:0:0,-0.90309,-9.7927	0/0:49:48,1:48:1867:1:41:0,-10.796,-159.175	0/0:96:96,0:96:3798:0:0:0,-28.8989,-335.738	0/0:42:41,0:41:1634:0:0:0,-12.3422,-140.483	0/0:17:17,0:17:656:0:0:0,-5.11751,-58.7244	0/0:4:4,0:4:136:0:0:0,-1.20412,-12.2006
dDocent_Contig_11	43	.	CTCAGCTGA	ACTGGCAGG	692.753	.	AB=0.225806;ABP=104.229;AC=5;AF=0.108696;AN=46;AO=35;CIGAR=4X2M1X1M1X;DP=7228;DPB=7239.33;DPRA=0.146095;EPP=79.0118;EPPR=14395.2;GTI=0;LEN=9;MEANALT=2;MQM=55.5143;MQMR=53.3161;NS=23;NUMALT=1;ODDS=0;PAIRED=1;PAIREDR=0.207761;PAO=0;PQA=0;PQR=625;PRO=18;QA=1328;QR=273854;RO=7061;RPL=0;RPP=79.0118;RPPR=15318.4;RPR=35;RUN=1;SAF=35;SAP=79.0118;SAR=0;SRF=6951;SRP=14395.2;SRR=110;TYPE=complex;technology.Illumina=1	GT:DP:AD:RO:QR:AO:QA:GL	0/0:1163:1139,0:1139:43713:0:0:0,-342.873,-3810.92	0/0:83:83,0:83:3217:0:0:0,-25.5875,-259.765	0/0:3:3,0:3:112:0:0:0,-0.90309,-10.4449	1/1:1:0,0:0:0:0:0:0,0,0	0/0:332:329,0:329:12799:0:0:0,-99.3399,-1090.34	./.:.:.:.:.:.:.:.	0/0:22:22,0:22:847:0:0:0,-6.62266,-71.6274	0/0:1:1,0:1:24:0:0:0,-0.30103,-2.39658	0/0:201:195,0:195:7517:0:0:0,-58.7008,-606.221	0/0:2:2,0:2:82:0:0:0,-0.60206,-7.44865	0/0:8:8,0:8:310:0:0:0,-2.70927,-24.9087	0/0:628:612,0:612:24068:0:0:0,-184.832,-1914.88	0/0:2818:2766,0:2766:107142:0:0:0,-832.95,-9194.15	0/0:470:460,0:460:17764:0:0:0,-139.076,-1418.9	0/0:5:5,0:5:200:0:0:0,-1.50515,-15.6921	0/0:381:375,0:375:14681:0:0:0,-114.09,-1218.55	0/0:234:233,0:233:8943:0:0:0,-70.441,-758.948	0/0:663:656,0:656:25783:0:0:0,-197.777,-2311.49	0/0:3:3,0:3:96:0:0:0,-0.90309,-8.95766	0/0:51:50,0:50:1890:0:0:0,-15.3525,-169.421	0/1:96:85,9:85:3357:9:329:-1.12993,0,-270.968	0/1:42:17,24:17:673:24:923:-70.7507,0,-42.2698	0/1:17:14,2:14:534:2:76:-1.86336,0,-43.1732	0/0:4:3,0:3:102:0:0:0,-1.20412,-12.9163
dDocent_Contig_11	55	.	T	G	48642.1	.	AB=0.522254;ABP=12.0951;AC=15;AF=0.326087;AN=46;AO=1888;CIGAR=1X;DP=7263;DPB=7263;DPRA=14.9286;EPP=3614.44;EPPR=10832.2;GTI=0;LEN=1;MEANALT=1.31579;MQM=51.4915;MQMR=53.8111;NS=23;NUMALT=1;ODDS=2.22045e-16;PAIRED=0.336335;PAIREDR=0.166542;PAO=0;PQA=0;PQR=0;PRO=0;QA=70760;QR=211652;RO=5368;RPL=6;RPP=4050.8;RPPR=11538.2;RPR=1882;RUN=1;SAF=1834;SAP=3647.13;SAR=54;SRF=5283;SRP=10932.9;SRR=85;TYPE=snp;technology.Illumina=1	GT:DP:AD:RO:QR:AO:QA:GL	0/0:1166:1086,78:1086:42898:78:2860:0,-116.287,-3510.54	0/1:85:49,36:49:1988:36:1285:-83.3303,0,-121.355	0/1:3:2,1:2:63:1:41:-3.19148,0,-5.07668	0/0:1:1,0:1:41:0:0:0,-0.30103,-4.09457	0/0:335:309,26:309:12177:26:954:0,-21.8453,-959.971	./.:.:.:.:.:.:.:.	0/1:22:13,9:13:512:9:352:-21.1436,0,-38.2796	0/0:1:1,0:1:12:0:0:0,-0.30103,-1.1998	0/1:201:96,104:96:3766:104:3932:-262.437,0,-234.985	0/0:2:2,0:2:82:0:0:0,-0.60206,-7.44865	0/1:9:5,4:5:201:4:160:-12.0638,0,-8.62869	0/1:632:202,429:202:7950:429:16176:-1102.04,0,-431.481	0/0:2826:2795,29:2795:110483:29:1110:0,-755.645,-9357.34	0/1:473:209,264:209:8130:264:9621:-627.902,0,-504.6	0/1:5:3,2:3:94:2:82:-6.24308,0,-6.83077	0/1:385:166,219:166:6508:219:8284:-581.529,0,-401.1	0/1:236:214,22:214:8452:22:867:-4.73527,0,-636.235	1/1:664:13,650:13:420:650:24529:-2159.32,-161.959,0	0/1:3:2,1:2:59:1:12:-0.296904,0,-4.70105	0/1:53:42,11:42:1640:11:414:-20.0743,0,-127.711	0/0:97:97,0:97:3808:0:0:0,-29.1999,-336.671	0/0:42:41,1:41:1612:1:12:0,-11.4439,-137.459	0/0:17:16,1:16:625:1:37:0,-1.41968,-52.2454	0/1:5:4,1:4:131:1:32:-1.69348,0,-10.4677
dDocent_Contig_11	61	.	TG	CG,CC	2637.48	.	AB=0.185328,0.2;ABP=894.035,116.361;AC=6,3;AF=0.130435,0.0652174;AN=46;AO=463,29;CIGAR=1X1M,2X;DP=7278;DPB=7280;DPRA=105.348,0.110893;EPP=948.52,65.983;EPPR=13081.3;GTI=0;LEN=1,2;MEANALT=1.93333,1.66667;MQM=29.5054,44.1724;MQMR=54.891;NS=23;NUMALT=2;ODDS=0;PAIRED=0.974082,0.965517;PAIREDR=0.155119;PAO=2,0;PQA=0,0;PQR=0;PRO=2;QA=13028,1148;QR=259654;RO=6769;RPL=5,0;RPP=965.442,65.983;RPPR=14219.3;RPR=458,29;RUN=1,1;SAF=461,29;SAP=991.105,65.983;SAR=2,0;SRF=6623;SRP=13460.9;SRR=146;TYPE=snp,mnp;technology.Illumina=1,1	GT:DP:AD:RO:QR:AO:QA:GL	0/0:1167:1107,55,0:1107:41511:55,0:1755,0:0,-203.688,-3507.41,-333.24,-3523.97,-3653.37	0/1:85:59,25,0:59:2255:25,0:712,0:-32.372,0,-170.59,-50.1328,-178.116,-228.329	0/0:3:3,0,0:3:118:0,0:0,0:0,-0.90309,-11.0016,-0.90309,-11.0016,-11.0016	0/0:1:1,0,0:1:12:0,0:0,0:0,-0.30103,-1.19999,-0.30103,-1.19999,-1.19999	0/0:338:311,27,0:311:11919:27,0:894,0:0,-28.1162,-958.665,-94.2224,-967.395,-1031.99	./.:.:.:.:.:.:.:.	0/1:22:18,4,0:18:704:4,0:153,0:-6.5314,0,-52.5346,-11.9499,-53.7388,-65.3318	0/0:1:1,0,0:1:29:0,0:0,0:0,-0.30103,-2.88924,-0.30103,-2.88924,-2.88924	0/0:202:184,17,0:184:7109:17,0:535,0:0,-16.2366,-537.681,-55.3895,-542.798,-581.787	0/0:2:2,0,0:2:82:0,0:0,0:0,-0.60206,-7.44865,-0.60206,-7.44865,-7.44865	0/1:9:7,2,0:7:285:2,0:49,0:-1.40062,0,-19.6194,-3.50783,-20.2215,-23.4835	0/0:632:585,47,0:585:22557:47,0:1412,0:0,-74.7349,-1698.11,-176.103,-1712.25,-1813.34	0/0:2828:2717,107,0:2717:104052:107,0:1342,0:0,-756.414,-9072.1,-819.103,-9105.51,-9165.8	0/1:474:402,71,0:402:15542:71,0:2413,0:-57.2919,0,-1100.23,-178.306,-1121.6,-1299.71	0/0:5:4,1,0:4:148:1,0:9,0:0,-0.877944,-13.028,-1.20412,-13.329,-13.5312	0/1:387:306,80,0:306:11895:80,0:2788,0:-114.927,0,-881.591,-207.645,-906.275,-1112.45	0/0:238:225,13,0:225:8599:13,0:460,0:0,-32.7848,-690.795,-67.7317,-694.708,-729.324	0/0:665:659,4,0:659:25931:4,0:141,0:0,-187.618,-2311.42,-198.379,-2312.63,-2323.28	0/0:3:3,0,0:3:102:0,0:0,0:0,-0.90309,-9.51371,-0.90309,-9.51371,-9.51371	0/1:54:44,9,0:44:1694:9,0:353,0:-13.5952,0,-133.994,-26.8406,-136.704,-163.325	0/2:98:77,0,21:77:3034:0,21:0,824:-42.7441,-65.9234,-311.527,0,-245.985,-239.663	0/2:42:34,0,7:34:1347:0,7:0,283:-9.30931,-19.5443,-128.155,0,-108.81,-106.703	0/0:17:17,0,0:17:630:0,0:0,0:0,-5.11751,-56.3808,-5.11751,-56.3808,-56.3808	0/2:5:3,1,1:3:99:1,1:12,41:-2.49279,-2.75769,-10.3995,0,-7.42601,-7.84861
dDocent_Contig_11	77	.	C	T	961.345	.	AB=0.344538;ABP=27.9914;AC=3;AF=0.0652174;AN=46;AO=126;CIGAR=1X;DP=7303;DPB=7303;DPRA=6.19748;EPP=242.975;EPPR=11294.4;GTI=0;LEN=1;MEANALT=1.58333;MQM=47.6111;MQMR=53.3313;NS=23;NUMALT=1;ODDS=0;PAIRED=0.68254;PAIREDR=0.203546;PAO=0;PQA=0;PQR=0;PRO=0;QA=4600;QR=278503;RO=7163;RPL=3;RPP=251.179;RPPR=12261.5;RPR=123;RUN=1;SAF=125;SAP=267.999;SAR=1;SRF=7001;SRP=14182;SRR=162;TYPE=snp;technology.Illumina=1	GT:DP:AD:RO:QR:AO:QA:GL	0/0:1168:1154,10:1154:43337:10:347:0,-320.148,-3734.83	0/0:85:83,2:83:3261:2:82:0,-18.6343,-251.281	0/0:4:4,0:4:136:0:0:0,-1.20412,-11.6083	0/0:1:1,0:1:22:0:0:0,-0.30103,-2.19993	0/0:342:335,6:335:13245:6:205:0,-85.971,-1111.61	./.:.:.:.:.:.:.:.	0/0:22:22,0:22:870:0:0:0,-6.62266,-72.5755	0/0:1:1,0:1:27:0:0:0,-0.30103,-2.69318	0/0:202:202,0:202:7878:0:0:0,-60.8081,-632.136	0/1:2:1,1:1:41:1:41:-3.14406,0,-3.49251	0/0:9:9,0:9:355:0:0:0,-2.70927,-25.2411	0/0:631:630,0:630:24886:0:0:0,-189.649,-1965.24	0/0:2834:2812,17:2812:109602:17:572:0,-800.512,-9323.23	0/0:477:458,18:458:18012:18:689:0,-91.5249,-1369.19	0/0:5:5,0:5:205:0:0:0,-1.50515,-15.8653	0/0:388:373,15:373:14587:15:574:0,-69.8816,-1147.98	0/0:240:227,12:227:8985:12:410:0,-36.9306,-725.854	0/0:666:661,4:661:25924:4:102:0,-190.904,-2309.88	0/0:3:3,0:3:100:0:0:0,-0.90309,-9.32617	0/0:58:58,0:58:2253:0:0:0,-17.4597,-197.483	0/1:100:67,33:67:2577:33:1296:-83.8322,0,-199.588	0/0:43:42,1:42:1644:1:41:0,-11.246,-141.987	0/1:17:10,7:10:392:7:241:-16.5804,0,-30.1957	0/0:5:5,0:5:164:0:0:0,-1.50515,-14.9199
dDocent_Contig_11	82	.	G	C	1683.1	.	AB=0.15392;ABP=1091.19;AC=7;AF=0.152174;AN=46;AO=395;CIGAR=1X;DP=7869;DPB=7869;DPRA=23.7256;EPP=743.449;EPPR=6767.53;GTI=0;LEN=1;MEANALT=1.46667;MQM=31.4684;MQMR=54.8214;NS=23;NUMALT=1;ODDS=0;PAIRED=0.956962;PAIREDR=0.231377;PAO=0;PQA=0;PQR=0;PRO=0;QA=15380;QR=284715;RO=7464;RPL=14;RPP=743.449;RPPR=11179;RPR=381;RUN=1;SAF=389;SAP=809.418;SAR=6;SRF=6742;SRP=10546.3;SRR=722;TYPE=snp;technology.Illumina=1	GT:DP:AD:RO:QR:AO:QA:GL	0/0:1169:1117,47:1117:41659:47:1879:0,-202.572,-3497.59	0/1:85:68,17:68:2595:17:668:-27.1388,0,-179.835	0/0:5:5,0:5:114:0:0:0,-1.50515,-10.2125	0/0:1:1,0:1:12:0:0:0,-0.30103,-1.19999	0/0:343:321,22:321:12458:22:855:0,-32.5547,-995.656	./.:.:.:.:.:.:.:.	0/1:22:19,3:19:724:3:123:-3.86647,0,-54.4719	0/0:1:1,0:1:37:0:0:0,-0.30103,-3.63612	0/0:202:189,13:189:7257:13:476:0,-20.3131,-542.488	0/0:2:2,0:2:82:0:0:0,-0.60206,-7.44865	0/1:9:6,3:6:233:3:123:-4.51252,0,-15.6878	0/0:632:599,32:599:23259:32:1239:0,-101.386,-1765.76	0/0:2837:2736,99:2736:104566:99:3862:0,-759.742,-9099	0/1:477:415,62:415:15827:62:2426:-35.9911,0,-1124.24	0/0:5:4,1:4:155:1:41:0,-0.605389,-13.4137	0/1:388:321,66:321:12342:66:2572:-99.4262,0,-894.284	0/0:240:223,17:223:8636:17:697:0,-17.8647,-683.425	0/0:1222:1218,3:1218:46440:3:65:0,-361.962,-4153.73	0/0:3:3,0:3:85:0:0:0,-0.90309,-7.92762	0/1:60:51,9:51:1966:9:317:-8.99237,0,-156.685	0/0:100:100,0:100:3820:0:0:0,-30.103,-338.119	0/0:43:43,0:43:1646:0:0:0,-12.9443,-141.718	0/0:18:18,0:18:665:0:0:0,-5.41854,-59.5141	0/1:5:4,1:4:137:1:37:-1.64937,0,-11.0297
dDocent_Contig_11	84	.	C	T	63021.8	.	AB=0.593165;ABP=164.045;AC=15;AF=0.326087;AN=46;AO=2658;CIGAR=1X;DP=7879;DPB=7879;DPRA=14.6107;EPP=1057.29;EPPR=6680.51;GTI=0;LEN=1;MEANALT=1.72222;MQM=53.8104;MQMR=53.6306;NS=23;NUMALT=1;ODDS=0;PAIRED=0.453725;PAIREDR=0.174504;PAO=0;PQA=0;PQR=0;PRO=0;QA=83869;QR=195838;RO=5146;RPL=152;RPP=4530.03;RPPR=7207.53;RPR=2506;RUN=1;SAF=2035;SAP=1631.81;SAR=623;SRF=5043;SRP=10300.7;SRR=103;TYPE=snp;technology.Illumina=1	GT:DP:AD:RO:QR:AO:QA:GL	0/0:1170:1045,102:1045:39043:102:2876:0,-92.3503,-3155.1	0/1:85:41,44:41:1508:44:1388:-97.7713,0,-79.8157	0/1:5:3,2:3:100:2:34:-1.72459,0,-5.95246	0/0:1:1,0:1:32:0:0:0,-0.30103,-3.19931	0/0:346:307,30:307:11922:30:907:0,-21.7653,-937.545	./.:.:.:.:.:.:.:.	0/1:22:12,10:12:397:10:243:-15.4615,0,-27.2645	0/0:1:1,0:1:22:0:0:0,-0.30103,-2.19784	0/1:202:70,131:70:2324:131:3645:-254.448,0,-127.462	0/0:2:2,0:2:82:0:0:0,-0.60206,-7.44865	0/1:10:5,5:5:192:5:159:-11.6026,0,-5.92263	0/1:632:153,474:153:5034:474:13248:-964.214,0,-199.924	0/0:2839:2771,46:2771:107911:46:1352:0,-732.148,-9118.58	0/1:477:169,304:169:5911:304:8521:-599.352,0,-319.232	0/1:5:3,2:3:104:2:49:-3.14571,0,-6.96066	0/1:389:140,248:140:4803:248:7000:-504.673,0,-268.315	0/1:240:210,29:210:8305:29:961:-9.97394,0,-636.565	1/1:1223:8,1211:8:169:1211:42785:-3824.54,-353.56,0	0/1:3:2,1:2:78:1:41:-3.19148,0,-6.49969	0/1:61:45,16:45:1748:16:589:-33.4278,0,-135.008	0/0:100:99,0:99:3887:0:0:0,-29.802,-343.615	0/0:43:39,0:39:1501:0:0:0,-11.7402,-129.114	0/0:18:16,2:16:623:2:49:0,-0.765724,-51.0968	0/1:5:4,1:4:142:1:22:-0.694714,0,-11.2578
dDocent_Contig_11	86	.	ACA	ACCA	945.719	.	AB=0.341667;ABP=29.1404;AC=3;AF=0.0652174;AN=46;AO=42;CIGAR=1M1I2M;DP=7877;DPB=7898;DPRA=0.100369;EPP=94.2121;EPPR=7304.98;GTI=0;LEN=1;MEANALT=1;MQM=51.8333;MQMR=54.2756;NS=23;NUMALT=1;ODDS=0;PAIRED=1;PAIREDR=0.272534;PAO=6;PQA=117.5;PQR=117.5;PRO=6;QA=1577;QR=276342;RO=7533;RPL=0;RPP=94.2121;RPPR=11828.6;RPR=42;RUN=1;SAF=42;SAP=94.2121;SAR=0;SRF=6807;SRP=10662.5;SRR=726;TYPE=ins;technology.Illumina=1	GT:DP:AD:RO:QR:AO:QA:GL	0/0:1172:1130,0:1130:41283:0:0:0,-341.368,-3628.42	0/0:85:84,0:84:3106:0:0:0,-25.8886,-246.41	0/0:5:5,0:5:142:0:0:0,-1.50515,-12.0145	0/0:1:1,0:1:30:0:0:0,-0.30103,-2.99957	0/0:344:330,0:330:12091:0:0:0,-101.146,-1047.91	./.:.:.:.:.:.:.:.	0/0:22:21,0:21:762:0:0:0,-6.32163,-64.9978	0/0:1:1,0:1:39:0:0:0,-0.30103,-3.80269	0/0:201:193,0:193:7021:0:0:0,-58.0988,-580.593	0/1:2:1,1:1:41:1:40:-3.09693,0,-3.49251	0/0:10:10,0:10:359:0:0:0,-3.0103,-23.7683	0/0:631:616,0:616:22425:0:0:0,-185.434,-1842.75	0/0:2836:2658,0:2658:96002:0:0:0,-803.148,-8322.61	0/0:478:459,0:459:16683:0:0:0,-138.173,-1373.29	0/0:5:5,0:5:176:0:0:0,-1.50515,-14.6888	0/0:390:383,0:383:14307:0:0:0,-115.294,-1195.48	0/0:241:232,0:232:8555:0:0:0,-69.839,-740.005	0/0:1223:1217,0:1217:46158:0:0:0,-366.353,-4137.06	0/0:3:3,0:3:82:0:0:0,-0.90309,-7.65246	0/0:61:59,0:59:2256:0:0:0,-18.3628,-198.182	0/1:100:67,33:67:2621:33:1265:-81.2512,0,-203.804	0/0:43:42,1:42:1627:1:17:0,-11.541,-140.854	0/1:18:11,7:11:406:7:255:-17.6058,0,-31.2225	0/0:5:5,0:5:170:0:0:0,-1.50515,-15.3903
dDocent_Contig_11	93	.	A	G	102526	.	AB=0.476118;ABP=16.0786;AC=27;AF=0.586957;AN=46;AO=3904;CIGAR=1X;DP=7883;DPB=7883;DPRA=375.286;EPP=2183.6;EPPR=4958.02;GTI=0;LEN=1;MEANALT=1.52381;MQM=49.0996;MQMR=58.4421;NS=23;NUMALT=1;ODDS=0;PAIRED=0.487705;PAIREDR=0.0590181;PAO=0;PQA=0;PQR=0;PRO=0;QA=143845;QR=126323;RO=3931;RPL=340;RPP=5784.43;RPPR=5397.51;RPR=3564;RUN=1;SAF=3254;SAP=3774.62;SAR=650;SRF=3844;SRP=7800.12;SRR=87;TYPE=snp;technology.Illumina=1	GT:DP:AD:RO:QR:AO:QA:GL	0/1:1177:858,311:858:28316:311:11106:-561.179,0,-2186.27	0/1:86:12,74:12:341:74:2851:-194.967,0,-4.89077	0/1:5:2,3:2:78:3:51:-2.98052,0,-5.89763	0/0:1:1,0:1:41:0:0:0,-0.30103,-4.09457	0/1:346:231,115:231:7554:115:4153:-224.839,0,-573.667	./.:.:.:.:.:.:.:.	0/1:22:4,17:4:106:17:633:-46.8898,0,-3.32457	0/0:1:1,0:1:27:0:0:0,-0.30103,-2.69318	0/1:200:30,167:30:911:167:6316:-448.991,0,-21.8834	1/1:2:0,2:0:0:2:82:-7.44865,-0.60206,0	0/1:11:2,9:2:82:9:346:-18.5668,0,-4.46835	1/1:629:52,576:52:1772:576:21596:-1570.81,-29.6216,0	0/0:2841:2487,323:2487:79023:323:9375:0,-285.805,-6526.22	0/1:478:52,425:52:1664:425:16139:-1124.01,0,-5.0322	0/1:5:2,3:2:74:3:119:-6.94659,0,-5.52073	1/1:389:17,372:17:556:372:14152:-1116.32,-66.78,0	0/1:238:140,97:140:4489:97:3540:-217.148,0,-331.801	1/1:1222:6,1216:6:85:1216:45925:-4107.18,-360.072,0	0/1:3:1,1:1:27:1:27:-1.90273,0,-1.90273	0/1:62:30,31:30:1092:31:1188:-83.1542,0,-80.053	1/1:99:1,98:1:32:98:3840:-336.38,-26.6027,0	1/1:43:0,43:0:0:43:1663:-142.944,-12.9443,0	1/1:18:0,18:0:0:18:649:-57.9925,-5.41854,0	0/1:5:2,3:2:53:3:94:-7.11929,0,-3.52468
dDocent_Contig_11	98	.	TGG	CGT,TGT	94298.1	.	AB=0.371882,0.0382068;ABP=317.381,3639.06;AC=28,2;AF=0.608696,0.0434783;AN=46;AO=3756,147;CIGAR=1X1M1X,2M1X;DP=7901;DPB=8142;DPRA=376.143,9.37763;EPP=7621.03,322.217;EPPR=7412.57;GTI=0;LEN=3,1;MEANALT=3.28571,5.3;MQM=49.3506,45.5306;MQMR=59.1687;NS=23;NUMALT=2;ODDS=0;PAIRED=0.496539,0.503401;PAIREDR=0.0603774;PAO=178,173.5;PQA=5605.5,5559;PQR=327.5;PRO=16.5;QA=128991,3531;QR=115596;RO=3710;RPL=3083,119;RPP=3360.87,125.337;RPPR=7099.41;RPR=673,28;RUN=1,1;SAF=3096,119;SAP=3433.71,125.337;SAR=660,28;SRF=3628;SRP=7362.67;SRR=82;TYPE=complex,snp;technology.Illumina=1,1	GT:DP:AD:RO:QR:AO:QA:GL	0/1:1176:811,298,15:811:24701:298,15:9821,178:-463.647,0,-1872.81,-721.93,-1973.31,-2680.18	1/1:85:8,74,0:8:251:74,0:2545,0:-181.03,-12.2793,0,-194.733,-32.6154,-204.665	0/1:5:2,3,0:2:77:3,0:56,0:-3.43373,0,-5.80305,-4.03579,-6.70614,-10.4406	0/0:1:1,0,0:1:15:0,0:0,0:0,-0.30103,-1.49999,-0.30103,-1.49999,-1.49999	0/1:346:220,108,5:220:7325:108,5:3767,75:-190.721,0,-547.158,-266.28,-587.338,-844.367	./.:.:.:.:.:.:.:.	0/1:23:5,18,0:5:160:18,0:621,0:-43.7441,0,-5.93388,-47.2301,-13.1586,-58.2629	0/0:1:1,0,0:1:22:0,0:0,0:0,-0.30103,-2.19784,-0.30103,-2.19784,-2.19784	0/1:201:26,172,0:26:757:172,0:5662,0:-400.347,0,-0.261755,-417.597,-60.4678,-469.435	1/1:2:0,2,0:0:0:2,0:82,0:-7.38809,-1.80618,0,-8.65277,-1.80618,-7.44865	1/1:11:0,11,0:0:0:11,0:375,0:-24.7589,-3.91339,0,-25.4315,-3.91339,-24.8294	1/1:629:41,566,15:41:1403:566,15:19000,581:-1438.55,-72.1505,0,-1429.18,-146.904,-1522.85	0/0:2832:2364,233,53:2364:73252:233,53:7584,681:0,-365.637,-6159.6,-685.129,-6201.66,-6534.59	1/1:480:44,421,3:44:1370:421,3:14415,94:-1045.92,-44.9668,0,-1087.22,-151.16,-1168.35	0/1:5:2,3,0:2:38:3,0:113,0:-6.5007,0,-2.10476,-7.10276,-3.00785,-9.88224	1/1:389:17,371,0:17:518:371,0:12209,0:-978.529,-105.724,0,-1025.02,-148.408,-1030.81	0/1:236:133,93,2:133:4468:93,2:3193,24:-190.706,0,-327.026,-237.806,-361.099,-592.31	1/1:1223:2,1215,1:2:34:1215,1:43573,28:-3904.15,-363.296,0,-3902.53,-363.518,-3904.69	0/1:3:2,1,0:2:34:1,0:29,0:-1.99657,0,-2.32684,-2.59863,-2.62787,-4.97652	0/1:62:28,31,1:28:1066:31,1:1125,12:-76.1299,0,-75.9175,-86.4782,-86.8865,-171.202	1/2:119:1,78,40:1:23:78,40:2792,1455:-303.005,-111.723,-62.9366,-220.487,0,-183.143	1/1:43:0,43,0:0:0:43,0:1554,0:-131.21,-26.7968,0,-148.09,-27.9958,-134.083	1/2:24:0,12,12:0:0:12,12:412,403:-62.1054,-31.7349,-25.7143,-33.3898,0,-27.3692	0/1:5:2,3,0:2:82:3,0:63,0:-3.59337,0,-5.67247,-4.83925,-7.17762,-11.0871
dDocent_Contig_11	108	.	C	T	34.2072	.	AB=0.333333;ABP=4.45795;AC=1;AF=0.0227273;AN=44;AO=124;CIGAR=1X;DP=8601;DPB=8601;DPRA=3.02415;EPP=230.595;EPPR=16863.4;GTI=0;LEN=1;MEANALT=2;MQM=59.0726;MQMR=52.9742;NS=22;NUMALT=1;ODDS=0;PAIRED=0.0887097;PAIREDR=0.331598;PAO=0;PQA=0;PQR=0;PRO=0;QA=3400;QR=323576;RO=8450;RPL=118;RPP=222.679;RPPR=7821.92;RPR=6;RUN=1;SAF=121;SAP=246.846;SAR=3;SRF=6982;SRP=7816.25;SRR=1468;TYPE=snp;technology.Illumina=1	GT:DP:AD:RO:QR:AO:QA:GL	0/0:1243:1192,48:1192:45495:48:1271:0,-259.053,-3844.05	0/0:111:110,1:110:4144:1:22:0,-31.2144,-319.116	0/0:5:5,0:5:168:0:0:0,-1.50515,-15.1211	0/0:1:1,0:1:41:0:0:0,-0.30103,-4.09457	0/0:380:369,7:369:14281:7:186:0,-96.4694,-1194.52	./.:.:.:.:.:.:.:.	0/0:27:27,0:27:1019:0:0:0,-8.12781,-83.7024	./.:1:1,0,0:1:22:0,0:0,0:0,-0.30103,-2.19784,-0.30103,-2.19784,-2.19784	0/0:228:227,0:227:8669:0:0:0,-68.3338,-698.545	0/0:4:4,0:4:160:0:0:0,-1.20412,-14.4035	0/0:14:14,0:14:520:0:0:0,-4.21442,-35.0858	0/0:680:678,0:678:26483:0:0:0,-204.098,-2089.42	0/0:2951:2882,60:2882:111068:60:1657:0,-736.475,-9155.51	0/0:566:564,0:564:21439:0:0:0,-169.781,-1699.09	0/0:6:6,0:6:233:0:0:0,-1.80618,-16.2674	0/0:488:487,0:487:18436:0:0:0,-146.602,-1511.74	0/0:259:252,5:252:9727:5:145:0,-64.1724,-811.66	0/0:1233:1231,0:1231:46668:0:0:0,-370.568,-4183.03	0/0:3:3,0:3:105:0:0:0,-0.90309,-9.7927	0/0:84:82,1:82:3117:1:41:0,-21.1356,-259.485	0/0:193:193,0:193:7236:0:0:0,-58.0988,-639.257	0/0:85:85,0:85:3145:0:0:0,-25.5875,-271.945	0/0:34:34,0:34:1291:0:0:0,-10.235,-114.713	0/1:6:4,2:4:131:2:78:-5.5966,0,-10.1618
dDocent_Contig_11	118	.	A	G	13502.8	.	AB=0.250751;ABP=2337.91;AC=14;AF=0.318182;AN=44;AO=1531;CIGAR=1X;DP=8514;DPB=8514;DPRA=44.8254;EPP=3241.24;EPPR=13274.4;GTI=0;LEN=1;MEANALT=2;MQM=37.518;MQMR=57.1886;NS=22;NUMALT=1;ODDS=0;PAIRED=0.683214;PAIREDR=0.255611;PAO=0;PQA=0;PQR=0;PRO=0;QA=44614;QR=219877;RO=6862;RPL=991;RPP=291.501;RPPR=8389.51;RPR=540;RUN=1;SAF=995;SAP=301.827;SAR=536;SRF=5970;SRP=8162.99;SRR=892;TYPE=snp;technology.Illumina=1	GT:DP:AD:RO:QR:AO:QA:GL	0/1:1233:1045,170:1045:31992:170:4988:-20.3727,0,-2504.88	0/1:111:56,54:56:1641:54:1857:-92.0405,0,-113.968	0/0:5:4,1:4:131:1:12:0,-0.592258,-11.1355	0/0:1:1,0:1:27:0:0:0,-0.30103,-2.69978	0/1:381:289,89:289:9089:89:2692:-91.1909,0,-699.439	./.:.:.:.:.:.:.:.	0/1:26:15,10:15:435:10:327:-19.3967,0,-31.6878	./.:1:1,0,0:1:22:0,0:0,0:0,-0.30103,-2.19784,-0.30103,-2.19784,-2.19784	0/1:223:149,71:149:4174:71:2028:-92.7958,0,-307.04	0/0:4:4,0:4:164:0:0:0,-1.20412,-14.698	0/1:14:7,7:7:274:7:278:-7.41839,0,-20.7965	0/1:667:504,139:504:15000:139:3696:-70.1194,0,-1142.26	0/0:2902:2421,440:2421:71829:440:10182:0,-448.971,-6042.32	0/1:558:349,193:349:10002:193:6318:-325.731,0,-727.596	0/0:6:4,2:4:117:2:68:0,-0.102084,-9.10691	0/1:486:277,200:277:8668:200:6954:-421.432,0,-628.106	0/1:259:189,67:189:6132:67:1898:-74.4573,0,-473.062	0/0:1232:1229,3:1229:48296:3:90:0,-362.799,-4325.51	0/0:3:3,0:3:71:0:0:0,-0.90309,-6.62457	0/1:85:58,25:58:2140:25:898:-42.6521,0,-165.306	0/1:193:152,41:152:5704:41:1580:-82.0926,0,-446.149	0/1:85:69,16:69:2616:16:643:-25.1512,0,-204.791	0/0:34:34,0:34:1274:0:0:0,-10.235,-113.149	0/1:6:3,3:3:101:3:105:-7.76529,0,-7.61423
dDocent_Contig_11	123	.	C	A	22083.2	.	AB=0.230389;ABP=2554.42;AC=20;AF=0.454545;AN=44;AO=1550;CIGAR=1X;DP=8505;DPB=8505;DPRA=212.525;EPP=3256.82;EPPR=13428.6;GTI=0;LEN=1;MEANALT=1.5;MQM=40.191;MQMR=56.3213;NS=22;NUMALT=1;ODDS=0;PAIRED=0.852903;PAIREDR=0.217097;PAO=0;PQA=0;PQR=0;PRO=0;QA=52668;QR=228809;RO=6937;RPL=823;RPP=15.9215;RPPR=9427.38;RPR=727;RUN=1;SAF=826;SAP=17.5858;SAR=724;SRF=6180;SRP=9208.82;SRR=757;TYPE=snp;technology.Illumina=1	GT:DP:AD:RO:QR:AO:QA:GL	0/1:1230:1063,165:1063:33739:165:5210:-35.8252,0,-2652.46	0/1:110:59,50:59:1963:50:1817:-88.7171,0,-143.336	0/0:5:4,1:4:113:1:12:0,-0.592258,-9.53231	0/0:1:1,0:1:37:0:0:0,-0.30103,-3.69783	0/1:381:311,69:311:10447:69:2476:-75.9151,0,-819.673	./.:.:.:.:.:.:.:.	0/1:26:16,10:16:509:10:325:-18.8744,0,-38.1041	./.:1:1,0,0:1:22:0,0:0,0:0,-0.30103,-2.19784,-0.30103,-2.19784,-2.19784	0/1:223:168,55:168:5172:55:1905:-82.2764,0,-386.476	1/1:4:0,4:0:0:4:141:-12.6903,-1.20412,0	0/1:14:7,7:7:235:7:268:-6.55628,0,-17.2396	0/1:666:543,121:543:16690:121:4037:-84.9731,0,-1275.99	0/0:2901:2598,297:2598:82618:297:9234:0,-531.405,-7071.31	0/1:558:378,178:378:11720:178:6289:-321.892,0,-859.212	0/0:6:4,2:4:73:2:24:0,-0.395974,-5.33228	0/1:485:290,195:290:9033:195:6902:-408.799,0,-654.186	0/1:258:206,52:206:6821:52:1679:-58.2916,0,-529.33	0/0:1232:1223,6:1223:47242:6:102:0,-360.825,-4230.36	0/0:3:3,0:3:115:0:0:0,-0.90309,-10.7242	0/1:84:57,26:57:2112:26:962:-49.2749,0,-164.68	1/1:193:1,192:1:8:192:6911:-610.472,-57.2988,0	1/1:85:0,85:0:0:85:3153:-272.371,-25.5876,0	1/1:34:2,32:2:39:32:1106:-94.7865,-6.53035,0	0/1:6:3,3:3:123:3:115:-8.28019,0,-9.65362
dDocent_Contig_11	128	.	T	C,G	244.124	.	AB=0.137056,0.0386473;ABP=228.414,385.703;AC=2,1;AF=0.0454545,0.0227273;AN=44;AO=610,133;CIGAR=1X,1X;DP=8456;DPB=8456;DPRA=2.08843,29.6857;EPP=1310.29,242.052;EPPR=14985.4;GTI=0;LEN=1,1;MEANALT=2.06667,2.14286;MQM=39.9049,21.7068;MQMR=55.0593;NS=22;NUMALT=2;ODDS=1.11022e-16;PAIRED=0.0901639,0.857143;PAIREDR=0.346504;PAO=0,0;PQA=0,0;PQR=0;PRO=0;QA=6606,4519;QR=243289;RO=7694;RPL=595,67;RPP=1200.52,3.02663;RPPR=6879.27;RPR=15,66;RUN=1,1;SAF=593,67;SAP=1184.06,3.02663;SAR=17,66;SRF=6287;SRP=6724.13;SRR=1407;TYPE=snp,snp;technology.Illumina=1,1	GT:DP:AD:RO:QR:AO:QA:GL	0/0:1220:1125,73,12:1125:33482:73,12:722,417:0,-300.919,-2916.68,-327.532,-2927.53,-2961.68	0/0:109:83,5,20:83:2727:5,20:40,723:0,-22.9234,-231.719,-1.29137,-209.624,-205.668	0/0:5:4,1,0:4:84:1,0:37,0:0,-0.306435,-6.55995,-1.20412,-6.86098,-7.62083	0/0:1:1,0,0:1:22:0,0:0,0:0,-0.30103,-2.19993,-0.30103,-2.19993,-2.19993	0/0:380:346,22,11:346:10905:22,11:188,392:0,-95.1622,-951.657,-92.9044,-947.05,-952.777	./.:.:.:.:.:.:.:.	0/0:26:25,0,1:25:799:0,1:0,22:0,-7.52575,-70.0164,-5.64363,-68.3561,-68.0551	./.:1:1,0,0:1:22:0,0:0,0:0,-0.30103,-2.19784,-0.30103,-2.19784,-2.19784	0/0:223:195,20,8:195:5476:20,8:176,259:0,-49.7318,-469.615,-52.7025,-469.653,-476.22	0/1:4:2,2,0:2:82:2,0:82,0:-6.11144,0,-6.57556,-6.7135,-7.17762,-13.4939	0/2:14:8,0,6:8:282:0,6:0,246:-4.57388,-6.98212,-29.8734,0,-23.1325,-21.3263	0/0:663:581,58,24:581:17042:58,24:544,855:0,-151.724,-1429.88,-133.021,-1405.51,-1421.55	0/0:2872:2572,290,5:2572:76551:290,5:2680,40:0,-628.01,-6150.41,-772.393,-6235.85,-6380.59	0/0:557:486,54,17:486:15062:54,17:575,596:0,-118.637,-1247.27,-122.899,-1240.15,-1262.74	0/0:6:6,0,0:6:163:0,0:0,0:0,-1.80618,-9.43629,-1.80618,-9.43629,-9.43629	0/0:484:435,28,20:435:13813:28,20:252,723:0,-118.567,-1191.81,-112.348,-1181.67,-1188.04	0/0:253:225,27,1:225:7137:27,1:240,22:0,-55.8476,-610.844,-66.7497,-617.993,-629.609	0/0:1233:1232,0,1:1232:46307:0,1:0,32:0,-370.869,-4155.56,-368.089,-4153.09,-4152.79	0/0:3:2,1,0:2:45:1,0:8,0:0,-0.103092,-3.47294,-0.60206,-3.77397,-4.14464	0/0:85:78,2,5:78:2777:2,5:49,176:0,-19.6464,-241.966,-18.9175,-237.941,-240.236	0/1:193:166,25,2:166:6180:25,2:945,16:-22.9618,0,-492.205,-72.1153,-498.896,-570.969	0/0:85:84,0,0:84:3018:0,0:0,0:0,-25.2865,-261.108,-25.2865,-261.108,-261.108	0/0:34:32,2,0:32:1155:2,0:68,0:0,-4.11284,-97.043,-9.63296,-97.6451,-102.841	0/0:6:6,0,0:6:180:0,0:0,0:0,-1.80618,-16.3487,-1.80618,-16.3487,-16.3487
dDocent_Contig_11	134	.	C	A	117.082	.	AB=0.3;ABP=48.1769;AC=2;AF=0.0454545;AN=44;AO=79;CIGAR=1X;DP=8398;DPB=8398;DPRA=2.05715;EPP=3.25768;EPPR=16214.9;GTI=0;LEN=1;MEANALT=1.18182;MQM=21.7848;MQMR=53.5429;NS=22;NUMALT=1;ODDS=0;PAIRED=0.0506329;PAIREDR=0.341792;PAO=0;PQA=0;PQR=0;PRO=0;QA=2326;QR=305241;RO=8315;RPL=12;RPP=86.1585;RPPR=7604.08;RPR=67;RUN=1;SAF=48;SAP=10.954;SAR=31;SRF=6817;SRP=7391.44;SRR=1498;TYPE=snp;technology.Illumina=1	GT:DP:AD:RO:QR:AO:QA:GL	0/0:1190:1185,5:1185:42183:5:111:0,-348.018,-3679.42	0/0:108:107,0:107:3840:0:0:0,-32.2102,-301.737	0/0:5:4,1:4:132:1:27:0,-0.31783,-11.0091	0/0:1:1,0:1:32:0:0:0,-0.30103,-3.19931	0/0:376:374,1:374:14012:1:8:0,-112.331,-1205.86	./.:.:.:.:.:.:.:.	0/0:26:26,0:26:953:0:0:0,-7.82678,-81.8364	./.:1:1,0,0:1:22:0,0:0,0:0,-0.30103,-2.19784,-0.30103,-2.19784,-2.19784	0/0:219:218,1:218:7896:1:8:0,-65.1256,-654.798	0/0:5:4,1:4:164:1:32:0,-0.806248,-13.9991	0/0:15:15,0:15:562:0:0:0,-4.51545,-37.0978	0/0:654:653,1:653:24040:1:12:0,-195.674,-1971.69	0/0:2815:2810,3:2810:101743:3:52:0,-843.317,-8537.65	0/0:548:548,0:548:20178:0:0:0,-164.964,-1644.67	0/0:6:6,0:6:166:0:0:0,-1.80618,-11.8866	0/0:479:479,0:479:17495:0:0:0,-144.193,-1465.85	0/0:246:246,0:246:9316:0:0:0,-74.0534,-795.09	0/0:1231:1231,0:1231:47405:0:0:0,-370.568,-4250.76	0/0:3:3,0:3:101:0:0:0,-0.90309,-9.42241	0/0:84:84,0:84:3141:0:0:0,-25.2865,-265.857	0/0:217:196,21:196:7326:21:650:0,-36.7045,-619.222	0/1:111:85,26:85:3156:26:842:-3.92883,0,-238.813	0/0:40:34,6:34:1196:6:190:0,-2.88769,-96.5577	0/1:19:6,13:6:204:13:394:-12.1276,0,-12.5946
dDocent_Contig_11	138	.	G	A	2191.7	.	AB=0.27882;ABP=161.504;AC=4;AF=0.0909091;AN=44;AO=108;CIGAR=1X;DP=8314;DPB=8314;DPRA=2.83252;EPP=228.924;EPPR=15585.5;GTI=0;LEN=1;MEANALT=1.625;MQM=59.3241;MQMR=53.2575;NS=22;NUMALT=1;ODDS=0;PAIRED=0.944444;PAIREDR=0.334228;PAO=0;PQA=0;PQR=0;PRO=0;QA=3811;QR=290605;RO=8198;RPL=51;RPP=3.73412;RPPR=7314.85;RPR=57;RUN=1;SAF=52;SAP=3.332;SAR=56;SRF=6720;SRP=7281.49;SRR=1478;TYPE=snp;technology.Illumina=1	GT:DP:AD:RO:QR:AO:QA:GL	0/0:1168:1168,0:1168:40139:0:0:0,-351.603,-3518.63	0/0:108:108,0:108:3857:0:0:0,-32.5112,-299.958	0/0:4:4,0:4:142:0:0:0,-1.20412,-13.1197	0/0:1:1,0:1:32:0:0:0,-0.30103,-3.19931	0/0:375:373,0:373:13557:0:0:0,-112.284,-1171.38	./.:.:.:.:.:.:.:.	0/0:27:27,0:27:912:0:0:0,-8.12781,-78.5905	./.:1:1,0,0:1:22:0,0:0,0:0,-0.30103,-2.19784,-0.30103,-2.19784,-2.19784	0/0:215:214,1:214:7449:1:22:0,-62.8211,-624.067	0/1:5:3,2:3:114:2:78:-5.89763,0,-6.33437	0/0:15:15,0:15:567:0:0:0,-4.51545,-37.4343	0/0:643:643,0:643:22737:0:0:0,-193.562,-1890.15	0/0:2781:2778,1:2778:95881:1:12:0,-835.462,-8025.89	0/0:543:541,1:541:19032:1:8:0,-162.438,-1558.34	0/0:6:6,0:6:161:0:0:0,-1.80618,-11.7607	0/0:475:475,0:475:16958:0:0:0,-142.989,-1424.22	0/0:246:246,0:246:8750:0:0:0,-74.0534,-754.493	0/0:1227:1224,1:1224:46493:1:12:0,-367.771,-4168.37	0/0:3:3,0:3:36:0:0:0,-0.90309,-3.35998	0/0:85:85,0:85:3186:0:0:0,-25.5875,-272.38	0/1:217:147,69:147:5628:69:2394:-150.493,0,-387.866	0/1:111:92,19:92:3346:19:748:-34.2218,0,-198.725	0/1:40:26,14:26:900:14:537:-36.6159,0,-56.0631	0/0:19:19,0:19:728:0:0:0,-5.71957,-38.1452
dDocent_Contig_11	142	.	CA	CG	19256.3	.	AB=0.322596;ABP=1157.15;AC=17;AF=0.386364;AN=44;AO=1926;CIGAR=1M1X;DP=8179;DPB=8193;DPRA=161.27;EPP=3979.4;EPPR=11360.5;GTI=0;LEN=1;MEANALT=3.31579;MQM=39.2627;MQMR=58.4166;NS=22;NUMALT=1;ODDS=0;PAIRED=0.597612;PAIREDR=0.271784;PAO=14;PQA=253.5;PQR=253.5;PRO=14;QA=53356;QR=199583;RO=6071;RPL=1256;RPP=390.173;RPPR=7165.77;RPR=670;RUN=1;SAF=1274;SAP=439.203;SAR=652;SRF=5229;SRP=6886.83;SRR=842;TYPE=snp;technology.Illumina=1	GT:DP:AD:RO:QR:AO:QA:GL	0/1:1140:904,222:904:29294:222:5761:-113.714,0,-2289.69	0/1:108:51,52:51:1539:52:1909:-92.2711,0,-106.217	0/0:4:4,0:4:125:0:0:0,-1.20412,-11.5526	0/0:1:1,0:1:20:0:0:0,-0.30103,-1.99996	0/1:368:259,105:259:8515:105:2883:-114.671,0,-654.838	./.:.:.:.:.:.:.:.	0/1:26:12,13:12:376:13:353:-19.5177,0,-25.8448	./.:1:1,0,0:1:22:0,0:0,0:0,-0.30103,-2.19784,-0.30103,-2.19784,-2.19784	0/1:213:127,78:127:3742:78:2076:-103.985,0,-274.653	0/1:5:2,2:2:82:2:82:-5.93644,0,-6.39241	0/1:15:9,6:9:305:6:233:-6.7578,0,-19.4214	0/1:635:429,185:429:12900:185:4641:-146.578,0,-972.362	0/0:2723:2133,561:2133:67148:561:11928:0,-281.045,-5496.6	0/1:526:291,220:291:8890:220:6765:-367.249,0,-640.838	0/1:6:2,4:2:51:4:80:-1.33273,0,-3.02856	0/1:467:237,204:237:7323:204:6953:-421.41,0,-522.214	0/1:241:164,67:164:5309:67:1760:-71.7564,0,-407.748	0/0:1226:1222,3:1222:45565:3:81:0,-361.658,-4079.61	0/0:3:3,0:3:104:0:0:0,-0.90309,-9.70153	0/1:84:56,28:56:2085:28:1044:-53.4415,0,-162.485	0/1:218:113,98:113:4202:98:3827:-233.367,0,-312.521	0/1:111:29,50:29:1176:50:1904:-142.326,0,-79.535	0/1:40:18,19:18:655:19:707:-47.9857,0,-46.9376	0/1:19:5,9:5:177:9:369:-8.5596,0,-11.6417
dDocent_Contig_11	157	.	G	C	2399.74	.	AB=0.28;ABP=160.659;AC=4;AF=0.0909091;AN=44;AO=119;CIGAR=1X;DP=8096;DPB=8096;DPRA=2.62878;EPP=244.336;EPPR=10821.6;GTI=0;LEN=1;MEANALT=1.33333;MQM=59.4958;MQMR=53.3507;NS=22;NUMALT=1;ODDS=0;PAIRED=0.857143;PAIREDR=0.34446;PAO=0;PQA=0;PQR=0;PRO=0;QA=4182;QR=273181;RO=7969;RPL=66;RPP=6.09416;RPPR=10292.5;RPR=53;RUN=1;SAF=64;SAP=4.48836;SAR=55;SRF=6485;SRP=6817.98;SRR=1484;TYPE=snp;technology.Illumina=1	GT:DP:AD:RO:QR:AO:QA:GL	0/0:1124:1120,3:1120:36403:3:36:0,-334.787,-3188.39	0/0:103:103,0:103:3774:0:0:0,-31.0061,-286.768	0/0:4:4,0:4:121:0:0:0,-1.20412,-11.0527	0/0:1:1,0:1:22:0:0:0,-0.30103,-2.19993	0/0:366:365,1:365:12642:1:12:0,-108.977,-1096.98	./.:.:.:.:.:.:.:.	0/0:26:26,0:26:906:0:0:0,-7.82678,-75.1881	./.:1:1,0,0:1:22:0,0:0,0:0,-0.30103,-2.19784,-0.30103,-2.19784,-2.19784	0/0:210:208,2:208:6856:2:24:0,-60.9733,-576.277	0/1:5:3,2:3:123:2:82:-6.27453,0,-6.33527	0/0:16:16,0:16:593:0:0:0,-4.81648,-40.4359	0/0:627:627,0:627:21129:0:0:0,-188.746,-1766.37	0/0:2691:2679,7:2679:86902:7:101:0,-799.463,-7239.4	0/0:516:516,0:516:17714:0:0:0,-155.331,-1469.38	0/0:6:6,0:6:200:0:0:0,-1.80618,-12.8202	0/0:459:458,1:458:16107:1:12:0,-136.973,-1359.84	0/0:240:240,0:240:8113:0:0:0,-72.2472,-705.062	0/0:1222:1220,0:1220:47135:0:0:0,-367.257,-4226.28	0/0:3:3,0:3:65:0:0:0,-0.90309,-6.06158	0/0:88:88,0:88:3301:0:0:0,-26.4906,-281.494	0/1:219:149,70:149:5857:70:2602:-168.393,0,-399.988	0/1:111:92,19:92:3550:19:762:-35.4835,0,-217.776	0/1:40:26,14:26:921:14:551:-37.8812,0,-57.5807	0/0:19:19,0:19:747:0:0:0,-5.71957,-38.1544
dDocent_Contig_11	311	.	GGGA	GGGT	312.205	.	AB=0.166667;ABP=130.403;AC=2;AF=0.0454545;AN=44;AO=90;CIGAR=3M1X;DP=9590;DPB=9592.5;DPRA=23.3107;EPP=9.18693;EPPR=9964.32;GTI=0;LEN=1;MEANALT=7;MQM=59.2556;MQMR=53.3866;NS=22;NUMALT=1;ODDS=0;PAIRED=0.0333333;PAIREDR=0.0500649;PAO=1.5;PQA=53;PQR=63;PRO=3.5;QA=2833;QR=283459;RO=8469;RPL=0;RPP=198.443;RPPR=16979.6;RPR=90;RUN=1;SAF=37;SAP=9.18693;SAR=53;SRF=1154;SRP=9735.51;SRR=7315;TYPE=snp;technology.Illumina=1	GT:DP:AD:RO:QR:AO:QA:GL	0/0:1341:1144,28:1144:38092:28:918:0,-270.434,-3243.75	0/1:128:92,19:92:3138:19:701:-29.7052,0,-219.109	0/1:4:1,3:1:36:3:74:-5.69734,0,-2.39415	./.:1:1,0:1:22:0:0:0,-0.30103,-2.19993	0/0:499:434,9:434:14295:9:326:0,-105.117,-1187.44	./.:.:.:.:.:.:.:.	0/0:41:38,0:38:1319:0:0:0,-11.4391,-112.107	0/0:1:1,0:1:27:0:0:0,-0.30103,-2.58088	0/0:358:319,11:319:10870:11:374:0,-65.6652,-829.33	0/0:2:2,0:2:74:0:0:0,-0.60206,-6.12407	0/0:41:35,0:35:1256:0:0:0,-10.536,-110.51	0/0:1051:965,2:965:31814:2:16:0,-289.658,-2562.71	0/0:3192:2854,6:2854:93697:6:68:0,-855.729,-8274.8	0/0:883:682,2:682:22983:2:78:0,-199.492,-1750.76	0/0:8:8,0:8:281:0:0:0,-2.40824,-20.2216	0/0:775:684,7:684:22808:7:245:0,-185.965,-1845.61	0/0:395:370,1:370:12759:1:8:0,-110.964,-1030.27	0/0:97:93,0:93:3155:0:0:0,-27.9958,-274.24	0/0:2:2,0:2:63:0:0:0,-0.60206,-5.98035	0/0:64:56,0:56:1929:0:0:0,-17.4597,-168.322	0/0:395:381,1:381:13816:1:8:0,-114.275,-1077.9	0/0:238:234,1:234:8420:1:17:0,-69.1896,-639.317	0/0:63:63,0:63:2263:0:0:0,-18.9649,-160.003	0/0:12:11,0:11:364:0:0:0,-3.31133,-25.0821
dDocent_Contig_11	320	.	C	T	6406.53	.	AB=0.201673;ABP=2498.37;AC=12;AF=0.272727;AN=44;AO=1127;CIGAR=1X;DP=9753;DPB=9753;DPRA=44.0091;EPP=2296.41;EPPR=17068.5;GTI=0;LEN=1;MEANALT=1.61111;MQM=31.1136;MQMR=55.2632;NS=22;NUMALT=1;ODDS=0;PAIRED=0.00709849;PAIREDR=0.0517081;PAO=0;PQA=0;PQR=0;PRO=0;QA=41478;QR=309187;RO=8606;RPL=523;RPP=15.6519;RPPR=11424.6;RPR=604;RUN=1;SAF=535;SAP=9.27038;SAR=592;SRF=968;SRP=11228.5;SRR=7638;TYPE=snp;technology.Illumina=1	GT:DP:AD:RO:QR:AO:QA:GL	0/0:1368:1294,72:1294:46366:72:2772:0,-217.11,-3868.72	0/0:137:117,20:117:4201:20:640:0,-1.90265,-316.838	0/0:4:4,0:4:151:0:0:0,-1.20412,-13.9489	./.:1:1,0:1:22:0:0:0,-0.30103,-2.19993	0/0:504:453,48:453:15931:48:1735:0,-49.0272,-1273.02	./.:.:.:.:.:.:.:.	0/0:41:41,0:41:1552:0:0:0,-12.3422,-132.477	1/1:1:0,1:0:0:1:12:-1.19595,-0.30103,0	0/1:361:316,44:316:11584:44:1665:-5.99875,0,-827.189	0/0:2:2,0:2:82:0:0:0,-0.60206,-6.6183	0/1:42:37,5:37:1387:5:205:-0.909448,0,-111.913	0/0:1070:923,145:923:33287:145:5186:0,-27.9407,-2524.42	0/0:3232:3042,182:3042:107166:182:6307:0,-716.38,-9233.68	0/1:909:648,260:648:23651:260:9892:-406.481,0,-1638.14	0/1:8:5,3:5:188:3:123:-3.35428,0,-14.8731	0/1:790:675,113:675:24443:113:4235:-47.1077,0,-1790.79	0/1:397:333,64:333:12253:64:2283:-50.452,0,-894.349	0/0:99:97,2:97:3522:2:49:0,-26.1696,-303.199	0/0:2:2,0:2:64:0:0:0,-0.60206,-6.07468	0/0:65:59,6:59:2227:6:242:0,-1.53157,-175.842	0/1:405:337,67:337:12657:67:2622:-18.024,0,-925.98	0/1:241:164,77:164:6290:77:2866:-101.606,0,-456.831	0/1:63:49,14:49:1889:14:538:-19.4093,0,-114.249	0/1:12:8,4:8:296:4:106:-3.66583,0,-18.7218
dDocent_Contig_11	321	.	GTTG	GCTG,ATTA	10526.2	.	AB=0.17583,0.0521862;ABP=3356.51,1237.98;AC=11,1;AF=0.25,0.0227273;AN=44;AO=811,39;CIGAR=1M1X2M,1X2M1X;DP=9756;DPB=9757;DPRA=139.88,0.70375;EPP=1746.75,87.6977;EPPR=16492.8;GTI=0;LEN=1,4;MEANALT=4.94737,6;MQM=55.8113,19.3846;MQMR=53.3163;NS=22;NUMALT=2;ODDS=0;PAIRED=0.00246609,0;PAIREDR=0.052205;PAO=1,0;PQA=12,0;PQR=43;PRO=2;QA=29355,1448;QR=302153;RO=8390;RPL=51,36;RPP=1348.95,63.6445;RPPR=9128.85;RPR=760,3;RUN=1,1;SAF=53,36;SAP=1333.81,63.6445;SAR=758,3;SRF=1244;SRP=9018.53;SRR=7146;TYPE=snp,complex;technology.Illumina=1,1	GT:DP:AD:RO:QR:AO:QA:GL	0/0:1368:1313,34,0:1313:47682:34,0:1241,0:0,-293.787,-4015.27,-395.252,-4025.5,-4126.81	0/1:138:110,24,0:110:3925:24,0:867,0:-37.0314,0,-270.85,-70.1447,-278.075,-348.008	0/0:4:3,1,0:3:106:1,0:12,0:0,-0.00414562,-8.68731,-0.90309,-8.98834,-9.70901	./.:1:1,0:1:22:0:0:0,-0.30103,-2.19993	0/0:505:463,26,0:463:16464:26,0:926,0:0,-64.3567,-1288.57,-139.377,-1296.39,-1371.26	./.:.:.:.:.:.:.:.	0/1:41:27,14,0:27:920:14,0:520,0:-34.5585,0,-64.011,-42.6863,-68.2254,-110.562	0/0:1:1,0,0:1:14:0,0:0,0:0,-0.30103,-1.39344,-0.30103,-1.39344,-1.39344	0/1:361:298,54,0:298:10927:54,0:1964,0:-69.5394,0,-742.796,-159.246,-759.052,-918.142	0/0:2:2,0,0:2:80:0,0:0,0:0,-0.60206,-6.43068,-0.60206,-6.43068,-6.43068	0/0:42:41,1,0:41:1549:1,0:41,0:0,-8.55009,-130.198,-12.3422,-130.499,-133.883	0/1:1071:883,125,0:883:31574:125,0:4615,0:-110.569,0,-2259.75,-376.379,-2297.38,-2673.61	0/0:3231:2903,62,0:2903:102221:62,0:2251,0:0,-691.547,-8834.49,-874.793,-8853.75,-9036.24	0/0:909:831,40,2:831:30761:40,2:1370,38:0,-142.127,-2273.67,-247.899,-2283.45,-2390.78	0/0:8:8,0,0:8:301:0,0:0,0:0,-2.40824,-22.3033,-2.40824,-22.3033,-22.3033	0/1:791:580,188,0:580:21132:188,0:6899,0:-385.129,0,-1416.19,-559.727,-1472.78,-2032.34	0/1:397:302,65,0:302:10988:65,0:2211,0:-85.7871,0,-762.82,-177.3,-782.989,-959.567	0/1:99:13,86,0:13:496:86,0:3190,0:-254.243,0,-10.4265,-258.157,-36.315,-294.128	0/1:2:1,1,0:1:37:1,0:8,0:-0.197903,0,-3.09577,-0.498933,-3.3968,-3.67084	0/1:65:55,9,0:55:2035:9,0:346,0:-12.0968,0,-152.744,-28.6534,-155.453,-183.839	0/1:405:300,54,11:300:11230:54,11:1943,423:-67.2547,0,-790.847,-140.958,-790.491,-944.669	0/1:241:206,23,9:206:7857:23,9:825,355:-5.21233,0,-533.067,-56.2317,-528.963,-593.351	0/2:63:42,3,17:42:1557:3,17:114,632:-10.1355,-13.4508,-126.331,0,-104.392,-108.577	0/0:12:8,1,0:8:297:1,0:12,0:0,-1.65864,-21.5939,-2.40824,-21.8949,-22.6389
dDocent_Contig_11	329	.	G	A	8364.7	.	AB=0.183037;ABP=2606.07;AC=9;AF=0.204545;AN=44;AO=698;CIGAR=1X;DP=9840;DPB=9840;DPRA=6.98618;EPP=1518.7;EPPR=18350;GTI=0;LEN=1;MEANALT=1.35714;MQM=56.1705;MQMR=52.248;NS=22;NUMALT=1;ODDS=2.22045e-16;PAIRED=0.00716332;PAIREDR=0.048532;PAO=0;PQA=0;PQR=0;PRO=0;QA=25352;QR=346432;RO=9128;RPL=48;RPP=1130.45;RPPR=8849.14;RPR=650;RUN=1;SAF=48;SAP=1130.45;SAR=650;SRF=1448;SRP=9242.19;SRR=7680;TYPE=snp;technology.Illumina=1	GT:DP:AD:RO:QR:AO:QA:GL	0/0:1385:1357,26:1357:50902:26:941:0,-331.512,-4319.92	0/1:138:114,24:114:4388:24:854:-33.4057,0,-306.953	0/0:4:4,0:4:131:0:0:0,-1.20412,-12.1054	./.:1:1,0:1:22:0:0:0,-0.30103,-2.19993	0/0:509:484,25:484:18343:25:877:0,-76.0795,-1448.03	./.:.:.:.:.:.:.:.	0/1:43:29,14:29:1086:14:500:-32.1435,0,-76.6909	0/0:1:1,0:1:27:0:0:0,-0.30103,-2.58088	0/1:364:309,55:309:11839:55:2077:-73.0655,0,-812.952	0/0:2:2,0:2:82:0:0:0,-0.60206,-6.6183	0/0:41:40,1:40:1562:1:41:0,-8.24906,-130.514	0/1:1077:952,122:952:35905:122:4435:-70.8842,0,-2522.45	0/0:3262:3200,59:3200:121024:59:2217:0,-782.43,-10122.6	0/0:916:875,41:875:33630:41:1399:0,-155.86,-2459.11	0/0:8:8,0:8:328:0:0:0,-2.40824,-24.3154	0/1:794:621,173:621:23385:173:6187:-305.889,0,-1569.55	0/1:397:336,61:336:12912:61:2250:-73.2108,0,-914.901	0/1:100:13,87:13:462:87:3224:-251.777,0,-7.62304	0/1:2:1,1:1:41:1:27:-2.09451,0,-3.49251	0/1:68:59,9:59:2228:9:323:-8.89842,0,-168.89	0/0:411:405,0:405:15786:0:0:0,-121.917,-1220.96	0/0:242:242,0:242:9454:0:0:0,-72.8493,-715.929	0/0:64:64,0:64:2462:0:0:0,-19.2659,-171.846	0/0:12:12,0:12:455:0:0:0,-3.61236,-31.2572
dDocent_Contig_11	335	.	C	G	2611.9	.	AB=0.310576;ABP=235.823;AC=7;AF=0.159091;AN=44;AO=821;CIGAR=1X;DP=9885;DPB=9885;DPRA=20.1173;EPP=1742.62;EPPR=18179.3;GTI=0;LEN=1;MEANALT=1.61111;MQM=21.5359;MQMR=55.3751;NS=22;NUMALT=1;ODDS=0;PAIRED=0.0219245;PAIREDR=0.0468439;PAO=0;PQA=0;PQR=0;PRO=0;QA=30591;QR=330378;RO=9030;RPL=361;RPP=28.9331;RPPR=10554.3;RPR=460;RUN=1;SAF=358;SAP=32.1705;SAR=463;SRF=1133;SRP=11005.1;SRR=7897;TYPE=snp;technology.Illumina=1	GT:DP:AD:RO:QR:AO:QA:GL	0/0:1394:1338,52:1338:48258:52:1856:0,-332.333,-4167.84	0/0:138:128,10:128:4792:10:387:0,-25.468,-388.891	0/0:4:4,0:4:156:0:0:0,-1.20412,-14.41	./.:1:1,0:1:22:0:0:0,-0.30103,-2.19993	0/0:505:479,24:479:17599:24:889:0,-113.164,-1464.46	./.:.:.:.:.:.:.:.	0/0:43:42,1:42:1588:1:12:0,-11.7755,-135.009	1/1:1:0,1:0:0:1:27:-2.58088,-0.30103,0	0/0:365:323,42:323:12007:42:1590:0,-50.95,-958.046	0/0:2:2,0:2:82:0:0:0,-0.60206,-6.6183	0/0:41:40,1:40:1553:1:41:0,-10.049,-133.133	0/0:1080:962,112:962:34947:112:4120:0,-158.776,-2825.06	0/0:3279:3175,93:3175:114641:93:3339:0,-814.158,-9751.25	0/0:922:799,120:799:29479:120:4265:0,-92.3912,-2243.13	0/1:8:7,1:7:270:1:41:-0.274839,0,-18.3088	0/0:796:699,91:699:25550:91:3358:0,-74.8119,-1986.07	0/0:398:356,40:356:13303:40:1545:0,-49.9405,-1065.09	0/0:100:100,0:100:3846:0:0:0,-30.103,-330.06	0/0:2:2,0:2:59:0:0:0,-0.60206,-5.60191	0/0:68:66,2:66:2540:2:82:0,-16.776,-216.965	0/1:419:304,115:304:11786:115:4519:-115.567,0,-903.45	0/1:241:163,78:163:6367:78:3025:-92.4977,0,-477.87	0/1:67:36,31:36:1373:31:1246:-47.5386,0,-99.2223	0/1:12:5,7:5:182:7:249:-10.8811,0,-12.3494
dDocent_Contig_11	340	.	G	C	69.719	.	AB=0.253731;ABP=38.3048;AC=1;AF=0.0227273;AN=44;AO=56;CIGAR=1X;DP=9907;DPB=9907;DPRA=1.99925;EPP=107.861;EPPR=19789;GTI=0;LEN=1;MEANALT=1.9;MQM=25.2857;MQMR=52.7645;NS=22;NUMALT=1;ODDS=0;PAIRED=0.0535714;PAIREDR=0.0433891;PAO=0;PQA=0;PQR=0;PRO=0;QA=2034;QR=377666;RO=9749;RPL=46;RPP=53.2644;RPPR=10160.5;RPR=10;RUN=1;SAF=44;SAP=42.7172;SAR=12;SRF=1430;SRP=10573.8;SRR=8319;TYPE=snp;technology.Illumina=1	GT:DP:AD:RO:QR:AO:QA:GL	0/0:1402:1398,3:1398:53725:3:105:0,-412.921,-4652.57	0/0:137:137,0:137:5291:0:0:0,-41.2411,-430.45	0/0:5:4,0:4:126:0:0:0,-1.20412,-11.4854	./.:1:1,0:1:22:0:0:0,-0.30103,-2.19993	0/0:505:498,7:498:19272:7:246:0,-136.217,-1599.12	./.:.:.:.:.:.:.:.	0/0:42:42,0:42:1664:0:0:0,-12.6433,-140.886	0/0:1:1,0:1:32:0:0:0,-0.30103,-2.89911	0/0:365:361,1:361:14079:1:8:0,-108.312,-1116.41	0/0:2:2,0:2:82:0:0:0,-0.60206,-6.6183	0/0:39:39,0:39:1541:0:0:0,-11.7402,-132.724	0/0:1079:1076,1:1076:41733:1:41:0,-320.791,-3366.81	0/0:3298:3296,0:3296:127231:0:0:0,-992.195,-10911.7	0/0:919:913,4:913:35530:4:94:0,-268.363,-2731.16	0/0:8:8,0:8:328:0:0:0,-2.40824,-24.3154	0/0:795:794,1:794:30658:1:41:0,-235.573,-2449.47	0/0:399:392,1:392:15483:1:12:0,-117.246,-1262.57	0/0:101:101,0:101:3950:0:0:0,-30.404,-341.494	0/0:2:2,0:2:68:0:0:0,-0.60206,-6.45158	0/0:69:69,0:69:2710:0:0:0,-20.7711,-231.217	0/0:419:350,12:350:13819:12:479:0,-85.7903,-1038.31	0/0:241:208,9:208:8129:9:342:0,-51.7303,-605.441	0/1:67:47,17:47:1806:17:666:-9.14791,0,-125.188	0/0:12:11,0:11:409:0:0:0,-3.31133,-28.0855
dDocent_Contig_11	341	.	C	T	47785	.	AB=0.358375;ABP=1023.41;AC=13;AF=0.295455;AN=44;AO=2179;CIGAR=1X;DP=9907;DPB=9907;DPRA=13.751;EPP=4277.23;EPPR=15871;GTI=0;LEN=1;MEANALT=1.625;MQM=55.0849;MQMR=51.8736;NS=22;NUMALT=1;ODDS=0;PAIRED=0.0486462;PAIREDR=0.0409645;PAO=0;PQA=0;PQR=0;PRO=0;QA=80398;QR=296103;RO=7714;RPL=211;RPP=3079.39;RPPR=7125.15;RPR=1968;RUN=1;SAF=197;SAP=3178.23;SAR=1982;SRF=1283;SRP=7463.23;SRR=6431;TYPE=snp;technology.Illumina=1	GT:DP:AD:RO:QR:AO:QA:GL	0/1:1401:1237,162:1237:46971:162:5920:-86.9014,0,-3657.74	0/1:136:86,49:86:3331:49:1821:-114.927,0,-218.759	0/0:5:5,0:5:144:0:0:0,-1.50515,-13.2415	./.:1:1,0:1:22:0:0:0,-0.30103,-2.19993	0/1:505:446,59:446:17060:59:2088:-15.2889,0,-1278.99	./.:.:.:.:.:.:.:.	0/1:42:22,20:22:847:20:697:-45.9092,0,-60.1383	0/0:1:1,0:1:12:0:0:0,-0.30103,-1.19595	0/1:365:188,176:188:7363:176:6490:-448.097,0,-428.326	0/0:2:2,0:2:82:0:0:0,-0.60206,-6.6183	0/1:38:10,28:10:410:28:1023:-79.2699,0,-21.2135	0/1:1079:389,686:389:14985:686:25248:-1865.25,0,-724.686	0/0:3301:3235,63:3235:123595:63:2357:0,-796.059,-10385.9	0/1:919:406,513:406:15582:513:19060:-1269.23,0,-848.8	0/1:8:4,4:4:155:4:164:-8.39593,0,-10.6079	0/1:795:458,335:458:17571:335:12317:-832.196,0,-1073.01	0/1:399:353,45:353:13727:45:1676:-11.5928,0,-995.467	0/1:101:90,11:90:3543:11:420:-4.72223,0,-275.809	0/0:2:2,0:2:53:0:0:0,-0.60206,-5.02974	0/1:69:58,11:58:2296:11:433:-16.1724,0,-175.207	0/0:419:405,14:405:15899:14:566:0,-74.8504,-1174.45	0/0:241:241,0:241:9531:0:0:0,-72.5482,-722.806	0/0:67:64,3:64:2495:3:118:0,-9.16681,-163.759	0/0:12:12,0:12:451:0:0:0,-3.61236,-31.5654
dDocent_Contig_11	351	.	GGGAGCGT	GGGAGCAC,GGGACCAC,AGGACCGC,GGGAGCGC,AGGAGTGC,GGGAGCAG	22887.9	.	AB=0.161769,0.0980169,0.185816,0.0997299,0.033241,0.0345149;ABP=3756.1,6160.41,607.477,6184.59,3418.69,6055.61;AC=9,7,2,2,2,2;AF=0.204545,0.159091,0.0454545,0.0454545,0.0454545,0.0454545;AN=44;AO=730,544,131,724,64,130;CIGAR=6M2X,4M1X1M2X,1X3M1X2M1X,7M1X,1X4M1X1M1X,6M2X;DP=9775;DPB=9811.62;DPRA=129.171,29.0437,0.311553,121.338,0.287853,0.397528;EPP=1579.51,1149.8,278.854,1549.21,141.985,276.683;EPPR=12696.7;GTI=0;LEN=2,8,8,1,8,2;MEANALT=15.2143,13.5294,8.33333,14.625,10.3333,13;MQM=56.2521,27.7941,48.0229,26.3964,26.875,39.0462;MQMR=59.8071;NS=22;NUMALT=6;ODDS=8.88178e-16;PAIRED=0.00547945,0.00183824,0,0.0165746,0,0;PAIREDR=0.054266;PAO=6.95,6.2,0,9.45,0,6.95;PQA=194.7,165.2,0,273.7,0,194.7;PQR=871.7;PRO=42.45;QA=27660,20199,4832,26580,1544,4813;QR=230515;RO=6247;RPL=50,283,64,318,33,64;RPP=1183.64,4.94227,3.15949,26.2367,3.14602,3.07711;RPPR=11700.4;RPR=680,261,67,406,31,66;RUN=1,1,1,1,1,1;SAF=49,281,65,315,33,63;SAP=1191.14,4.3036,3.02688,29.5119,3.14602,3.27756;SAR=681,263,66,409,31,67;SRF=161;SRP=12205.8;SRR=6086;TYPE=mnp,complex,complex,snp,complex,mnp;technology.Illumina=1,1,1,1,1,1	GT:DP:AD:RO:QR:AO:QA:GL	0/0:1399:1126,33,14,0,58,0,0:1126:41589:33,14,0,58,0,0:1290,512,0,2241,0,0:0,-241.377,-3630.4,-325.241,-3624.21,-3719.97,-347.389,-3646.36,-3730.2,-3734.09,-232.61,-3532.24,-3616.09,-3638.24,-3614.15,-347.389,-3646.36,-3730.2,-3734.09,-3638.24,-3734.09,-347.389,-3646.36,-3730.2,-3752.35,-3638.24,-3752.35,-3746.33	0/1:135:50,25,6,0,11,0,15:50:1862:25,6,0,11,0,15:980,190,0,397,0,523:-61.0613,0,-140.448,-71.5139,-143.373,-217.658,-79.1231,-150.984,-222.474,-220.953,-56.3193,-128.18,-199.671,-207.282,-200.96,-79.1231,-150.984,-222.474,-220.953,-207.282,-220.953,-43.5258,-115.388,-186.88,-194.491,-171.688,-194.491,-186.965	0/6:5:1,0,0,0,1,0,2:1:41:0,0,0,1,0,2:0,0,0,22,0,64:-4.92971,-5.23074,-8.64772,-5.23074,-8.64772,-8.64772,-5.23074,-8.64772,-8.64772,-8.64772,-3.56033,-6.98346,-6.98346,-6.98346,-6.68243,-5.23074,-8.64772,-8.64772,-8.64772,-6.98346,-8.64772,0,-3.4639,-3.4639,-3.4639,-1.8001,-3.4639,-2.86184	./.:1:1,0:1:22:0:0:0,-0.30103,-2.19993	0/0:510:351,26,10,0,33,0,17:351:12915:26,10,0,33,0,17:962,336,0,1121,0,533:0,-33.1999,-1079.4,-94.7797,-1076.04,-1145.77,-108.973,-1090.23,-1151.79,-1156.84,-55.8937,-1037.15,-1098.71,-1112.91,-1099.96,-108.973,-1090.23,-1151.79,-1156.84,-1112.91,-1156.84,-74.762,-1056.03,-1117.59,-1131.78,-1078.7,-1131.78,-1123.65	./.:.:.:.:.:.:.:.	0/1:43:18,14,1,0,0,0,4:18:686:14,1,0,0,0,4:561,12,0,0,0,150:-39.1764,0,-49.7147,-45.3575,-54.6903,-98.9058,-46.1001,-55.4342,-100.712,-96.8947,-46.1001,-55.4342,-100.712,-101.458,-99.9524,-46.1001,-55.4342,-100.712,-96.8947,-101.458,-96.8947,-35.4862,-44.8202,-90.1023,-90.8473,-90.8473,-90.8473,-88.138	2/2:1:0,0,1,0,0,0,0:0:0:0,1,0,0,0,0:0,12,0,0,0,0:-1.19595,-1.19595,-1.19595,-0.30103,-0.30103,0,-1.19595,-1.19595,-0.30103,-1.19595,-1.19595,-1.19595,-0.30103,-1.19595,-1.19595,-1.19595,-1.19595,-0.30103,-1.19595,-1.19595,-1.19595,-1.19595,-1.19595,-0.30103,-1.19595,-1.19595,-1.19595,-1.19595	0/1:365:184,54,25,0,30,2,32:184:6938:54,25,0,30,2,32:2043,970,0,1080,33,1200:-109.39,0,-552.319,-127.974,-531.768,-688.984,-164.779,-568.574,-696.51,-733.317,-127.157,-530.948,-658.884,-695.69,-686.659,-162.941,-566.735,-694.671,-731.478,-693.851,-730.876,-85.0806,-488.885,-616.823,-653.629,-616.003,-651.79,-643.996	5/5:2:0,0,0,0,0,2,0:0:0:0,0,0,0,2,0:0,0,0,0,68,0:-6.17018,-6.17018,-6.17018,-6.17018,-6.17018,-6.17018,-6.17018,-6.17018,-6.17018,-6.17018,-6.17018,-6.17018,-6.17018,-6.17018,-6.17018,-0.60206,-0.60206,-0.60206,-0.60206,-0.60206,0,-6.17018,-6.17018,-6.17018,-6.17018,-6.17018,-0.60206,-6.17018	0/0:37:25,1,0,0,2,0,2:25:955:1,0,0,2,0,2:41,0,0,82,0,80:0,-4.73174,-89.0124,-8.12781,-89.3134,-92.698,-8.12781,-89.3134,-92.698,-92.698,-4.88341,-86.0663,-89.4507,-89.4507,-88.8487,-8.12781,-89.3134,-92.698,-92.698,-89.4507,-92.698,-1.53172,-82.7412,-86.1259,-86.1259,-82.879,-86.1259,-85.5239	0/1:1065:654,131,51,0,63,0,6:654:23859:131,51,0,63,0,6:5045,1870,0,2226,0,238:-208.383,0,-1907.22,-332.158,-1872.95,-2263.4,-408.869,-1949.66,-2281.77,-2349.35,-328.808,-1869.6,-2201.7,-2278.41,-2256.44,-408.869,-1949.66,-2281.77,-2349.35,-2278.41,-2349.35,-400.243,-1941.04,-2273.14,-2349.85,-2269.79,-2349.85,-2345.04	0/0:3319:2840,59,81,0,188,0,0:2840:105010:59,81,0,188,0,0:2272,3037,0,6712,0,0:0,-682.054,-9264.46,-735.438,-9156.72,-9305.28,-867.568,-9288.85,-9332.68,-9455.62,-664.309,-9086.24,-9139.6,-9271.73,-9207.91,-867.568,-9288.85,-9332.68,-9455.62,-9271.73,-9455.62,-867.568,-9288.85,-9342.21,-9474.33,-9271.73,-9474.33,-9467.71	0/4:802:437,39,62,0,107,12,20:437:16012:39,62,0,107,12,20:1459,2257,0,3982,206,781:-14.6116,-40.9479,-1326.3,-57.3166,-1248.3,-1331.82,-156.999,-1347.98,-1358.01,-1434.86,0,-1191.65,-1208.01,-1307.69,-1264.64,-144.916,-1335.9,-1345.93,-1422.78,-1295.6,-1419.17,-102.827,-1293.81,-1310.17,-1409.85,-1253.52,-1397.77,-1393.9	0/6:8:5,0,1,0,0,0,2:5:195:0,1,0,0,0,2:0,22,0,0,0,81:-1.01226,-2.51741,-18.6734,-0.934045,-17.1162,-16.8152,-2.51741,-18.6734,-17.1162,-18.6734,-2.51741,-18.6734,-17.1162,-18.6734,-18.6734,-2.51741,-18.6734,-17.1162,-18.6734,-18.6734,-18.6734,0,-16.1798,-14.6379,-16.1798,-16.1798,-16.1798,-15.5777	0/1:793:315,189,49,0,95,0,30:315:11487:189,49,0,95,0,30:7069,1749,0,3518,0,1163:-464.919,0,-875.166,-488.129,-860.144,-1403.43,-565.764,-937.78,-1422.7,-1486.58,-388.208,-760.224,-1248.32,-1325.95,-1291.63,-565.764,-937.78,-1422.7,-1486.58,-1325.95,-1486.58,-481.15,-853.168,-1341.26,-1418.9,-1241.34,-1418.9,-1404.15	0/1:402:188,63,3,0,10,0,0:188:7007:63,3,0,10,0,0:2436,116,0,366,0,0:-128.06,0,-551.227,-183.7,-568.937,-752.966,-190.976,-576.213,-759.89,-748.798,-171.342,-556.579,-740.256,-747.531,-738.5,-190.976,-576.213,-759.89,-748.798,-747.531,-748.798,-190.976,-576.213,-759.89,-767.165,-747.531,-767.165,-761.145	0/1:101:10,86,0,0,2,0,0:10:372:86,0,0,2,0,0:3125,0,0,71,0,0:-245.906,0,-4.66859,-248.916,-30.5572,-279.355,-248.916,-30.5572,-279.355,-279.355,-245.175,-26.8251,-275.614,-275.614,-275.012,-248.916,-30.5572,-279.355,-279.355,-275.614,-279.355,-248.916,-30.5572,-279.355,-279.355,-275.614,-279.355,-279.355	0/1:2:1,1,0,0,0,0,0:1:37:1,0,0,0,0,0:41,0,0,0,0,0:-3.41894,0,-3.09577,-3.71997,-3.3968,-6.73082,-3.71997,-3.3968,-6.73082,-6.73082,-3.71997,-3.3968,-6.73082,-6.73082,-6.73082,-3.71997,-3.3968,-6.73082,-6.73082,-6.73082,-6.73082,-3.71997,-3.3968,-6.73082,-6.73082,-6.73082,-6.73082,-6.73082	0/1:69:38,9,2,0,4,0,0:38:1437:9,2,0,4,0,0:336,82,0,160,0,0:-14.2733,0,-119.988,-24.6281,-121.009,-144.735,-27.5186,-123.902,-145.337,-148.231,-18.5009,-114.886,-139.484,-142.377,-139.969,-27.5186,-123.902,-145.337,-148.231,-142.377,-148.231,-27.5186,-123.902,-148.5,-151.393,-142.377,-151.393,-150.189	2/3:405:1,0,92,107,67,36,0:1:33:0,92,107,67,36,0:0,3498,3971,2566,864,0:-534.227,-534.528,-537.196,-307.145,-309.813,-281.818,-224.715,-227.383,0,-195.173,-344.396,-347.064,-119.682,-37.2469,-326.895,-475.731,-478.399,-251.021,-168.589,-288.269,-467.562,-534.528,-537.196,-309.813,-227.383,-347.064,-478.399,-537.196	2/4:233:0,0,117,8,33,10,0:0:0:0,117,8,33,10,0:0,4479,294,1295,335,0:-380.161,-380.161,-380.161,-90.0181,-90.0181,-54.7976,-356.668,-356.668,-66.525,-354.259,-290.138,-290.138,0,-266.645,-280.204,-354.317,-354.317,-64.1759,-330.823,-264.294,-351.306,-380.161,-380.161,-90.0181,-356.668,-290.138,-354.317,-380.161	2/3:67:1,0,21,16,20,0,0:1:37:0,21,16,20,0,0:0,797,567,741,0,0:-93.7024,-94.0034,-97.0317,-40.4428,-43.4719,-37.1502,-50.5468,-53.5757,0,-48.7592,-61.701,-64.729,-11.187,-21.2813,-58.7084,-94.0034,-97.0317,-43.4719,-53.5757,-64.729,-97.0317,-94.0034,-97.0317,-43.4719,-53.5757,-64.729,-97.0317,-97.0317	2/2:12:2,0,8,0,0,2,0:2:43:0,8,0,0,2,0:0,260,0,0,38,0:-17.0001,-19.1073,-20.5901,-0.899706,-3.91339,0,-19.1073,-22.0952,-3.91339,-17.535,-19.1073,-22.0952,-3.91339,-22.0952,-20.5901,-16.6898,-19.671,-1.48811,-15.1115,-19.671,-14.5095,-19.1073,-22.0952,-3.91339,-22.0952,-22.0952,-19.671,-20.5901
dDocent_Contig_11	359	.	GGTCAC	GGTCAT,GGTCCC,AGTCCC,AGTCCT	59370.5	.	AB=0.300676,0.237515,0.135563,0.0985755;ABP=1993.14,985.653,7006.6,7372.21;AC=11,6,3,2;AF=0.25,0.136364,0.0681818,0.0454545;AN=44;AO=1929,394,1064,566;CIGAR=5M1X,4M1X1M,1X3M1X1M,1X3M2X;DP=9935;DPB=9944.83;DPRA=384.52,3.64819,367.37,390.471;EPP=3910.05,815.692,2244.49,1206.14;EPPR=11761.5;GTI=0;LEN=1,1,6,6;MEANALT=8.2,6.25,7.27778,8.14286;MQM=59.5495,41.3858,27.4605,40.3922;MQMR=57.2788;NS=22;NUMALT=4;ODDS=0;PAIRED=0.0440643,0.00507614,0.0140977,0.00530035;PAIREDR=0.0453209;PAO=6,5.33333,1.33333,0;PQA=194.333,116.333,0,0;PQR=203.333;PRO=10.3333;QA=73892,13464,25280,21259;QR=220983;RO=5781;RPL=78,202,491,271;RPP=3541.68,3.56144,16.733,5.22014;RPPR=9018.02;RPR=1851,192,573,295;RUN=1,1,1,1;SAF=61,199,487,268;SAP=3678.7,3.09848,19.5412,6.46317;SAR=1868,195,577,298;SRF=394;SRP=9367.29;SRR=5387;TYPE=snp,snp,complex,complex;technology.Illumina=1,1,1,1	GT:DP:AD:RO:QR:AO:QA:GL	0/1:1406:1104,119,0,83,74:1104:41951:119,0,83,74:4570,0,2068,2816:-38.1614,0,-3376.33,-372.606,-3415.39,-3786.15,-237.05,-3279.81,-3652.37,-3624.63,-162.037,-3202.5,-3577.4,-3439.96,-3550.93	0/1:134:42,41,0,15,31:42:1652:41,0,15,31:1613,0,359,1126:-119.17,0,-113.035,-132.717,-126.281,-258.067,-108.39,-101.951,-234.637,-228.056,-47.7805,-41.3394,-174.039,-147.646,-162.642	0/4:5:3,0,0,0,2:3:91:0,0,0,2:0,0,0,64:-4.57258,-5.47567,-12.7466,-5.47567,-12.7466,-12.7466,-5.47567,-12.7466,-12.7466,-12.7466,0,-7.58409,-7.58409,-7.58409,-6.98203	./.:1:1,0:1:22:0:0:0,-0.30103,-2.19993	0/0:508:367,35,0,55,38:367:14013:35,0,55,38:1294,0,1342,1318:0,-8.57439,-1126.49,-114.391,-1140.64,-1242.81,-28.3832,-1054.6,-1160.39,-1136.35,-21.6851,-1047.95,-1153.73,-1060.22,-1134.81	./.:.:.:.:.:.:.:.	0/1:43:19,14,0,1,7:19:751:14,0,1,7:547,0,38,225:-39.3217,0,-57.2257,-45.0413,-61.4401,-106.414,-42.1923,-58.5918,-103.566,-103.265,-31.8652,-48.2595,-93.2238,-90.3766,-91.1166	2/2:1:0,0,1,0,0:0:0:0,1,0,0:0,22,0,0:-2.15886,-2.15886,-2.15886,-0.30103,-0.30103,0,-2.15886,-2.15886,-0.30103,-2.15886,-2.15886,-2.15886,-0.30103,-2.15886,-2.15886	0/1:365:113,158,0,38,50:113:4445:158,0,38,50:6132,0,819,1875:-469.74,0,-275.128,-503.756,-322.691,-826.393,-459.42,-278.355,-782.046,-770.607,-378.071,-196.997,-700.707,-656.365,-685.655	3/3:2:0,0,0,2,0:0:0:0,0,2,0:0,0,68,0:-6.17018,-6.17018,-6.17018,-6.17018,-6.17018,-6.17018,-0.60206,-0.60206,-0.60206,0,-6.17018,-6.17018,-6.17018,-0.60206,-6.17018	0/1:38:6,25,0,3,4:6:236:25,0,3,4:1000,0,66,156:-87.0564,0,-11.3255,-88.8625,-19.4534,-108.273,-84.6511,-15.2687,-104.058,-103.155,-76.6931,-7.26899,-96.1033,-91.891,-94.8991	0/1:1080:240,623,0,139,67:240:9179:623,0,139,67:23762,0,3158,2540:-1874.64,0,-473.933,-1947.79,-662.378,-2609.21,-1747.42,-462.011,-2409.73,-2366.02,-1787.35,-501.928,-2449.67,-2247.42,-2427.64	0/0:3338:2917,160,3,184,9:2917:111609:160,3,184,9:6110,37,3087,359:0,-380.284,-9359.34,-879.307,-9409.53,-9906.96,-710.456,-9240.63,-9739.56,-9681.65,-859.174,-9387.07,-9888.34,-9715.71,-9881.68	1/3:917:164,397,2,255,97:164:6118:397,2,255,97:15062,30,7213,3745:-1293,-109.54,-399.125,-1340.32,-516.586,-1748.79,-823.746,0,-1230.77,-1156.05,-1128.63,-304.897,-1535.66,-1019.09,-1508.51	0/1:8:3,2,1,0,2:3:115:2,1,0,2:82,27,0,81:-5.95032,0,-8.92759,-5.00538,-7.68116,-14.1797,-6.85341,-9.52965,-14.4807,-16.3278,-4.38497,-7.0474,-12.0035,-13.8363,-13.2343	0/1:796:266,303,0,125,94:266:10048:303,0,125,94:11686,0,3008,3504:-878.622,0,-650.784,-958.696,-741.996,-1700.65,-759.184,-542.478,-1501.12,-1463.49,-711.523,-494.817,-1453.48,-1253.95,-1425.18	0/4:402:231,31,0,51,87:231:8880:31,0,51,87:1199,0,1141,3294:-170.151,-142.422,-850.758,-240.893,-860.993,-958.545,-172.351,-792.426,-890.879,-873.664,0,-620.142,-718.598,-648.175,-690.546	0/1:102:88,10,0,4,0:88:3372:10,0,4,0:397,0,126,0:-6.26785,0,-266.611,-32.7585,-269.621,-302.256,-26.1156,-262.934,-295.569,-294.365,-32.7585,-269.621,-302.256,-295.569,-302.256	0/0:2:2,0,0,0,0:2:79:0,0,0,0:0,0,0,0:0,-0.60206,-7.44104,-0.60206,-7.44104,-7.44104,-0.60206,-7.44104,-7.44104,-7.44104,-0.60206,-7.44104,-7.44104,-7.44104,-7.44104	0/1:71:44,10,0,11,4:44:1736:10,0,11,4:397,0,337,156:-15.8676,0,-129.439,-32.7253,-138.924,-167.996,-6.79067,-112.988,-145.671,-136.837,-23.723,-125.252,-162.605,-132.953,-153.015	0/2:405:89,1,223,57,0:89:3497:1,223,57,0:41,7684,1486,0:-566.471,-589.878,-877.01,0,-284.082,-220.337,-488.283,-772.33,-182.516,-758.555,-593.263,-877.311,-287.467,-775.714,-880.695	0/2:233:70,0,119,22,0:70:2732:0,119,22,0:0,4162,616,0:-295.803,-316.875,-541.289,0,-224.476,-188.653,-271.858,-496.272,-179.469,-489.649,-316.875,-541.289,-224.476,-496.272,-541.289	0/2:67:11,0,37,17,0:11:413:0,37,17,0:0,1277,307,0:-95.0857,-98.3971,-132.229,0,-33.8919,-22.7538,-80.1139,-113.94,-15.6724,-108.822,-98.3971,-132.229,-33.8919,-113.94,-132.229	0/2:12:2,0,8,2,0:2:66:0,8,2,0:0,225,41,0:-15.6932,-16.2953,-20.3604,0,-4.10305,-1.69481,-13.7129,-17.7753,-1.5451,-17.1733,-16.2953,-20.3604,-4.10305,-17.7753,-20.3604
dDocent_Contig_11	368	.	T	A	11427	.	AB=0.182492;ABP=3193.83;AC=12;AF=0.272727;AN=44;AO=832;CIGAR=1X;DP=9955;DPB=9955;DPRA=142.737;EPP=1615.42;EPPR=16166.8;GTI=0;LEN=1;MEANALT=1.52632;MQM=55.8017;MQMR=52.6078;NS=22;NUMALT=1;ODDS=0;PAIRED=0.00480769;PAIREDR=0.0398763;PAO=0;PQA=0;PQR=0;PRO=0;QA=31929;QR=342054;RO=9053;RPL=75;RPP=1216.96;RPPR=7570.83;RPR=757;RUN=1;SAF=52;SAP=1386.24;SAR=780;SRF=1360;SRP=9623.14;SRR=7693;TYPE=snp;technology.Illumina=1	GT:DP:AD:RO:QR:AO:QA:GL	0/0:1413:1377,34:1377:52934:34:1334:0,-304.635,-4479.63	0/1:134:98,28:98:3627:28:1122:-59.7229,0,-262.426	0/1:5:4,1:4:151:1:27:-1.19399,0,-12.4497	./.:1:1,0:1:22:0:0:0,-0.30103,-2.19993	0/0:508:476,27:476:17816:27:1054:0,-59.8236,-1410.98	./.:.:.:.:.:.:.:.	0/1:43:29,14:29:1056:14:574:-38.8362,0,-75.377	0/0:1:1,0:1:37:0:0:0,-0.30103,-3.08073	0/1:365:308,55:308:11584:55:2183:-81.0343,0,-794.805	0/0:2:2,0:2:69:0:0:0,-0.60206,-5.73355	0/0:40:39,1:39:1540:1:41:0,-7.94803,-129.964	0/1:1082:946,133:946:35661:133:5055:-127.391,0,-2528.99	0/0:3342:3260,59:3260:123296:59:2299:0,-792.95,-10393.1	0/0:918:872,42:872:32372:42:1618:0,-135.28,-2359.55	0/0:8:8,0:8:328:0:0:0,-2.40824,-24.3154	0/1:795:579,193:579:21810:193:7362:-414.848,0,-1486.6	0/1:402:337,65:337:12809:65:2443:-90.7956,0,-918.5	0/1:106:19,87:19:716:87:3356:-262.268,0,-27.5767	0/1:2:1,1:1:41:1:12:-0.597838,0,-3.49251	0/1:71:62,9:62:2382:9:365:-11.6467,0,-180.291	0/1:406:351,55:351:13245:55:2013:-58.0673,0,-912.373	0/1:233:209,24:209:7877:24:936:-14.1969,0,-540.726	0/0:67:64,3:64:2361:3:123:0,-8.75718,-155.001	0/0:12:11,1:11:342:1:12:0,-2.45125,-21.111
dDocent_Contig_11	369	.	T	C	1404.85	.	AB=0.170807;ABP=609.188;AC=3;AF=0.0681818;AN=44;AO=185;CIGAR=1X;DP=9954;DPB=9954;DPRA=3.05293;EPP=132.418;EPPR=5879.59;GTI=0;LEN=1;MEANALT=1.54545;MQM=50.7838;MQMR=52.7789;NS=22;NUMALT=1;ODDS=0;PAIRED=0.0216216;PAIREDR=0.0370218;PAO=0;PQA=0;PQR=0;PRO=0;QA=6876;QR=375194;RO=9751;RPL=169;RPP=277.778;RPPR=13785.4;RPR=16;RUN=1;SAF=26;SAP=210.638;SAR=159;SRF=1425;SRP=10608.5;SRR=8326;TYPE=snp;technology.Illumina=1	GT:DP:AD:RO:QR:AO:QA:GL	0/0:1412:1399,12:1399:54069:12:445:0,-384.519,-4652.4	0/0:134:132,2:132:5037:2:45:0,-37.3877,-413.562	0/1:5:4,1:4:135:1:27:-1.19399,0,-10.9673	./.:1:1,0:1:22:0:0:0,-0.30103,-2.19993	0/0:508:497,8:497:19131:8:291:0,-125.693,-1579.62	./.:.:.:.:.:.:.:.	0/0:44:44,0:44:1692:0:0:0,-13.2453,-146.295	0/0:1:1,0:1:41:0:0:0,-0.30103,-3.14853	0/0:364:364,0:364:14221:0:0:0,-109.575,-1130.28	0/0:2:2,0:2:82:0:0:0,-0.60206,-6.6183	0/0:40:40,0:40:1606:0:0:0,-12.0412,-139.552	0/0:1082:1082,0:1082:41674:0:0:0,-325.714,-3376.28	0/0:3342:3297,34:3297:126816:34:1284:0,-888.86,-10784.7	0/0:918:917,1:917:34771:1:29:0,-273.658,-2691.72	0/0:8:8,0:8:324:0:0:0,-2.40824,-24.3148	0/0:795:794,0:794:30655:0:0:0,-239.018,-2462.41	0/0:402:387,13:387:14869:13:524:0,-73.0664,-1163.74	0/0:106:106,0:106:4172:0:0:0,-31.9092,-362.625	0/0:2:2,0:2:53:0:0:0,-0.60206,-5.02974	0/0:71:69,2:69:2625:2:82:0,-13.5935,-216.082	0/1:406:350,56:350:13412:56:2054:-61.7484,0,-927.175	0/1:233:180,53:180:6979:53:1972:-81.3893,0,-486.601	0/0:67:64,3:64:2413:3:123:0,-8.75718,-161.412	0/0:12:12,0:12:417:0:0:0,-3.61236,-29.3017
dDocent_Contig_11	371	.	GAA	GAG	27472.5	.	AB=0.295742;ABP=2352;AC=22;AF=0.5;AN=44;AO=2229;CIGAR=2M1X;DP=9942;DPB=9931.33;DPRA=236.667;EPP=19.7284;EPPR=10327.4;GTI=0;LEN=1;MEANALT=3.61905;MQM=31.4948;MQMR=59.3168;NS=22;NUMALT=1;ODDS=0;PAIRED=0.00942127;PAIREDR=0.0443191;PAO=2;PQA=56;PQR=56;PRO=2;QA=83393;QR=282407;RO=7446;RPL=2109;RPP=3857.03;RPPR=11948.1;RPR=120;RUN=1;SAF=1066;SAP=12.1765;SAR=1163;SRF=281;SRP=13823.2;SRR=7165;TYPE=snp;technology.Illumina=1	GT:DP:AD:RO:QR:AO:QA:GL	0/1:1409:1212,183:1212:45185:183:6768:-34.2389,0,-3639.86	0/1:134:82,52:82:3118:52:1944:-99.5159,0,-236.182	0/1:5:3,2:3:76:2:53:-3.52468,0,-5.58302	./.:1:1,0:1:22:0:0:0,-0.30103,-2.19993	0/1:508:393,109:393:14804:109:4048:-102.118,0,-1178.22	./.:.:.:.:.:.:.:.	0/1:44:34,10:34:1316:10:341:-11.9031,0,-105.238	1/1:1:0,1:0:0:1:37:-3.08073,-0.30103,0	0/1:364:247,113:247:9468:113:4346:-139.601,0,-736.81	1/1:2:0,2:0:0:2:78:-6.24219,-0.60206,0	0/1:40:33,7:33:1281:7:215:-4.63061,0,-103.508	0/1:1080:806,265:806:30866:265:10119:-223.085,0,-2445.21	0/0:3337:3006,297:3006:114362:297:10821:0,-521.52,-9804.68	0/1:917:495,409:495:18878:409:15377:-694.838,0,-1415.45	0/1:8:5,3:5:199:3:102:-3.31361,0,-15.8803	0/1:795:516,270:516:19322:270:9743:-385.797,0,-1484.63	0/1:402:256,142:256:9792:142:5516:-256.235,0,-752.681	0/0:106:100,4:100:3755:4:122:0,-24.0131,-323.262	0/0:2:2,0:2:60:0:0:0,-0.60206,-5.69638	0/1:70:50,19:50:1967:19:680:-28.4503,0,-155.62	0/1:406:121,141:121:4736:141:5467:-324.567,0,-345.259	0/1:233:71,154:71:2719:154:5834:-357.684,0,-176.562	0/1:67:13,38:13:483:38:1487:-74.008,0,-28.0556	1/1:12:1,8:1:20:8:295:-19.3003,-0.902341,0
dDocent_Contig_11	374	.	GA	GG	9637.7	.	AB=0.220435;ABP=2155.67;AC=9;AF=0.204545;AN=44;AO=1106;CIGAR=1M1X;DP=9943;DPB=9944;DPRA=5.95113;EPP=23.4371;EPPR=8929.67;GTI=0;LEN=1;MEANALT=1.93333;MQM=36.7396;MQMR=54.7517;NS=22;NUMALT=1;ODDS=0;PAIRED=0.0045208;PAIREDR=0.0395144;PAO=1;PQA=39;PQR=39;PRO=1;QA=40998;QR=334114;RO=8731;RPL=1044;RPP=1896.32;RPPR=14615.2;RPR=62;RUN=1;SAF=542;SAP=3.96056;SAR=564;SRF=899;SRP=11957.5;SRR=7832;TYPE=snp;technology.Illumina=1	GT:DP:AD:RO:QR:AO:QA:GL	0/0:1410:1290,112:1290:48406:112:4163:0,-106.126,-3943.74	0/1:134:91,42:91:3480:42:1571:-83.9249,0,-252.644	0/1:5:2,2:2:80:2:53:-3.62414,0,-6.14094	./.:1:1,0:1:22:0:0:0,-0.30103,-2.19993	0/1:507:436,70:436:16827:70:2576:-24.3313,0,-1304.15	./.:.:.:.:.:.:.:.	0/0:46:42,4:42:1621:4:152:0,-1.54939,-128.902	0/0:1:1,0:1:29:0:0:0,-0.30103,-2.72375	0/1:363:299,64:299:11580:64:2416:-66.3712,0,-827.796	0/0:2:2,0:2:71:0:0:0,-0.60206,-5.7549	0/1:40:34,6:34:1333:6:178:-2.58116,0,-106.729	0/0:1081:983,97:983:38043:97:3615:0,-71.0519,-2865.45	0/0:3336:3144,185:3144:121108:185:6940:0,-726.432,-10454.9	0/1:917:659,256:659:25170:256:9488:-440.405,0,-1704.45	0/1:8:6,2:6:240:2:65:-0.890032,0,-18.2728	0/1:795:632,163:632:23798:163:5832:-187.709,0,-1721.46	0/1:402:308,94:308:11895:94:3651:-168.25,0,-858.76	0/0:106:104,2:104:3985:2:40:0,-28.4786,-344.381	0/0:2:2,0:2:58:0:0:0,-0.60206,-5.50733	0/0:70:63,7:63:2429:7:258:0,-1.22825,-192.54	0/0:406:349,0:349:13320:0:0:0,-105.059,-1046.5	0/0:233:208,0:208:7882:0:0:0,-62.6142,-616	0/0:67:64,0:64:2347:0:0:0,-19.2659,-168.448	0/0:12:12,0:12:412:0:0:0,-3.61236,-28.7402
dDocent_Contig_11	378	.	A	G	11762.5	.	AB=0.180628;ABP=3250.02;AC=12;AF=0.272727;AN=44;AO=832;CIGAR=1X;DP=9962;DPB=9962;DPRA=96.029;EPP=1311.28;EPPR=7474.52;GTI=0;LEN=1;MEANALT=1.66667;MQM=55.857;MQMR=52.4883;NS=22;NUMALT=1;ODDS=0;PAIRED=0.00480769;PAIREDR=0.0379747;PAO=0;PQA=0;PQR=0;PRO=0;QA=32460;QR=347094;RO=9085;RPL=822;RPP=1723.86;RPPR=16141.2;RPR=10;RUN=1;SAF=52;SAP=1386.24;SAR=780;SRF=1375;SRP=9595.31;SRR=7710;TYPE=snp;technology.Illumina=1	GT:DP:AD:RO:QR:AO:QA:GL	0/0:1409:1376,33:1376:52460:33:1337:0,-303.6,-4437.45	0/1:134:108,26:108:4094:26:1045:-51.1744,0,-290.591	0/1:5:4,1:4:117:1:17:-0.194765,0,-9.31011	./.:1:1,0:1:22:0:0:0,-0.30103,-2.19993	0/0:507:479,28:479:18268:28:1086:0,-55.7764,-1434.8	./.:.:.:.:.:.:.:.	0/1:46:32,14:32:1202:14:565:-37.1209,0,-87.1606	0/0:1:1,0:1:37:0:0:0,-0.30103,-3.08073	0/1:364:309,55:309:11841:55:2208:-83.6723,0,-811.744	0/0:2:2,0:2:78:0:0:0,-0.60206,-6.24219	0/0:39:37,1:37:1466:1:41:0,-7.60499,-124.816	0/1:1082:947,132:947:36199:132:5245:-141.517,0,-2564.94	0/0:3335:3261,63:3261:124981:63:2367:0,-788.117,-10514.9	0/0:917:870,42:870:32834:42:1545:0,-139.373,-2402.34	0/0:8:8,0:8:324:0:0:0,-2.40824,-24.2931	0/1:795:601,193:601:22679:193:7527:-424.019,0,-1522.48	0/1:402:337,65:337:13073:65:2599:-102.557,0,-936.765	0/1:105:18,86:18:682:86:3335:-260.847,0,-25.8284	0/1:2:1,1:1:41:1:32:-2.58717,0,-3.49251	0/1:70:61,9:61:2399:9:340:-9.85943,0,-182.813	0/1:419:350,56:350:13488:56:2135:-68.3142,0,-934.094	0/1:241:208,24:208:8009:24:915:-12.4316,0,-547.404	0/0:67:63,3:63:2390:3:121:0,-8.82381,-158.062	0/0:12:12,0:12:432:0:0:0,-3.61236,-30.2855
dDocent_Contig_11	387	.	C	A,T	46485.9	.	AB=0.303955,0.1814;ABP=1961.26,5179.29;AC=10,5;AF=0.227273,0.113636;AN=44;AO=1884,1254;CIGAR=1X,1X;DP=9947;DPB=9947;DPRA=11.6875,5.73084;EPP=3389.07,4.3679;EPPR=7757.19;GTI=0;LEN=1,1;MEANALT=2.46667,2.4;MQM=59.5669,35.3405;MQMR=53.8683;NS=22;NUMALT=2;ODDS=0;PAIRED=0.0403397,0.00398724;PAIREDR=0.0363931;PAO=0,0;PQA=0,0;PQR=0;PRO=0;QA=67692,48165;QR=261179;RO=6787;RPL=1831,1251;RPP=3646.66,2700.04;RPPR=13087.5;RPR=53,3;RUN=1,1;SAF=54,610;SAP=3638.47,5.01207;SAR=1830,644;SRF=766;SRP=8838.32;SRR=6021;TYPE=snp,snp;technology.Illumina=1,1	GT:DP:AD:RO:QR:AO:QA:GL	0/1:1406:1130,154,121:1130:42485:154,121:5339,4724:-93.2611,0,-3348.19,-123.133,-3084.25,-3481.23	0/1:134:49,41,42:49:1847:41,42:1483,1572:-106.266,0,-116.615,-12.1207,-20.0458,-128.415	0/2:5:3,0,2:3:100:0,2:0,73:-5.42404,-6.32713,-14.3988,0,-8.42372,-7.82166	./.:1:1,0:1:22:0:0:0,-0.30103,-2.19993	0/2:506:379,51,74:379:14677:51,74:1756,2824:-53.0247,-24.8544,-1168.67,0,-1016.89,-1136.85	./.:.:.:.:.:.:.:.	0/1:44:23,14,7:23:877:14,7:523,264:-35.9344,0,-65.9268,-26.643,-53.9177,-94.6144	0/0:1:1,0,0:1:41:0,0:0,0:0,-0.30103,-3.14853,-0.30103,-3.14853,-3.14853	0/1:364:130,158,76:130:5111:158,76:5782,2883:-433.145,0,-289.653,-299.766,-164.691,-614.062	0/0:2:2,0,0:2:82:0,0:0,0:0,-0.60206,-6.6183,-0.60206,-6.6183,-6.6183	0/1:38:6,25,7:6:246:25,7:985,241:-79.298,0,-11.1995,-65.2407,-2.8887,-81.8128	0/1:1078:319,602,151:319:12303:602,151:21752,5811:-1678.33,0,-585.809,-1433.71,-426.372,-2155.25	0/0:3327:3034,99,189:3034:117467:99,189:3528,7281:0,-625.888,-10097,-685.476,-9898.89,-10129.4	1/2:914:254,379,279:254:9430:379,279:13801,10755:-1178.23,-128.955,-558.737,-581.908,0,-1041.77	0/1:8:4,2,2:4:136:2,2:78,82:-5.31451,0,-9.96657,-4.08628,-8.07864,-13.9095	0/1:794:313,301,179:313:11964:301,179:10600,6746:-767.32,0,-730.799,-433.137,-392.994,-1200.63	0/2:403:266,32,105:266:10327:32,105:1145,4119:-205.844,-192.948,-958.429,0,-682.135,-743.492	0/1:105:88,13,4:88:3368:13,4:452,156:-10.3166,0,-265.645,-29.6375,-262.368,-297.88	0/0:2:2,0,0:2:73:0,0:0,0:0,-0.60206,-6.91961,-0.60206,-6.91961,-6.91961	0/2:72:45,11,16:45:1780:11,16:434,634:-30.4794,-8.39575,-147.068,0,-106.333,-137.127	0/0:420:417,2,0:417:16333:2,0:34,0:0,-123.059,-1269.76,-125.53,-1270.37,-1272.8	0/0:243:242,0,0:242:9497:0,0:0,0:0,-72.8493,-720.944,-72.8493,-720.944,-720.944	0/0:67:67,0,0:67:2537:0,0:0,0:0,-20.169,-184.322,-20.169,-184.322,-184.322	0/0:14:13,0,0:13:498:0,0:0,0:0,-3.91339,-30.5655,-3.91339,-30.5655,-30.5655
dDocent_Contig_11	396	.	T	C	12969.6	.	AB=0.212932;ABP=2117.45;AC=13;AF=0.295455;AN=44;AO=785;CIGAR=1X;DP=8591;DPB=8591;DPRA=127.052;EPP=1673.05;EPPR=15506.9;GTI=0;LEN=1;MEANALT=1.55556;MQM=57.707;MQMR=55.0924;NS=22;NUMALT=1;ODDS=2.22045e-16;PAIRED=0.00254777;PAIREDR=0.037651;PAO=0;PQA=0;PQR=0;PRO=0;QA=30639;QR=299429;RO=7782;RPL=784;RPP=1698.94;RPPR=16103.3;RPR=1;RUN=1;SAF=3;SAP=1681.66;SAR=782;SRF=101;SRP=16035.5;SRR=7681;TYPE=snp;technology.Illumina=1	GT:DP:AD:RO:QR:AO:QA:GL	0/0:1315:1278,34:1278:49096:34:1308:0,-277.148,-4192.71	0/1:103:79,23:79:3016:23:910:-49.8194,0,-222.636	0/1:4:3,1:3:109:1:32:-1.99315,0,-8.95887	./.:1:1,0:1:22:0:0:0,-0.30103,-2.19993	0/0:445:419,26:419:15944:26:1053:0,-39.5881,-1274.99	./.:.:.:.:.:.:.:.	0/1:39:26,13:26:1025:13:500:-33.5562,0,-74.6676	0/0:1:1,0:1:12:0:0:0,-0.30103,-1.19595	0/1:310:259,51:259:9966:51:2061:-91.902,0,-701.643	0/0:1:1,0:1:41:0:0:0,-0.30103,-2.87346	0/0:34:33,1:33:1332:1:41:0,-6.14185,-114.333	0/1:952:822,129:822:31844:129:5076:-170.154,0,-2323.4	0/0:3127:3056,57:3056:117122:57:2217:0,-737.708,-10008	0/0:701:660,38:660:25488:38:1458:0,-79.1922,-1887.56	0/0:5:5,0:5:182:0:0:0,-1.50515,-15.1601	0/1:644:466,177:466:18026:177:6914:-427.368,0,-1248.79	0/1:325:262,62:262:10077:62:2374:-115.915,0,-727.296	0/1:94:16,78:16:609:78:2952:-236.903,0,-24.3458	0/1:2:1,1:1:37:1:12:-0.597838,0,-3.09577	0/1:61:52,9:52:2043:9:340:-12.5687,0,-155.259	0/1:256:199,57:199:7846:57:2275:-125.109,0,-498.771	0/1:134:109,25:109:4305:25:993:-48.936,0,-287.095	0/1:30:27,3:27:1043:3:123:-2.38093,0,-76.5622	0/0:8:8,0:8:266:0:0:0,-2.40824,-13.5939
dDocent_Contig_11	401	.	AC	AG	35884.8	.	AB=0.410337;ABP=290.777;AC=22;AF=0.5;AN=44;AO=2015;CIGAR=1M1X;DP=8553;DPB=8553;DPRA=0;EPP=4283.5;EPPR=13342.1;GTI=0;LEN=1;MEANALT=2.13636;MQM=40.8392;MQMR=59.8896;NS=22;NUMALT=1;ODDS=0;PAIRED=0.0104218;PAIREDR=0.039575;PAO=0;PQA=0;PQR=0;PRO=0;QA=80386;QR=249571;RO=6494;RPL=2008;RPP=4317.94;RPPR=13914.1;RPR=7;RUN=1;SAF=8;SAP=4309.32;SAR=2007;SRF=79;SRP=13426.7;SRR=6415;TYPE=snp;technology.Illumina=1	GT:DP:AD:RO:QR:AO:QA:GL	0/0:1313:1180,129:1180:44386:129:5113:0,-33.7108,-3627.17	0/1:102:54,48:54:2081:48:1923:-121.713,0,-156.759	0/1:4:1,2:1:41:2:78:-6.28383,0,-2.92675	./.:1:1,0:1:22:0:0:0,-0.30103,-2.19993	0/1:441:358,81:358:13819:81:3141:-89.9717,0,-1109.89	./.:.:.:.:.:.:.:.	0/1:39:19,20:19:764:20:811:-55.482,0,-57.3397	1/1:1:0,1:0:0:1:41:-3.14853,-0.30103,0	0/1:310:194,115:194:7501:115:4651:-215.819,0,-581.424	1/1:1:0,1:0:0:1:41:-2.87346,-0.30103,0	0/1:29:25,4:25:979:4:160:-4.32082,0,-79.6703	0/1:948:669,278:669:25929:278:11187:-465.125,0,-2045.52	0/0:3117:2907,193:2907:111913:193:7715:0,-566.133,-9694.21	0/1:696:441,251:441:17159:251:9963:-405.951,0,-1332.32	0/1:5:4,1:4:149:1:41:-0.886304,0,-12.2621	0/1:641:323,311:323:12548:311:12515:-745.41,0,-937.386	0/1:323:191,132:191:7232:132:5159:-284.921,0,-552.971	0/1:94:14,80:14:555:80:3202:-256.548,0,-21.8012	0/1:2:1,1:1:41:1:22:-1.59686,0,-3.49251	0/1:60:40,19:40:1604:19:742:-39.0597,0,-126.569	0/1:255:40,213:40:1604:213:8486:-553.977,0,-68.0842	0/1:134:24,108:24:944:108:4363:-294.137,0,-45.3596	0/1:30:7,23:7:274:23:911:-66.2581,0,-15.9945	0/1:8:2,4:2:48:4:121:-3.63239,0,-2.18074
dDocent_Contig_11	407	.	C	T	46963.8	.	AB=0.495988;ABP=3.46336;AC=11;AF=0.25;AN=44;AO=1811;CIGAR=1X;DP=8540;DPB=8540;DPRA=18.2442;EPP=3729.85;EPPR=14081.1;GTI=0;LEN=1;MEANALT=1.25;MQM=59.7129;MQMR=54.1706;NS=22;NUMALT=1;ODDS=0;PAIRED=0.0331309;PAIREDR=0.032119;PAO=0;PQA=0;PQR=0;PRO=0;QA=71190;QR=265205;RO=6725;RPL=1807;RPP=3900.88;RPPR=14510.8;RPR=4;RUN=1;SAF=24;SAP=3729.85;SAR=1787;SRF=58;SRP=14106.7;SRR=6667;TYPE=snp;technology.Illumina=1	GT:DP:AD:RO:QR:AO:QA:GL	0/0:1313:1199,113:1199:46621:113:4403:0,-2.03175,-3696.58	0/1:102:61,41:61:2431:41:1599:-113.426,0,-167.394	0/0:4:4,0:4:155:0:0:0,-1.20412,-14.3199	./.:1:1,0:1:22:0:0:0,-0.30103,-2.19993	0/0:440:405,35:405:15909:35:1329:0,-13.1555,-1245.16	./.:.:.:.:.:.:.:.	0/1:39:22,17:22:881:17:675:-49.3339,0,-61.9669	0/0:1:1,0:1:27:0:0:0,-0.30103,-2.58088	0/1:310:147,163:147:5838:163:6374:-480.039,0,-325.868	0/0:1:1,0:1:41:0:0:0,-0.30103,-2.87346	0/1:27:8,19:8:324:19:750:-59.6784,0,-19.6917	0/1:948:324,623:324:12948:623:24439:-1910.96,0,-624.098	0/0:3112:3057,54:3057:120737:54:2132:0,-744.591,-10337.6	0/1:693:306,387:306:12135:387:15431:-1176.96,0,-599.445	0/1:5:3,2:3:123:2:82:-6.27453,0,-8.37007	0/1:641:341,300:341:13427:300:11827:-870.555,0,-829.383	0/1:322:291,31:291:11506:31:1186:-9.70864,0,-855.17	0/1:94:81,13:81:3187:13:463:-13.6835,0,-255.656	0/0:2:2,0:2:53:0:0:0,-0.60206,-5.02974	0/1:59:48,11:48:1895:11:447:-22.7263,0,-142.8	0/0:255:253,1:253:10095:1:41:0,-72.6318,-774.712	0/0:134:134,0:134:5409:0:0:0,-40.338,-422.844	0/0:30:30,0:30:1180:0:0:0,-9.0309,-98.1735	0/0:8:7,1:7:283:1:12:0,-1.24713,-12.9616
dDocent_Contig_11	408	.	G	A	9828.62	.	AB=0.235748;ABP=2439.43;AC=20;AF=0.454545;AN=44;AO=1191;CIGAR=1X;DP=8534;DPB=8534;DPRA=203.143;EPP=2528.79;EPPR=15304.8;GTI=0;LEN=1;MEANALT=1.33333;MQM=29.398;MQMR=59.5543;NS=22;NUMALT=1;ODDS=2.22045e-16;PAIRED=0.015953;PAIREDR=0.034798;PAO=0;PQA=0;PQR=0;PRO=0;QA=47270;QR=290793;RO=7328;RPL=1190;RPP=2580.56;RPPR=15802.8;RPR=1;RUN=1;SAF=6;SAP=2537.38;SAR=1185;SRF=70;SRP=15313.4;SRR=7258;TYPE=snp;technology.Illumina=1	GT:DP:AD:RO:QR:AO:QA:GL	0/0:1313:1204,103:1204:47585:103:4024:0,-132.485,-4013.55	0/1:102:76,26:76:3040:26:1062:-44.3241,0,-242.592	0/1:4:3,1:3:119:1:37:-2.49371,0,-9.8844	./.:1:1,0:1:22:0:0:0,-0.30103,-2.19993	0/1:439:382,57:382:15140:57:2277:-7.57311,0,-1227.4	./.:.:.:.:.:.:.:.	0/1:39:31,7:31:1271:7:283:-7.97926,0,-102.975	1/1:1:0,1:0:0:1:22:-2.15886,-0.30103,0	0/1:310:245,65:245:9829:65:2574:-33.0167,0,-790.07	1/1:1:0,1:0:0:1:41:-2.87346,-0.30103,0	0/1:27:24,3:24:972:3:123:-1.57068,0,-79.6469	0/1:949:800,149:800:31876:149:5987:-5.28872,0,-2574.94	0/0:3106:2964,136:2964:117364:136:5323:0,-770.662,-10386.1	0/1:693:480,213:480:19098:213:8472:-273.058,0,-1505.72	0/1:5:4,1:4:164:1:41:-0.886304,0,-13.6447	0/1:641:502,139:502:20090:139:5516:-119.128,0,-1612.41	0/1:322:245,77:245:9594:77:3083:-98.0818,0,-765.295	0/0:94:90,3:90:3549:3:94:0,-21.9345,-312.243	0/0:2:2,0:2:82:0:0:0,-0.60206,-7.70978	0/1:59:49,10:49:1944:10:396:-8.08996,0,-156.963	0/1:255:152,102:152:6094:102:4039:-171.104,0,-458.077	0/1:134:54,80:54:2151:80:3221:-193.227,0,-148.245	0/1:30:18,12:18:712:12:492:-31.6329,0,-51.893	0/1:8:3,5:3:119:5:163:-6.48355,0,-3.74797
dDocent_Contig_11	419	.	TGTT	CGTC,TGTC	24034.2	.	AB=0.161423,0.268967;ABP=3642.31,1897.36;AC=9,13;AF=0.204545,0.295455;AN=44;AO=681,1334;CIGAR=1X2M1X,3M1X;DP=8502;DPB=8505.5;DPRA=576.214,0;EPP=1481.78,2822.11;EPPR=13545.1;GTI=1;LEN=4,1;MEANALT=4.85714,3.66667;MQM=58.3319,32.0037;MQMR=59.9021;NS=22;NUMALT=2;ODDS=0;PAIRED=0.00293686,0.0134933;PAIREDR=0.0382999;PAO=1,3;PQA=32,95.5;PQR=95.5;PRO=3;QA=26390,52773;QR=252897;RO=6423;RPL=681,1334;RPP=1481.78,2899.75;RPPR=13950.4;RPR=0,0;RUN=1,1;SAF=0,9;SAP=1481.78,2822.11;SAR=681,1325;SRF=47;SRP=13545.1;SRR=6376;TYPE=complex,snp;technology.Illumina=1,1	GT:DP:AD:RO:QR:AO:QA:GL	0/0:1313:1165,33,100:1165:45342:33,100:1311,3818:0,-242.777,-3955.68,-134.524,-3749.41,-3827.2	0/1:102:54,22,26:54:2152:22,26:882,1026:-56.0835,0,-170.633,-7.5017,-112.399,-176.871	0/2:4:2,0,2:2:76:0,2:0,69:-5.34622,-5.94828,-12.1976,0,-6.61148,-6.00942	./.:1:1,0:1:22:0:0:0,-0.30103,-2.19993	0/2:436:353,25,53:353:13860:25,53:976,2074:-0.115499,-27.5923,-1158.01,0,-1059.23,-1122.03	./.:.:.:.:.:.:.:.	0/1:39:19,11,6:19:756:11,6:446,244:-31.0949,0,-59.0104,-19.2875,-44.7991,-79.7544	2/2:1:0,0,1:0:0:0,1:0,37:-3.08073,-3.08073,-3.08073,-0.30103,-0.30103,0	0/1:310:194,49,66:194:7734:49,66:1901,2636:-97.6843,0,-622.221,-45.7211,-526.561,-662.703	2/2:1:0,0,1:0:0:0,1:0,41:-2.87346,-2.87346,-2.87346,-0.30103,-0.30103,0	0/2:23:19,1,3:19:753:1,3:41,123:-1.51439,-2.4696,-62.5611,0,-56.0407,-59.8917	0/1:944:660,124,153:660:26025:124,153:4873,6022:-202.013,0,-2102.81,-147.243,-1886.63,-2241.19	0/0:3099:2891,58,133:2891:113994:58,133:2321,5319:0,-679.347,-10039.4,-754.395,-9940.83,-10091.6	0/2:690:434,37,210:434:17177:37,210:1401,8278:-283.424,-299.561,-1699.56,0,-1296.6,-1347.87	0/2:5:4,0,1:4:164:0,1:0,41:-0.886304,-2.09042,-15.763,0,-13.9458,-13.6447	0/1:641:320,177,142:320:12673:177,142:6769,5572:-458.243,0,-989.729,-277.805,-766.232,-1277.98	0/1:319:186,58,74:186:7332:58,74:2189,2961:-123.165,0,-585.407,-15.7894,-439.479,-596.312	0/1:94:14,76,2:14:528:76,2:2934,78:-236.041,0,-20.457,-236.006,-39.0928,-278.652	0/1:2:1,1,0:1:41:1,0:18,0:-1.19751,0,-3.49251,-1.49854,-3.79354,-4.99737	0/1:55:35,9,11:35:1408:9,11:328,395:-15.0758,0,-112.007,-4.63239,-93.8366,-116.082	0/2:254:40,0,213:40:1619:0,213:0,8505:-557.522,-569.563,-703.062,0,-133.672,-69.5523	0/2:134:24,0,110:24:959:0,110:0,4455:-297.308,-304.533,-383.522,0,-79.3781,-46.2648	0/2:28:7,0,21:7:277:0,21:0,839:-58.7965,-60.9037,-83.7105,0,-23.1917,-16.8701	0/2:8:1,0,6:1:27:0,6:0,240:-8.53406,-8.83509,-10.9746,0,-2.20571,-0.399528
dDocent_Contig_11	423	.	CAC	CAT	47393.6	.	AB=0.354171;ABP=921.969;AC=14;AF=0.318182;AN=44;AO=1820;CIGAR=2M1X;DP=8498;DPB=8499.67;DPRA=69.134;EPP=3800.29;EPPR=13980.2;GTI=0;LEN=1;MEANALT=2.76471;MQM=59.5973;MQMR=54.563;NS=22;NUMALT=1;ODDS=0;PAIRED=0.032967;PAIREDR=0.0314781;PAO=1.5;PQA=45.5;PQR=45.5;PRO=1.5;QA=71716;QR=256676;RO=6576;RPL=1820;RPP=3955.09;RPPR=14282.6;RPR=0;RUN=1;SAF=18;SAP=3800.29;SAR=1802;SRF=35;SRP=13980.2;SRR=6541;TYPE=snp;technology.Illumina=1	GT:DP:AD:RO:QR:AO:QA:GL	0/1:1312:1174,128:1174:45267:128:5043:-58.462,0,-3576.56	0/1:102:59,40:59:2346:40:1599:-114.142,0,-165.822	0/0:4:4,0:4:153:0:0:0,-1.20412,-14.1312	./.:1:1,0:1:22:0:0:0,-0.30103,-2.19993	0/1:435:394,39:394:15429:39:1519:-4.80515,0,-1194.76	./.:.:.:.:.:.:.:.	0/1:39:22,17:22:890:17:665:-48.4295,0,-62.6372	0/0:1:1,0:1:23:0:0:0,-0.30103,-2.24875	0/1:310:137,162:137:5419:162:6343:-480.434,0,-313.328	0/0:1:1,0:1:41:0:0:0,-0.30103,-2.87346	0/1:22:8,14:8:324:14:566:-44.0565,0,-20.5878	0/1:944:312,621:312:12400:621:24295:-1901.46,0,-599.447	0/0:3099:3031,55:3031:117950:55:2153:0,-735.263,-10086.2	0/1:690:278,384:278:10947:384:15266:-1170.77,0,-558.875	0/1:5:2,2:2:80:2:78:-5.90935,0,-6.09484	0/1:641:322,300:322:12667:300:11901:-882.793,0,-809.245	0/1:319:288,30:288:11264:30:1169:-9.26158,0,-837.374	0/1:94:81,13:81:3195:13:510:-17.9344,0,-256.223	0/0:2:2,0:2:74:0:0:0,-0.60206,-7.012	0/1:54:42,10:42:1649:10:406:-20.3615,0,-125.374	0/0:254:252,1:252:10006:1:41:0,-72.3261,-768.89	0/0:134:132,2:132:5254:2:82:0,-37.7744,-414.187	0/0:28:28,0:28:1087:0:0:0,-8.42884,-91.8358	0/1:8:6,2:6:211:2:80:-0.344507,0,-10.1556
dDocent_Contig_11	432	.	GCTGTGGG	GCTGTGGA,GCTGCGGA,TCTGCAGA,GCTGCAGA	63105.2	.	AB=0.161054,0.331765,0.223844,0.183152;ABP=5306.72,1309.39,275.258,4640.32;AC=13,10,7,4;AF=0.295455,0.227273,0.159091,0.0909091;AN=44;AO=918,1862,97,1104;CIGAR=7M1X,4M1X2M1X,1X3M2X1M1X,4M2X1M1X;DP=8414;DPB=8446;DPRA=175.021,467,0.0226291,442.632;EPP=1987.75,3908.51,213.643,2400.32;EPPR=9223.37;GTI=0;LEN=1,8,8,8;MEANALT=7.61111,7.77778,3.5,7.47368;MQM=58.2244,59.5994,37.567,29.3641;MQMR=59.9751;NS=22;NUMALT=4;ODDS=0;PAIRED=0.00980392,0.0327605,0,0.0144928;PAIREDR=0.039823;PAO=13,13.5,0,11.5;PQA=437.75,434.25,0,358.25;PQR=437.75;PRO=13;QA=32793,65327,3487,39583;QR=165064;RO=4294;RPL=918,1862,97,1104;RPP=1996.42,4046.29,213.643,2400.32;RPPR=9327.31;RPR=0,0,0,0;RUN=1,1,1,1;SAF=1,16,0,0;SAP=1987.75,3908.51,213.643,2400.32;SAR=917,1846,97,1104;SRF=12;SRP=9223.37;SRR=4282;TYPE=snp,complex,complex,complex;technology.Illumina=1,1,1,1	GT:DP:AD:RO:QR:AO:QA:GL	0/1:1300:908,138,119,0,93:908:34911:138,119,0,93:4878,4138,0,3304:-118.486,0,-2818.87,-62.3793,-2530.98,-2886.78,-397.24,-2865.83,-2926.21,-3251.57,-207.812,-2676.39,-2736.78,-3071.62,-3040.01	1/2:100:13,22,38,0,25:13:497:22,38,0,25:814,1311,0,874:-128.249,-65.7166,-99.8829,-25.661,0,-55.013,-132.162,-106.506,-66.4522,-172.947,-76.1206,-50.4663,-10.4255,-116.904,-109.379	0/1:4:2,1,0,0,1:2:62:1,0,0,1:32,0,0,27:-1.99933,0,-4.69949,-2.60139,-5.00052,-7.58284,-2.60139,-5.00052,-7.58284,-7.58284,-0.497487,-2.88502,-5.46485,-5.46485,-5.16382	./.:1:1,0:1:22:0:0:0,-0.30103,-2.19993	0/1:431:278,52,40,0,47:278:10658:52,40,0,47:1844,1390,0,1659:-63.2658,0,-855.94,-37.2677,-761.925,-896.75,-149.962,-874.603,-911.199,-1017.55,-62.5116,-787.14,-823.736,-936.413,-919.856	./.:.:.:.:.:.:.:.	1/2:37:4,13,15,0,5:4:154:13,15,0,5:471,544,0,178:-66.6304,-31.7931,-38.1217,-25.8148,0,-31.5426,-70.2428,-44.4433,-38.4663,-76.5665,-59.8678,-34.0749,-28.0999,-72.513,-68.5996	3/3:1:0,0,0,1,0:0:0:0,0,1,0:0,0,36,0:-3.05454,-3.05454,-3.05454,-3.05454,-3.05454,-3.05454,-0.30103,-0.30103,-0.30103,0,-3.05454,-3.05454,-3.05454,-0.30103,-3.05454	1/2:305:35,49,154,0,64:35:1351:49,154,0,64:1778,5331,0,2285:-458.635,-325.248,-420.247,-34.1787,0,-97.2847,-470.376,-436.202,-145.148,-578.163,-371.894,-337.723,-46.7012,-482.842,-462.372	3/3:1:0,0,0,1,0:0:0:0,0,1,0:0,0,37,0:-2.83618,-2.83618,-2.83618,-2.83618,-2.83618,-2.83618,-0.30103,-0.30103,-0.30103,0,-2.83618,-2.83618,-2.83618,-0.30103,-2.83618	0/2:17:4,1,10,0,1:4:155:1,10,0,1:37,360,0,37:-22.1444,-26.3418,-32.7592,0,-9.72045,-3.71485,-29.3691,-39.0809,-12.7458,-26.3075,-26.3548,-36.0671,-9.73348,-39.0938,-32.7721	1/2:936:52,127,600,0,151:52:1971:127,600,0,151:4574,21227,0,5435:-1925.22,-1568.93,-1691.08,-211.594,0,-191.066,-1942.08,-1730.51,-373.189,-2100.5,-1709.11,-1497.54,-140.259,-1870.69,-1824.03	0/0:3086:2751,62,98,0,129:2751:105834:62,98,0,129:2214,3392,0,4686:0,-653.094,-9316.61,-557.977,-9065.17,-9210.49,-833.552,-9340.7,-9243.61,-9509.65,-722.871,-9229.95,-9132.87,-9408.4,-9365.35	2/4:686:57,40,373,0,211:57:2181:40,373,0,211:1390,13156,0,7592:-1263.9,-1170.62,-1335.13,-210.215,-276.337,-273.899,-1283.47,-1349.58,-389.193,-1456.06,-894.229,-960.343,0,-1073.19,-1007.26	0/2:5:2,0,2,0,1:2:78:0,2,0,1:0,73,0,37:-5.44699,-6.04905,-12.4875,0,-6.51277,-5.91071,-6.04905,-12.4875,-6.51277,-12.4875,-4.25142,-10.6754,-4.72343,-10.6754,-10.3744	1/2:635:26,177,291,0,134:26:937:177,291,0,134:6314,10148,0,4742:-1253.35,-750.545,-770.087,-437.842,0,-422.646,-1264.79,-826.982,-512.955,-1333.57,-1020.48,-582.678,-268.665,-1095.58,-1052.54	0/1:311:138,64,31,0,69:138:5328:64,31,0,69:2243,1065,0,2524:-139.067,0,-416.508,-92.8619,-348.033,-518.929,-182.416,-437.58,-529.766,-616.149,-39.5016,-294.665,-386.847,-476.39,-454.415	1/2:92:1,77,12,0,2:1:40:77,12,0,2:2819,372,0,74:-255.06,-26.5016,-5.41964,-226.767,0,-225.246,-256.565,-29.8031,-230.062,-256.699,-252.326,-25.568,-225.823,-255.621,-253.815	0/1:2:1,1,0,0,0:1:36:1,0,0,0:12,0,0,0:-0.597838,0,-2.99621,-0.898868,-3.29724,-3.9562,-0.898868,-3.29724,-3.9562,-3.9562,-0.898868,-3.29724,-3.9562,-3.9562,-3.9562	0/1:48:20,11,7,0,10:20:798:11,7,0,10:407,233,0,355:-22.4017,0,-57.6516,-14.5441,-47.0918,-73.3809,-33.2388,-65.7794,-80.3046,-86.3456,-12.2411,-44.7814,-59.3054,-77.987,-70.1602	1/4:251:1,56,39,47,107:1:40:56,39,47,107:2047,1453,1711,3833:-392.063,-229.819,-213.247,-276.429,-114.163,-264.914,-279.097,-116.834,-162.782,-261.242,-162.255,0,-45.9447,-48.6284,-130.27	3/4:133:0,24,26,42,40:0:0:24,26,42,40:808,910,1521,1448:-202.069,-136.68,-129.455,-132.626,-67.2345,-124.8,-91.5389,-26.1449,-22.0917,-78.8956,-110.522,-45.1353,-41.0828,0,-98.1801	2/4:27:1,3,6,3,13:1:33:3,6,3,13:111,187,96,456:-47.4795,-38.7149,-40.4804,-32.769,-26.3707,-33.631,-40.657,-34.2595,-28.3154,-42.4221,-12.343,-5.93782,0,-7.89008,-11.0988	3/3:6:0,0,1,3,1:0:0:0,1,3,1:0,37,86,37:-8.87378,-10.0779,-8.87378,-9.12871,-9.12871,-7.62356,-4.06605,-4.06605,-3.09171,0,-9.86303,-9.86303,-8.92179,-3.84998,-8.35788
dDocent_Contig_166	226	.	C	G	56587.1	.	AB=0.702848;ABP=1132.4;AC=26;AF=0.590909;AN=44;AO=2312;CIGAR=1X;DP=3258;DPB=3258;DPRA=162.8;EPP=2572.44;EPPR=418.463;GTI=0;LEN=1;MEANALT=1.75;MQM=59.9823;MQMR=59.8894;NS=22;NUMALT=1;ODDS=0;PAIRED=0.199394;PAIREDR=0.330803;PAO=0;PQA=0;PQR=0;PRO=0;QA=73709;QR=31607;RO=922;RPL=2010;RPP=2742.96;RPPR=426.414;RPR=302;RUN=1;SAF=2137;SAP=3618.48;SAR=175;SRF=876;SRP=1625.49;SRR=46;TYPE=snp;technology.Illumina=1	GT:DP:AD:RO:QR:AO:QA:GL	0/1:443:108,334:108:3666:334:10368:-799.072,0,-196.5	0/1:102:27,73:27:959:73:2546:-199.04,0,-56.3569	./.:2:1,1:1:41:1:37:-3.0945,0,-3.49251	0/0:1:1,0:1:22:0:0:0,-0.30103,-2.19993	0/1:199:35,160:35:1251:160:5361:-423.232,0,-53.7178	./.:1:0,1:0:0:1:32:-3.18306,-0.30103,0	0/1:35:8,27:8:181:27:884:-69.2739,0,-5.97292	1/1:1:0,1:0:0:1:33:-3.29913,-0.30103,0	0/1:447:148,298:148:5064:298:9492:-719.439,0,-321.324	1/1:16:0,13:0:0:13:383:-34.5107,-3.91339,0	0/1:18:5,12:5:201:12:463:-36.5131,0,-12.9774	0/1:544:127,414:127:4377:414:13096:-1014.77,0,-230.924	0/1:331:167,164:167:5548:164:5172:-365.631,0,-399.574	0/1:437:103,331:103:3663:331:10407:-805.022,0,-198.397	0/1:7:1,6:1:41:6:142:-10.9039,0,-1.98736	0/1:508:165,339:165:5614:339:10683:-808.979,0,-351.415	0/1:42:5,36:5:197:36:1015:-78.9949,0,-5.51386	1/1:26:1,24:1:27:24:901:-78.6223,-5.14585,0	0/0:1:1,0:1:32:0:0:0,-0.30103,-3.19931	0/1:45:19,26:19:737:26:835:-61.8538,0,-53.0903	1/1:8:0,8:0:0:8:238:-21.6973,-2.40824,0	1/1:38:0,38:0:0:38:1395:-125.776,-11.4391,0	1/1:7:0,7:0:0:7:258:-23.5588,-2.10721,0	0/1:2:1,1:1:27:1:37:-3.09577,0,-2.09772
dDocent_Contig_251	48	.	T	C	341952	.	AB=0.776;ABP=1905.27;AC=40;AF=0.869565;AN=46;AO=15842;CIGAR=1X;DP=16729;DPB=16729;DPRA=0;EPP=7509;EPPR=45.9044;GTI=0;LEN=1;MEANALT=1.95652;MQM=26.4393;MQMR=39.3628;NS=23;NUMALT=1;ODDS=0;PAIRED=0.00467113;PAIREDR=0.00758534;PAO=0;PQA=0;PQR=0;PRO=0;QA=615820;QR=29986;RO=791;RPL=1;RPP=34394.8;RPPR=1711.97;RPR=15841;RUN=1;SAF=4222;SAP=7504.94;SAR=11620;SRF=459;SRP=47.288;SRR=332;TYPE=snp;technology.Illumina=1	GT:DP:AD:RO:QR:AO:QA:GL	1/1:529:14,515:14:492:515:19948:-1136.52,-148.646,0	1/1:419:31,387:31:1171:387:15083:-785.276,-78.0923,0	1/1:1:0,1:0:0:1:32:-2.94622,-0.30103,0	1/1:1:0,1:0:0:1:41:-0.499925,-0.30103,0	1/1:460:13,446:13:502:446:17409:-954.046,-102.073,0	./.:2:0,2:0:0:2:63:-5.97977,-0.60206,0	1/1:767:13,751:13:529:751:29040:-1687.55,-219.361,0	1/1:3:0,3:0:0:3:109:-6.80878,-0.90309,0	1/1:744:15,728:15:540:728:28668:-1659.22,-212.246,0	1/1:10:1,9:1:41:9:369:-14.515,-1.21244,0	1/1:150:7,142:7:283:142:5514:-300.838,-26.1875,0	1/1:1254:18,1234:18:657:1234:48212:-2743.4,-358.495,0	0/1:2268:367,1900:367:14139:1900:73924:-3646.2,0,-572.524	1/1:872:30,841:30:1154:841:32901:-1826.74,-206.623,0	0/1:9:2,7:2:59:7:268:-11.5124,0,-2.89487	1/1:1971:49,1917:49:1848:1917:73751:-4160.41,-475.914,0	1/1:4326:14,4310:14:541:4310:168944:-9829.83,-1287.54,0	1/1:1893:7,1884:7:287:1884:73034:-4236.82,-558.495,0	1/1:7:0,7:0:0:7:274:-14.9998,-2.10721,0	1/1:447:11,435:11:420:435:16936:-970.159,-126.61,0	0/1:330:125,160:125:4762:160:5724:-121.561,0,-120.613	0/1:104:41,55:41:1403:55:1878:-32.4541,0,-40.3384	0/1:111:16,75:16:578:75:2561:-32.5457,0,-3.98354	0/1:53:17,34:17:580:34:1200:-30.4145,0,-3.2128
dDocent_Contig_251	53	.	A	G	46.5785	.	AB=0.242424;ABP=41.044;AC=2;AF=0.0434783;AN=46;AO=101;CIGAR=1X;DP=16802;DPB=16802;DPRA=33.5334;EPP=4.06379;EPPR=7131.46;GTI=0;LEN=1;MEANALT=2;MQM=15.1881;MQMR=27.0723;NS=23;NUMALT=1;ODDS=0;PAIRED=0;PAIREDR=0.00485845;PAO=0;PQA=0;PQR=0;PRO=0;QA=3550;QR=650183;RO=16672;RPL=0;RPP=222.329;RPPR=36171.1;RPR=101;RUN=1;SAF=54;SAP=4.06379;SAR=47;SRF=4641;SRP=7116.05;SRR=12031;TYPE=snp;technology.Illumina=1	GT:DP:AD:RO:QR:AO:QA:GL	0/0:530:529,1:529:20782:1:22:0,-159.052,-1170.5	0/0:419:416,2:416:16109:2:49:0,-124.591,-877.973	0/0:1:1,0:1:12:0:0:0,-0.30103,-1.19678	0/0:1:1,0:1:37:0:0:0,-0.30103,-0.499813	0/0:465:462,2:462:18070:2:82:0,-137.019,-1040.71	./.:2:0,2:0:0:2:63:-5.97977,-0.60206,0	0/0:771:767,1:767:29759:1:22:0,-229.382,-1715.24	0/0:3:3,0:3:90:0:0:0,-0.90309,-6.7048	0/0:744:739,4:739:28559:4:160:0,-221.922,-1667	0/1:10:4,6:4:164:6:242:-7.33077,0,-4.77687	0/0:154:154,0:154:5999:0:0:0,-46.3586,-352.553	0/0:1255:1248,6:1248:49031:6:246:0,-374.85,-2802	0/0:2270:2263,2:2263:89252:2:24:0,-679.696,-5665.62	0/0:873:863,10:863:33687:10:388:0,-257.981,-1936.01	0/0:9:9,0:9:337:0:0:0,-2.70927,-19.6121	0/0:1973:1964,9:1964:76384:9:302:0,-584.771,-4402.55	0/0:4334:4326,4:4326:169309:4:83:0,-1296.36,-9893.95	0/0:1899:1891,3:1891:74105:3:85:0,-566.575,-4286.26	0/0:7:7,0:7:258:0:0:0,-2.10721,-14.5358	0/0:448:442,2:442:17273:2:82:0,-132.816,-984.391	0/0:345:310,33:310:11398:33:1235:0,-51.3427,-398.196	0/0:115:114,1:114:4059:1:12:0,-33.4929,-167.464	0/0:120:114,5:114:3901:5:110:0,-30.377,-115.939	0/1:56:45,10:45:1608:10:406:-0.307027,0,-40.5294
dDocent_Contig_251	54	.	G	C	90.4383	.	AB=0.201754;ABP=91.0883;AC=1;AF=0.0217391;AN=46;AO=98;CIGAR=1X;DP=16803;DPB=16803;DPRA=1.38713;EPP=28.6248;EPPR=7073.61;GTI=0;LEN=1;MEANALT=1.375;MQM=19.2245;MQMR=27.0458;NS=23;NUMALT=1;ODDS=0;PAIRED=0;PAIREDR=0.00491165;PAO=0;PQA=0;PQR=0;PRO=0;QA=3790;QR=658939;RO=16695;RPL=0;RPP=215.815;RPPR=36212.3;RPR=98;RUN=1;SAF=32;SAP=28.6248;SAR=66;SRF=4666;SRP=7054.45;SRR=12029;TYPE=snp;technology.Illumina=1	GT:DP:AD:RO:QR:AO:QA:GL	0/0:530:529,1:529:20882:1:37:0,-157.167,-1170.5	0/0:419:419,0:419:16501:0:0:0,-126.132,-891.992	0/0:1:1,0:1:27:0:0:0,-0.30103,-2.60285	0/0:1:1,0:1:32:0:0:0,-0.30103,-0.499408	0/0:465:465,0:465:18429:0:0:0,-139.979,-1053.74	./.:2:0,2:0:0:2:63:-5.97977,-0.60206,0	0/0:771:769,1:769:30339:1:41:0,-229.455,-1741.22	0/0:3:2,0:2:78:0:0:0,-0.60206,-5.36019	0/0:744:744,0:744:29396:0:0:0,-223.966,-1693.38	0/0:10:10,0:10:392:0:0:0,-3.0103,-17.89	0/0:154:154,0:154:6013:0:0:0,-46.3586,-353.879	0/0:1255:1255,0:1255:49958:0:0:0,-377.793,-2830.15	0/0:2270:2269,0:2269:89960:0:0:0,-683.037,-5696.14	0/0:873:871,1:871:34373:1:12:0,-261.608,-1956.63	0/0:9:9,0:9:347:0:0:0,-2.70927,-20.5215	0/0:1973:1971,0:1971:77567:0:0:0,-593.33,-4461.12	0/0:4334:4333,1:4333:171738:1:27:0,-1304.17,-10006.9	0/0:1899:1899,0:1899:74895:0:0:0,-571.656,-4329.76	0/0:7:7,0:7:254:0:0:0,-2.10721,-14.5214	0/0:448:448,0:448:17763:0:0:0,-134.861,-1001.72	0/0:347:295,52:295:11181:52:2029:0,-15.2988,-335.905	0/1:114:87,23:87:3174:23:909:-11.2198,0,-87.8225	0/0:120:104,16:104:3706:16:616:0,-9.1508,-75.7183	0/0:56:53,3:53:1934:3:119:0,-15.2714,-72.4525
dDocent_Contig_251	61	.	G	A	334168	.	AB=0.829694;ABP=2165.1;AC=33;AF=0.717391;AN=46;AO=15251;CIGAR=1X;DP=16835;DPB=16835;DPRA=765.182;EPP=7954.45;EPPR=3.28036;GTI=0;LEN=1;MEANALT=1.27273;MQM=26.979;MQMR=27.0565;NS=23;NUMALT=1;ODDS=0;PAIRED=0.00222936;PAIREDR=0.0298223;PAO=0;PQA=0;PQR=0;PRO=0;QA=599418;QR=60824;RO=1576;RPL=6;RPP=33068;RPPR=3279.18;RPR=15245;RUN=1;SAF=3895;SAP=7928.94;SAR=11356;SRF=812;SRP=6.18484;SRR=764;TYPE=snp;technology.Illumina=1	GT:DP:AD:RO:QR:AO:QA:GL	1/1:530:26,504:26:934:504:19911:-1110.48,-131.464,0	1/1:419:65,354:65:2609:354:13852:-720.068,-37.5486,0	1/1:1:0,1:0:0:1:12:-1.19678,-0.30103,0	0/0:1:1,0:1:8:0:0:0,-0.30103,-0.372022	1/1:466:36,430:36:1436:430:17013:-924.77,-77.6281,0	./.:2:0,2:0:0:2:63:-5.97977,-0.60206,0	1/1:775:35,739:35:1367:739:28762:-1651.15,-194.449,0	1/1:3:0,3:0:0:3:123:-6.83184,-0.90309,0	1/1:745:38,706:38:1491:706:28024:-1578.38,-164.662,0	0/1:10:8,2:8:328:2:78:-2.23209,0,-9.65647	1/1:158:12,146:12:479:146:5707:-300.782,-16.5288,0	1/1:1256:53,1202:53:2041:1202:47562:-2683.29,-316.469,0	0/1:2271:379,1892:379:15144:1892:74659:-3686.5,0,-628.482	1/1:873:71,802:71:2762:802:31594:-1700.37,-135.982,0	0/1:9:3,6:3:100:6:198:-10.4619,0,-3.63633	1/1:1975:97,1877:97:3684:1877:73062:-4088.96,-426.715,0	1/1:4338:104,4231:104:4080:4231:166869:-9680.99,-1165.47,0	1/1:1901:4,1897:4:145:1897:74224:-4304.01,-570.414,0	1/1:7:0,7:0:0:7:251:-14.7525,-2.10721,0	1/1:451:19,432:19:762:432:16854:-959.424,-116.423,0	0/0:350:341,8:341:12988:8:257:0,-91.1602,-486.078	0/0:116:114,2:114:4282:2:59:0,-31.1346,-165.031	0/0:124:120,4:120:4285:4:145:0,-27.9323,-111.602	0/0:56:50,6:50:1899:6:202:0,-7.461,-56.4992
dDocent_Contig_251	72	.	C	T	117718	.	AB=0.476991;ABP=77.6546;AC=18;AF=0.391304;AN=46;AO=7836;CIGAR=1X;DP=16926;DPB=16926;DPRA=146.45;EPP=14593;EPPR=67.918;GTI=0;LEN=1;MEANALT=1.33333;MQM=24.1053;MQMR=29.3827;NS=23;NUMALT=1;ODDS=0;PAIRED=0.00114855;PAIREDR=0.00836912;PAO=0;PQA=0;PQR=0;PRO=0;QA=310444;QR=363984;RO=9081;RPL=50;RPP=16587.1;RPPR=18795.2;RPR=7786;RUN=1;SAF=340;SAP=14193.6;SAR=7496;SRF=4388;SRP=25.2547;SRR=4693;TYPE=snp;technology.Illumina=1	GT:DP:AD:RO:QR:AO:QA:GL	0/1:535:290,244:290:11557:244:9817:-354.32,0,-514.444	0/1:419:208,211:208:8239:211:8336:-294.772,0,-350.902	0/1:2:1,1:1:22:1:41:-1.59254,0,-1.56495	0/0:1:1,0:1:27:0:0:0,-0.30103,-0.49813	0/1:467:230,237:230:9291:237:9367:-358.75,0,-420.822	./.:2:0,2:0:0:2:63:-5.97977,-0.60206,0	0/1:787:400,386:400:16160:386:15085:-583.937,0,-715.225	0/1:3:2,1:2:82:1:12:-0.129721,0,-4.62675	0/1:749:325,424:325:12976:424:16768:-681.8,0,-574.485	0/0:10:10,0:10:401:0:0:0,-3.0103,-17.9185	0/1:163:77,84:77:3106:84:3316:-126.487,0,-147.48	0/1:1263:528,735:528:21243:735:29202:-1215.79,0,-872.107	0/1:2272:1365,905:1365:54974:905:35955:-1292.6,0,-3068.48	0/1:879:526,353:526:21084:353:13941:-466.469,0,-986.284	0/1:9:5,4:5:173:4:164:-6.49956,0,-9.07052	0/1:1980:894,1086:894:35448:1086:43074:-1745.71,0,-1555.31	0/1:4345:2605,1739:2605:105347:1739:68784:-2469.81,0,-5002.29	0/1:1908:757,1150:757:30029:1150:45830:-1941.73,0,-1270.72	1/1:7:0,7:0:0:7:277:-14.962,-2.10721,0	0/1:452:269,183:269:10812:183:7260:-238.088,0,-506.354	0/0:366:326,39:326:12850:39:1435:0,-80.1159,-466.125	0/0:120:95,25:95:3714:25:971:0,-9.76974,-132.483	0/0:131:116,15:116:4425:15:555:0,-27.1836,-115.859	0/0:58:51,7:51:2024:7:254:0,-10.3003,-63.4232
dDocent_Contig_251	73	.	G	A	45.935	.	AB=0.25;ABP=39.9253;AC=2;AF=0.0434783;AN=46;AO=67;CIGAR=1X;DP=16928;DPB=16928;DPRA=0.999279;EPP=3.04271;EPPR=7865.09;GTI=0;LEN=1;MEANALT=1.84615;MQM=19.7612;MQMR=27.0044;NS=23;NUMALT=1;ODDS=0;PAIRED=0.0746269;PAIREDR=0.00495079;PAO=0;PQA=0;PQR=0;PRO=0;QA=2575;QR=669280;RO=16765;RPL=2;RPP=131.646;RPPR=34920.6;RPR=65;RUN=1;SAF=35;SAP=3.30199;SAR=32;SRF=4660;SRP=7182.28;SRR=12105;TYPE=snp;technology.Illumina=1	GT:DP:AD:RO:QR:AO:QA:GL	0/0:535:532,1:532:21228:1:32:0,-160.049,-1185.36	0/0:419:417,0:417:16652:0:0:0,-125.53,-899.851	0/0:2:2,0:2:49:0:0:0,-0.60206,-4.27803	0/0:1:1,0:1:37:0:0:0,-0.30103,-0.499813	0/0:467:465,0:465:18619:0:0:0,-139.979,-1052.4	./.:2:0,2:0:0:2:63:-5.97977,-0.60206,0	0/0:788:786,1:786:31470:1:12:0,-236.516,-1780.6	0/0:3:3,0:3:104:0:0:0,-0.90309,-6.76122	0/0:750:747,3:747:29805:3:123:0,-218.809,-1703.24	0/1:10:4,6:4:164:6:214:-7.24609,0,-4.77687	0/0:163:161,2:161:6471:2:77:0,-42.6272,-364.875	0/0:1263:1258,2:1258:50371:2:24:0,-377.805,-2840.87	0/0:2273:2271,1:2271:91365:1:37:0,-683.43,-5746.61	0/0:879:870,5:870:34763:5:195:0,-250.293,-1949.26	0/0:9:9,0:9:356:0:0:0,-2.70927,-21.584	0/0:1980:1976,0:1976:78075:0:0:0,-594.835,-4489.92	0/0:4345:4340,0:4340:174535:0:0:0,-1306.47,-10092.2	0/0:1908:1905,1:1905:75490:1:41:0,-571.48,-4351.02	0/0:7:7,0:7:279:0:0:0,-2.10721,-15.0128	0/0:452:449,1:449:17959:1:41:0,-132.845,-1007.93	0/0:366:280,32:280:10789:32:1291:0,-40.5947,-323.496	0/0:120:113,1:113:4361:1:41:0,-33.1585,-170.999	0/0:130:126,0:126:4676:0:0:0,-37.9298,-129.8	0/1:58:43,11:43:1662:11:447:-1.79163,0,-37.3011
dDocent_Contig_251	78	.	C	G	46.5092	.	AB=0.25;ABP=39.9253;AC=2;AF=0.0434783;AN=46;AO=56;CIGAR=1X;DP=16946;DPB=16946;DPRA=0.815576;EPP=85.0609;EPPR=34879;GTI=0;LEN=1;MEANALT=1.2;MQM=16.4286;MQMR=26.9764;NS=23;NUMALT=1;ODDS=0;PAIRED=0;PAIREDR=0.00521605;PAO=0;PQA=0;PQR=0;PRO=0;QA=2167;QR=659610;RO=16871;RPL=22;RPP=8.59409;RPPR=6988.47;RPR=34;RUN=1;SAF=27;SAP=3.16541;SAR=29;SRF=4703;SRP=7175.55;SRR=12168;TYPE=snp;technology.Illumina=1	GT:DP:AD:RO:QR:AO:QA:GL	0/0:535:535,0:535:21083:0:0:0,-161.051,-1186.9	0/0:419:419,0:419:16463:0:0:0,-126.132,-896.913	0/0:2:2,0:2:54:0:0:0,-0.60206,-4.60423	0/0:1:1,0:1:12:0:0:0,-0.30103,-0.444457	0/0:467:467,0:467:18457:0:0:0,-140.581,-1057.5	./.:2:0,2:0:0:2:63:-5.97977,-0.60206,0	0/0:788:780,8:780:30573:8:324:0,-233.562,-1762.14	0/0:3:3,0:3:119:0:0:0,-0.90309,-6.83035	0/0:750:750,0:750:29511:0:0:0,-225.772,-1709.64	0/1:10:4,6:4:155:6:238:-7.32473,0,-4.75996	0/0:176:163,0:163:6400:0:0:0,-49.0679,-375.89	0/0:1263:1262,0:1262:49723:0:0:0,-379.9,-2832.12	0/0:2274:2274,0:2274:89348:0:0:0,-684.542,-5692.63	0/0:878:878,0:878:34375:0:0:0,-264.304,-1978	0/0:9:9,0:9:338:0:0:0,-2.70927,-21.2163	0/0:1980:1979,0:1979:76808:0:0:0,-595.738,-4450.25	0/0:4347:4346,0:4346:170294:0:0:0,-1308.28,-10049.6	0/0:1908:1907,1:1907:74101:1:12:0,-573.303,-4321.4	0/0:7:7,0:7:283:0:0:0,-2.10721,-15.0243	0/0:454:453,0:453:17790:0:0:0,-136.367,-1015.98	0/0:366:335,30:335:12659:30:1165:0,-60.0436,-423.956	0/0:120:119,0:119:4577:0:0:0,-35.8226,-184.154	0/0:131:131,0:131:4774:0:0:0,-39.4349,-139.152	0/1:58:47,11:47:1713:11:428:-0.153494,0,-40.6745
dDocent_Contig_251	90	.	A	G	338088	.	AB=0.827376;ABP=2138.52;AC=33;AF=0.717391;AN=46;AO=15337;CIGAR=1X;DP=16987;DPB=16987;DPRA=772.091;EPP=7674.64;EPPR=76.8457;GTI=0;LEN=1;MEANALT=1.40909;MQM=26.9543;MQMR=26.7387;NS=23;NUMALT=1;ODDS=0;PAIRED=0.000195605;PAIREDR=0.0506716;PAO=0;PQA=0;PQR=0;PRO=0;QA=613767;QR=61687;RO=1638;RPL=15126;RPP=31499.4;RPPR=2440.6;RPR=211;RUN=1;SAF=3897;SAP=8058.69;SAR=11440;SRF=858;SRP=11.0758;SRR=780;TYPE=snp;technology.Illumina=1	GT:DP:AD:RO:QR:AO:QA:GL	1/1:535:32,501:32:1221:501:19951:-1104.03,-119.33,0	1/1:419:68,351:68:2667:351:14054:-717.14,-33.7781,0	1/1:2:0,2:0:0:2:34:-2.94227,-0.60206,0	0/0:1:1,0:1:12:0:0:0,-0.30103,-0.444457	1/1:467:38,429:38:1475:429:17228:-932.976,-75.3926,0	./.:2:0,2:0:0:2:63:-5.97977,-0.60206,0	1/1:797:44,753:44:1708:753:30183:-1711.27,-195.282,0	1/1:3:0,3:0:0:3:123:-6.83184,-0.90309,0	1/1:750:43,706:43:1537:706:28394:-1589.44,-162.492,0	0/1:11:9,2:9:337:2:82:-2.21851,0,-12.0534	1/1:191:13,177:13:469:177:7082:-368.977,-26.3698,0	1/1:1265:69,1194:69:2632:1194:47982:-2666.82,-283.781,0	0/1:2274:384,1890:384:15110:1890:76018:-3743.12,0,-618.973	1/1:882:80,802:80:2999:802:32078:-1721.18,-134.053,0	0/1:9:3,6:3:104:6:237:-11.0385,0,-4.00537	1/1:1982:109,1872:109:4080:1872:74459:-4116.7,-401.609,0	1/1:4355:112,4243:112:4381:4243:170061:-9829.69,-1161.65,0	1/1:1908:7,1901:7:287:1901:75785:-4356.32,-564.344,0	1/1:7:0,7:0:0:7:258:-14.5358,-2.10721,0	1/1:454:36,418:36:1409:418:16746:-921.476,-85.2686,0	0/0:365:306,56:306:11130:56:2154:0,-7.99428,-313.599	0/0:120:111,9:111:4054:9:290:0,-19.7683,-144.164	0/0:132:122,8:122:4187:8:324:0,-22.0943,-102.617	0/0:58:51,7:51:1888:7:244:0,-3.64784,-50.1123
dDocent_Contig_251	109	.	T	C	43.5787	.	AB=0.545455;ABP=3.20771;AC=1;AF=0.0217391;AN=46;AO=53;CIGAR=1X;DP=16986;DPB=16986;DPRA=0.44161;EPP=3.37904;EPPR=6995.63;GTI=0;LEN=1;MEANALT=1.25;MQM=18.2075;MQMR=26.9477;NS=23;NUMALT=1;ODDS=0;PAIRED=0.0188679;PAIREDR=0.00472618;PAO=0;PQA=0;PQR=0;PRO=0;QA=1854;QR=649785;RO=16927;RPL=53;RPP=118.098;RPPR=35621.9;RPR=0;RUN=1;SAF=28;SAP=3.37904;SAR=25;SRF=4724;SRP=7178.66;SRR=12203;TYPE=snp;technology.Illumina=1	GT:DP:AD:RO:QR:AO:QA:GL	0/0:534:533,1:533:20215:1:8:0,-159.95,-1169.45	0/0:420:417,2:417:15823:2:30:0,-125.201,-887.611	0/0:2:2,0:2:63:0:0:0,-0.60206,-4.87966	0/0:1:1,0:1:32:0:0:0,-0.30103,-0.499408	0/0:467:467,0:467:18070:0:0:0,-140.581,-1052.53	./.:2:0,2:0:0:2:63:-5.97977,-0.60206,0	0/0:797:797,0:797:30493:0:0:0,-239.921,-1782.21	0/0:3:3,0:3:100:0:0:0,-0.90309,-6.76865	0/0:749:749,0:749:28895:0:0:0,-225.471,-1693.71	0/1:11:5,6:5:182:6:246:-7.03208,0,-7.19091	0/0:191:191,0:191:7477:0:0:0,-57.4967,-432.394	0/0:1264:1263,1:1263:49017:1:8:0,-379.967,-2831.67	0/0:2274:2274,0:2274:87652:0:0:0,-684.542,-5601.96	0/0:882:882,0:882:33447:0:0:0,-265.508,-1961.26	0/0:9:9,0:9:299:0:0:0,-2.70927,-18.2268	0/0:1980:1979,0:1979:75916:0:0:0,-595.738,-4434.75	0/0:4358:4356,0:4356:168216:0:0:0,-1311.29,-10018.4	0/0:1908:1907,0:1907:73791:0:0:0,-574.064,-4337.8	0/0:7:7,0:7:258:0:0:0,-2.10721,-13.914	0/0:455:454,1:454:17591:1:8:0,-136.236,-1012.67	0/0:364:333,31:333:12073:31:1130:0,-60.3483,-415.185	0/0:120:120,0:120:4093:0:0:0,-36.1236,-171.067	0/0:132:130,1:130:4442:1:37:0,-37.9444,-129.752	0/0:58:48,10:48:1640:10:387:0,-0.546399,-40.9592
dDocent_Contig_251	123	.	C	T	343872	.	AB=0.763532;ABP=1786.15;AC=37;AF=0.804348;AN=46;AO=15890;CIGAR=1X;DP=16967;DPB=16967;DPRA=771.182;EPP=7954.56;EPPR=48.362;GTI=0;LEN=1;MEANALT=1.40909;MQM=26.5842;MQMR=32.1957;NS=23;NUMALT=1;ODDS=0;PAIRED=0.000881057;PAIREDR=0.0573848;PAO=0;PQA=0;PQR=0;PRO=0;QA=601974;QR=39715;RO=1063;RPL=15877;RPP=34394.9;RPPR=2225.24;RPR=13;RUN=1;SAF=4126;SAP=7975.42;SAR=11764;SRF=608;SRP=50.8297;SRR=455;TYPE=snp;technology.Illumina=1	GT:DP:AD:RO:QR:AO:QA:GL	1/1:533:22,509:22:774:509:19344:-1105.83,-130.737,0	1/1:420:54,366:54:2122:366:13942:-741.886,-53.7676,0	1/1:2:0,2:0:0:2:39:-3.57576,-0.60206,0	0/0:1:1,0:1:37:0:0:0,-0.30103,-0.499813	1/1:466:28,437:28:1086:437:16439:-935.634,-89.5614,0	./.:2:0,2:0:0:2:63:-5.97977,-0.60206,0	1/1:796:22,774:22:819:774:29169:-1748.24,-229.157,0	1/1:3:0,3:0:0:3:123:-6.83184,-0.90309,0	1/1:747:25,722:25:936:722:27143:-1596.27,-187.966,0	0/1:11:3,8:3:123:8:311:-12.2674,0,-1.9679	1/1:191:7,184:7:250:184:6953:-390.885,-39.553,0	1/1:1263:24,1237:24:816:1237:47148:-2748.69,-350.545,0	0/1:2272:380,1891:380:14848:1891:72243:-3687.8,0,-609.508	1/1:882:48,834:48:1731:834:31536:-1768.24,-169.434,0	0/1:9:3,6:3:119:6:209:-10.3172,0,-5.40341	1/1:1980:81,1898:81:2730:1898:72256:-4119.4,-445.256,0	1/1:4358:29,4323:29:997:4323:163464:-9921.51,-1287.09,0	1/1:1907:5,1902:5:201:1902:72184:-4286.05,-566.916,0	1/1:7:0,7:0:0:7:283:-15.0243,-2.10721,0	1/1:455:20,435:20:771:435:16283:-961.484,-114.413,0	0/1:359:178,181:178:6730:181:6635:-195.597,0,-100.094	0/1:116:58,58:58:2149:58:2072:-66.7861,0,-40.7903	0/1:132:47,84:47:1487:84:3168:-49.4506,0,-9.50758	0/1:57:28,29:28:989:29:1030:-28.0242,0,-10.206
dDocent_Contig_251	135	.	TAGT	TGGT,CAGT,CAGC	318281	.	AB=0.760239,0.0574621,0.0260521;ABP=1482.44,4265.82,4870.96;AC=33,7,4;AF=0.717391,0.152174,0.0869565;AN=46;AO=15454,603,150;CIGAR=1M1X2M,1X3M,1X2M1X;DP=16852;DPB=16856.8;DPRA=765.955,287.692,0.518002;EPP=8059.29,29.0284,110.078;EPPR=3.42001;GTI=0;LEN=1,1,4;MEANALT=5.31818,6.27778,6.5;MQM=26.8738,15.2968,12.46;MQMR=51.317;NS=23;NUMALT=3;ODDS=0;PAIRED=0.000194124,0.0829187,0.0333333;PAIREDR=0;PAO=0,8.5,8.5;PQA=0,280,280;PQR=19;PRO=1;QA=403866,8517,5114;QR=19795;RO=530;RPL=15451,596,146;RPP=33534.9,1252.31,294.914;RPPR=1153.89;RPR=3,7,4;RUN=1,1,1;SAF=3938,347,30;SAP=8072.06,32.8311,120.27;SAR=11516,256,120;SRF=260;SRP=3.42001;SRR=270;TYPE=snp,snp,complex;technology.Illumina=1,1,1	GT:DP:AD:RO:QR:AO:QA:GL	1/1:528:5,500,18,0:5:169:500,18,0:12993,193,0:-1034.13,-141.018,0,-1029.59,-144.514,-1032.44,-1037.39,-152.27,-1039.06,-1045.65	1/1:410:12,379,17,0:12:456:379,17,0:9500,149,0:-723.442,-79.1992,0,-723.895,-111.058,-752.358,-728.809,-115.842,-758.679,-762.389	1/1:2:0,2,0,0:0:0:2,0,0:49,0,0:-4.27803,-0.60206,0,-4.27803,-0.60206,-4.27803,-4.27803,-0.60206,-4.27803,-4.27803	3/3:1:0,0,0,1:0:0:0,0,1:0,0,12:-0.444457,-0.444457,-0.444457,-0.444457,-0.444457,-0.444457,-0.30103,-0.30103,-0.30103,0	1/1:460:17,431,6,0:17:643:431,6,0:11272,82,0:-864.095,-92.1666,0,-864.827,-125.075,-900.496,-869.513,-129.744,-902.303,-906.989	./.:2:0,2:0:0:2:63:-5.97977,-0.60206,0	1/1:793:2,767,23,0:2:63:767,23,0:20000,129,0:-1609.45,-229.066,0,-1611.71,-232.608,-1605.4,-1611.8,-232.642,-1613.53,-1612.41	1/1:3:0,3,0,0:0:0:3,0,0:75,0,0:-6.28244,-0.90309,0,-6.28244,-0.90309,-6.28244,-6.28244,-0.90309,-6.28244,-6.28244	1/1:739:1,709,27,0:1:41:709,27,0:18601,434,0:-1497.5,-213.104,0,-1472.48,-188.031,-1464.08,-1498.68,-214.306,-1472.81,-1498.4	1/2:11:0,2,8,0:0:0:2,8,0:60,162,0:-14.5217,-10.1297,-9.52767,-4.51922,0,-2.11098,-14.5217,-10.1297,-4.51922,-14.5217	1/1:191:4,179,5,0:4:162:179,5,0:4588,121,0:-353.038,-40.4468,0,-346.001,-45.6637,-357.858,-354.242,-53.8844,-359.363,-367.604	1/1:1254:7,1223,20,0:7:282:1223,20,0:31665,300,0:-2531.22,-360.55,0,-2519.17,-353.987,-2518.94,-2535.97,-370.79,-2526.77,-2541.76	0/1:2269:366,1886,6,1:366:13893:1886,6,1:49870,50,15:-3347.37,0,-547.877,-3455.97,-1114.04,-4569.55,-3457.35,-1115.42,-4571.15,-4572.43	1/1:878:19,817,32,0:19:706:817,32,0:21314,364,0:-1666.85,-204.583,0,-1655.43,-228.878,-1687.11,-1672.57,-245.942,-1696.74,-1713.87	0/1:9:2,7,0,0:2:71:7,0,0:158,0,0:-10.0172,0,-4.03231,-10.6192,-6.13952,-16.4386,-10.6192,-6.13952,-16.4386,-16.4386	1/1:1973:43,1884,35,0:43:1497:1884,35,0:48580,398,0:-3799.08,-470.587,0,-3794.24,-549.416,-3879.57,-3812.73,-567.85,-3890.71,-3908.6	1/1:4347:13,4304,9,0:13:426:4304,9,0:113819,128,0:-9177.04,-1281.7,0,-9179.18,-1293.86,-9186.79,-9186.22,-1300.89,-9193.11,-9196.53	1/1:1907:4,1886,6,0:4:104:1886,6,0:48820,55,0:-3916.54,-560.337,0,-3915.68,-565.701,-3921.25,-3917.74,-567.743,-3923.06,-3925.12	1/1:7:0,7,0,0:0:0:7,0,0:165,0,0:-13.1682,-2.10721,0,-13.1682,-2.10721,-13.1682,-13.1682,-2.10721,-13.1682,-13.1682	1/1:451:10,423,11,0:10:367:423,11,0:11120,141,0:-876.537,-111.578,0,-872.44,-120.249,-884.85,-879.547,-127.336,-888.161,-895.268	2/2:337:16,25,211,75:16:620:25,211,75:656,3458,2523:-226.107,-186.161,-206.373,-35.7738,-18.7426,0,-173.462,-156.436,-6.09737,-178.622	2/3:106:6,8,68,22:6:225:8,68,22:214,1186,812:-81.1957,-68.0457,-73.5162,-13.7944,-6.70515,-1.20311,-61.2972,-54.2182,0,-62.5529	2/3:120:1,9,62,42:1:28:9,62,42:244,652,1407:-54.2778,-37.7495,-35.4558,-28.5885,-12.1644,-10.3395,-25.5273,-9.10608,0,-13.2994	2/2:56:2,3,39,9:2:42:3,39,9:103,515,345:-33.1058,-25.978,-28.2564,-8.5572,-3.99013,0,-24.3149,-19.7648,-2.37726,-24.7874
dDocent_Contig_251	144	.	TG	CG	1796.32	.	AB=0.495512;ABP=3.10776;AC=7;AF=0.152174;AN=46;AO=378;CIGAR=1X1M;DP=16737;DPB=16739.5;DPRA=167.579;EPP=5.30815;EPPR=7778.84;GTI=0;LEN=1;MEANALT=3.47368;MQM=15.5741;MQMR=27.501;NS=23;NUMALT=1;ODDS=0;PAIRED=0.042328;PAIREDR=0.0022225;PAO=0;PQA=0;PQR=145;PRO=5;QA=5614;QR=604541;RO=16198;RPL=375;RPP=797.976;RPPR=35167.8;RPR=3;RUN=1;SAF=200;SAP=5.7907;SAR=178;SRF=4292;SRP=7774.76;SRR=11906;TYPE=snp;technology.Illumina=1	GT:DP:AD:RO:QR:AO:QA:GL	0/0:526:488,10:488:18219:10:66:0,-146.172,-1108.69	0/0:409:392,14:392:14658:14:70:0,-118.819,-873.563	0/0:2:2,0:2:53:0:0:0,-0.60206,-4.10002	1/1:1:0,1:0:0:1:12:-0.444457,-0.30103,0	0/0:460:452,1:452:16815:1:5:0,-136.127,-1028.85	./.:2:0,2:0:0:2:63:-5.97977,-0.60206,0	0/0:792:782,8:782:29341:8:40:0,-236.187,-1775.89	0/0:3:3,0:3:106:0:0:0,-0.90309,-6.72421	0/0:734:719,12:719:27063:12:171:0,-207.105,-1634.54	0/1:11:8,3:8:247:3:57:-1.20264,0,-10.9856	0/0:190:186,4:186:6989:4:99:0,-48.8517,-412.318	0/0:1250:1239,5:1239:46848:5:42:0,-372.075,-2804.97	0/0:2269:2253,8:2253:83446:8:92:0,-674.971,-5534.16	0/0:874:857,13:857:31475:13:172:0,-248.334,-1914.18	0/0:9:9,0:9:305:0:0:0,-2.70927,-18.649	0/0:1970:1951,10:1951:73262:10:88:0,-584.498,-4433	0/0:4330:4318,5:4318:159840:5:60:0,-1297.39,-9986.39	0/0:1905:1894,5:1894:71966:5:53:0,-568.186,-4326	0/0:7:7,0:7:270:0:0:0,-2.10721,-14.9703	0/0:449:437,6:437:16214:6:138:0,-122.159,-980.703	0/1:282:133,127:133:4968:127:2147:-78.7831,0,-106.689	0/1:99:18,71:18:688:71:1335:-73.7451,0,-3.07386	0/1:113:17,60:17:629:60:742:-30.1577,0,-6.9875	0/1:52:33,15:33:1139:15:225:-2.24971,0,-27.5892
dDocent_Contig_285	215	.	CTG	TTG,TTC	9533.25	.	AB=0.244318,0.278409;ABP=102.947,78.0742;AC=37,4;AF=0.840909,0.0909091;AN=44;AO=267,51;CIGAR=1X2M,1X1M1X;DP=407;DPB=411.333;DPRA=3.82857,3.25288;EPP=16.6816,5.09662;EPPR=4.62628;GTI=0;LEN=1,3;MEANALT=1.33333,2.4;MQM=57.7978,56.451;MQMR=59.407;NS=22;NUMALT=2;ODDS=1.38778e-17;PAIRED=0.367041,0.0784314;PAIREDR=0.604651;PAO=2.5,0;PQA=0,0;PQR=0;PRO=2.5;QA=9823,1764;QR=3172;RO=86;RPL=80,11;RPP=96.1234,38.8183;RPPR=20.0791;RPR=187,40;RUN=1,1;SAF=73,17;SAP=122.083,15.3153;SAR=194,34;SRF=41;SRP=3.41429;SRR=45;TYPE=snp,complex;technology.Illumina=1,1	GT:DP:AD:RO:QR:AO:QA:GL	1/1:4:0,4,0:0:0:4,0:156,0:-14.4159,-1.20412,0,-14.4159,-1.20412,-14.4159	0/0:5:5,0,0:5:173:0,0:0,0:0,-1.50515,-13.5106,-1.50515,-13.5106,-13.5106	0/2:123:80,3,37:80:2967:3,37:96,1242:-74.3691,-91.3206,-332.529,0,-235.062,-230.451	1/2:31:0,22,9:0:0:22,9:848,362:-96.3509,-26.72,-20.0974,-69.9974,0,-67.2881	1/1:9:0,9,0:0:0:9,0:360,0:-32.4905,-2.70927,0,-32.4905,-2.70927,-32.4905	1/2:15:0,13,2:0:0:13,2:446,56:-40.2043,-4.71684,-0.20139,-36.3777,0,-34.5715	1/1:2:0,2,0:0:0:2,0:82,0:-7.77835,-0.60206,0,-7.77835,-0.60206,-7.77835	1/1:1:0,1,0:0:0:1,0:41,0:-4.09457,-0.30103,0,-4.09457,-0.30103,-4.09457	1/1:4:0,4,0:0:0:4,0:164,0:-15.1499,-1.20412,0,-15.1499,-1.20412,-15.1499	1/1:34:0,34,0:0:0:34,0:1239,0:-110.907,-10.8371,0,-111.509,-10.8371,-110.304	1/1:23:0,21,2:0:0:21,2:817,63:-73.4647,-6.32163,0,-68.4081,-0.943916,-67.806	1/1:2:0,2,0:0:0:2,0:36,0:-3.41989,-0.60206,0,-3.41989,-0.60206,-3.41989	1/1:9:0,9,0:0:0:9,0:333,0:-30.156,-2.70927,0,-30.156,-2.70927,-30.156	1/1:14:0,14,0:0:0:14,0:478,0:-43.051,-4.21442,0,-43.051,-4.21442,-43.051	./.:1:1,0:1:37:0:0:0,-0.30103,-3.69783	1/1:6:0,6,0:0:0:6,0:237,0:-21.685,-1.80618,0,-21.685,-1.80618,-21.685	./.:1:1,0:1:27:0:0:0,-0.30103,-2.69978	1/1:3:0,3,0:0:0:3,0:94,0:-8.76318,-0.90309,0,-8.76318,-0.90309,-8.76318	1/2:7:1,5,1:1:32:5,1:175,41:-14.503,-0.895254,-1.92369,-11.409,0,-13.6823	1/1:43:0,43,0:0:0:43,0:1560,0:-139.521,-12.9443,0,-139.521,-12.9443,-139.521	1/1:20:0,20,0:0:0:20,0:780,0:-69.4963,-6.62266,0,-70.0983,-6.62266,-68.8942	1/1:49:0,49,0:0:0:49,0:1805,0:-162.403,-15.3525,0,-163.005,-15.3525,-161.801	1/1:1:0,1,0:0:0:1,0:37,0:-3.69783,-0.30103,0,-3.69783,-0.30103,-3.69783	1/1:2:0,2,0:0:0:2,0:39,0:-3.70479,-0.60206,0,-3.70479,-0.60206,-3.70479
dDocent_Contig_285	225	.	T	G	294.413	.	AB=0.263158;ABP=30.7823;AC=3;AF=0.0681818;AN=44;AO=15;CIGAR=1X;DP=433;DPB=433;DPRA=0.960106;EPP=14.7363;EPPR=14.0556;GTI=0;LEN=1;MEANALT=1.33333;MQM=60;MQMR=58.2428;NS=22;NUMALT=1;ODDS=3.46945e-18;PAIRED=0;PAIREDR=0.40625;PAO=0;PQA=0;PQR=0;PRO=0;QA=564;QR=15878;RO=416;RPL=0;RPP=35.5824;RPPR=153.865;RPR=15;RUN=1;SAF=12;SAP=14.7363;SAR=3;SRF=132;SRP=123.611;SRR=284;TYPE=snp;technology.Illumina=1	GT:DP:AD:RO:QR:AO:QA:GL	0/0:4:4,0:4:146:0:0:0,-1.20412,-13.4937	0/0:5:5,0:5:182:0:0:0,-1.50515,-16.7269	0/0:133:133,0:133:4940:0:0:0,-40.037,-443.781	0/1:33:22,10:22:877:10:388:-25.492,0,-65.9853	0/1:10:9,1:9:360:1:41:-1.08427,0,-29.4802	0/1:14:10,4:10:389:4:135:-8.258,0,-31.1156	0/0:4:4,0:4:155:0:0:0,-1.20412,-14.3205	0/0:1:1,0:1:41:0:0:0,-0.30103,-4.09457	0/0:5:5,0:5:205:0:0:0,-1.50515,-18.835	0/0:35:35,0:35:1369:0:0:0,-10.536,-119.656	0/0:23:23,0:23:857:0:0:0,-6.92369,-77.3708	0/0:2:2,0:2:63:0:0:0,-0.60206,-5.97977	0/0:9:9,0:9:357:0:0:0,-2.70927,-32.3352	0/0:15:15,0:15:603:0:0:0,-4.51545,-54.238	./.:1:1,0:1:37:0:0:0,-0.30103,-3.69783	0/0:6:6,0:6:234:0:0:0,-1.80618,-21.4146	./.:1:1,0:1:27:0:0:0,-0.30103,-2.69978	0/0:3:3,0:3:104:0:0:0,-0.90309,-9.69644	0/0:7:7,0:7:283:0:0:0,-2.10721,-23.4694	0/0:45:44,0:44:1764:0:0:0,-13.2453,-157.322	0/0:23:23,0:23:874:0:0:0,-6.92369,-78.1368	0/0:53:53,0:53:2014:0:0:0,-15.9546,-181.203	0/0:1:1,0:1:27:0:0:0,-0.30103,-2.69978	0/0:2:2,0:2:34:0:0:0,-0.60206,-3.22993
dDocent_Contig_285	232	.	A	G	6951.38	.	AB=0.823529;ABP=49.3776;AC=21;AF=0.477273;AN=44;AO=211;CIGAR=1X;DP=454;DPB=454;DPRA=2.10309;EPP=17.0991;EPPR=4.10054;GTI=0;LEN=1;MEANALT=1.07143;MQM=58.0806;MQMR=58.6473;NS=22;NUMALT=1;ODDS=0;PAIRED=0.450237;PAIREDR=0.340249;PAO=0;PQA=0;PQR=0;PRO=0;QA=8098;QR=8902;RO=241;RPL=69;RPP=57.8528;RPPR=84.3279;RPR=142;RUN=1;SAF=42;SAP=168.999;SAR=169;SRF=115;SRP=4.10054;SRR=126;TYPE=snp;technology.Illumina=1	GT:DP:AD:RO:QR:AO:QA:GL	1/1:4:0,4:0:0:4:146:-13.4927,-1.20412,0	0/0:5:5,0:5:172:0:0:0,-1.50515,-15.807	0/0:138:136,1:136:5058:1:12:0,-40.2611,-452.023	0/0:33:33,0:33:1219:0:0:0,-9.93399,-106.814	0/1:10:1,9:1:41:9:336:-27.2971,0,-1.08427	0/0:15:15,0:15:501:0:0:0,-4.51545,-45.3448	0/0:4:4,0:4:164:0:0:0,-1.20412,-15.1486	0/0:1:1,0:1:41:0:0:0,-0.30103,-4.09457	1/1:5:0,5:0:0:5:205:-18.835,-1.50515,0	0/0:36:36,0:36:1343:0:0:0,-10.8371,-117.169	0/1:23:2,21:2:82:21:782:-63.701,0,-0.855988	1/1:2:0,2:0:0:2:68:-6.45463,-0.60206,0	1/1:9:0,9:0:0:9:369:-33.4197,-2.70927,0	1/1:18:0,18:0:0:18:687:-61.7701,-5.41854,0	./.:1:1,0:1:37:0:0:0,-0.30103,-3.69783	0/1:6:1,5:1:41:5:176:-14.3513,0,-2.28839	./.:1:1,0:1:27:0:0:0,-0.30103,-2.69978	0/1:4:2,2:2:82:2:59:-4.39997,0,-6.57556	0/1:8:3,5:3:119:5:205:-14.0388,0,-8.68626	1/1:47:0,47:0:0:47:1859:-165.986,-14.1484,0	1/1:25:0,25:0:0:25:995:-88.8064,-7.52575,0	1/1:58:0,58:0:0:58:2199:-197.849,-17.4597,0	0/0:1:0,0:0:0:0:0:0,0,0	0/0:2:2,0:2:39:0:0:0,-0.60206,-3.70479
dDocent_Contig_285	241	.	A	G	7834.59	.	AB=0.756757;ABP=24.1968;AC=23;AF=0.5;AN=46;AO=238;CIGAR=1X;DP=497;DPB=497;DPRA=2.09109;EPP=4.79857;EPPR=11.6289;GTI=0;LEN=1;MEANALT=1.06667;MQM=58.2983;MQMR=58.907;NS=23;NUMALT=1;ODDS=0;PAIRED=0.462185;PAIREDR=0.341085;PAO=0;PQA=0;PQR=0;PRO=0;QA=9128;QR=9416;RO=258;RPL=91;RPP=31.6226;RPPR=83.8429;RPR=147;RUN=1;SAF=47;SAP=192.202;SAR=191;SRF=125;SRP=3.54896;SRR=133;TYPE=snp;technology.Illumina=1	GT:DP:AD:RO:QR:AO:QA:GL	0/1:6:1,5:1:37:5:193:-15.9338,0,-1.89165	0/0:5:5,0:5:158:0:0:0,-1.50515,-14.5238	0/0:148:146,1:146:5273:1:8:0,-43.5514,-471.578	0/0:34:34,0:34:1255:0:0:0,-10.235,-110.432	0/1:11:1,10:1:41:10:355:-28.6909,0,-0.783237	0/0:16:16,0:16:591:0:0:0,-4.81648,-53.4995	0/0:4:4,0:4:164:0:0:0,-1.20412,-15.1486	0/0:1:1,0:1:41:0:0:0,-0.30103,-4.09457	1/1:6:0,6:0:0:6:237:-21.6995,-1.80618,0	0/0:37:37,0:37:1427:0:0:0,-11.1381,-126.993	1/1:27:2,25:2:68:25:933:-77.7476,-1.67318,0	1/1:2:0,2:0:0:2:68:-6.45463,-0.60206,0	1/1:10:0,10:0:0:10:397:-35.9292,-3.0103,0	1/1:22:0,22:0:0:22:868:-78.2366,-6.62266,0	./.:1:1,0:1:37:0:0:0,-0.30103,-3.69783	0/1:7:2,5:2:59:5:201:-16.3483,0,-3.49693	0/0:2:2,0:2:73:0:0:0,-0.60206,-6.92919	0/1:5:2,3:2:82:3:119:-9.58883,0,-6.27453	0/1:8:3,5:3:123:5:205:-14.0388,0,-9.05655	1/1:48:0,48:0:0:48:1859:-166.59,-14.4494,0	1/1:27:0,27:0:0:27:1066:-95.181,-8.12781,0	1/1:68:0,68:0:0:68:2606:-234.446,-20.47,0	1/1:1:0,1:0:0:1:13:-1.29999,-0.30103,0	0/0:2:2,0:2:24:0:0:0,-0.60206,-2.27999
dDocent_Contig_285	264	.	A	C,G	7518.67	.	AB=0.320988,0.125;ABP=25.5561,81.1833;AC=28,1;AF=0.608696,0.0217391;AN=46;AO=240,12;CIGAR=1X,1X;DP=526;DPB=526;DPRA=2.83097,4.59701;EPP=4.78367,14.5915;EPPR=14.4541;GTI=0;LEN=1,1;MEANALT=1.22222,1.8;MQM=59.975,60;MQMR=59.9891;NS=23;NUMALT=2;ODDS=0;PAIRED=0.495833,0.5;PAIREDR=0.368613;PAO=0,0;PQA=0,0;PQR=0;PRO=0;QA=8895,354;QR=10204;RO=274;RPL=96,1;RPP=23.8564,21.1059;RPPR=27.8634;RPR=144,11;RUN=1,1;SAF=67,9;SAP=104.671,9.52472;SAR=173,3;SRF=153;SRP=11.1256;SRR=121;TYPE=snp,snp;technology.Illumina=1,1	GT:DP:AD:RO:QR:AO:QA:GL	0/1:6:1,5,0:1:41:5,0:201,0:-16.6638,0,-2.28839,-16.9649,-3.79354,-20.3503	0/0:5:5,0,0:5:187:0,0:0,0:0,-1.50515,-17.1877,-1.50515,-17.1877,-17.1877	0/0:180:178,1,1:178:6601:1,1:12,12:0,-52.8044,-592.659,-52.8044,-592.183,-592.659	0/1:35:23,11,1:23:861:11,1:400,22:-25.8594,0,-67.3203,-31.1161,-68.9592,-101.306	1/1:12:1,11,0:1:12:11,0:410,0:-36.0352,-2.41237,0,-36.3362,-3.31133,-37.0941	0/2:29:19,3,7:19:730:3,7:123,224:-12.2662,-7.80669,-66.8603,0,-49.7321,-57.7806	1/1:2:0,2,0:0:0:2,0:82,0:-7.77968,-0.60206,0,-7.77968,-0.60206,-7.77968	0/0:1:1,0,0:1:41:0,0:0,0:0,-0.30103,-4.09457,-0.30103,-4.09457,-4.09457	1/1:6:0,6,0:0:0:6,0:242,0:-22.1564,-1.80618,0,-22.1564,-1.80618,-22.1564	0/0:37:35,0,2:35:1339:0,2:0,64:0,-10.536,-120.433,-5.05942,-115.279,-114.677	1/1:27:2,24,1:2:73:24,1:835,32:-68.5176,-1.23245,0,-66.5424,-4.66129,-72.2051	1/1:3:0,3,0:0:0:3,0:104,0:-9.69646,-0.90309,0,-9.69646,-0.90309,-9.69646	1/1:9:0,9,0:0:0:9,0:333,0:-30.3106,-2.70927,0,-30.3106,-2.70927,-30.3106	1/1:25:1,24,0:1:41:24,0:945,0:-81.2521,-3.43118,0,-81.5531,-7.22472,-84.9379	./.:1:1,0:1:37:0:0:0,-0.30103,-3.69783	0/1:6:2,4,0:2:54:4,0:155,0:-12.5156,0,-3.3231,-13.1177,-4.52722,-17.3359	0/0:2:2,0,0:2:82:0,0:0,0:0,-0.60206,-7.77968,-0.60206,-7.77968,-7.77968	1/1:3:0,3,0:0:0:3,0:123,0:-11.4635,-0.90309,0,-11.4635,-0.90309,-11.4635	0/1:5:2,3,0:2:68:3,0:123,0:-9.95964,0,-4.94948,-10.5617,-5.85257,-16.0467	1/1:39:0,39,0:0:0:39,0:1522,0:-137.209,-11.7402,0,-137.209,-11.7402,-137.209	1/1:21:0,21,0:0:0:21,0:792,0:-71.578,-6.32163,0,-71.578,-6.32163,-71.578	1/1:70:0,70,0:0:0:70,0:2471,0:-222.512,-21.0721,0,-222.512,-21.0721,-222.512	1/1:1:0,1,0:0:0:1,0:22,0:-2.19993,-0.30103,0,-2.19993,-0.30103,-2.19993	0/0:2:2,0,0:2:74:0,0:0,0:0,-0.60206,-7.02588,-0.60206,-7.02588,-7.02588
dDocent_Contig_285	352	.	GG	CA	3572.69	.	AB=0.741935;ABP=18.771;AC=23;AF=0.522727;AN=44;AO=118;CIGAR=2X;DP=791;DPB=792;DPRA=0.111351;EPP=29.5832;EPPR=686.939;GTI=0;LEN=2;MEANALT=1.07143;MQM=59.3729;MQMR=59.8574;NS=22;NUMALT=1;ODDS=0;PAIRED=0.457627;PAIREDR=0.282282;PAO=0;PQA=0;PQR=32;PRO=2;QA=4384;QR=24712;RO=666;RPL=91;RPP=78.3862;RPPR=483.786;RPR=27;RUN=1;SAF=33;SAP=52.7701;SAR=85;SRF=157;SRP=406.995;SRR=509;TYPE=mnp;technology.Illumina=1	GT:DP:AD:RO:QR:AO:QA:GL	0/1:3:2,1:2:77:1:41:-3.19148,0,-6.40511	0/0:3:3,0:3:99:0:0:0,-0.90309,-9.22984	0/0:557:554,0:554:20436:0:0:0,-167.072,-1837.31	0/0:22:19,0:19:744:0:0:0,-5.71957,-66.9452	1/1:6:0,5:0:0:5:186:-16.93,-1.50515,0	0/0:28:28,0:28:1094:0:0:0,-8.42884,-98.734	0/0:2:2,0:2:77:0:0:0,-0.60206,-7.3082	1/1:2:0,2:0:0:2:82:-7.77968,-0.60206,0	1/1:6:0,6:0:0:6:213:-19.5048,-1.80618,0	0/0:48:48,0:48:1834:0:0:0,-14.4494,-165.259	1/1:18:1,17:1:41:17:651:-54.7982,-1.32397,0	1/1:1:0,1:0:0:1:37:-3.69783,-0.30103,0	0/1:3:1,2:1:22:2:49:-3.74984,0,-1.29684	0/1:19:2,17:2:82:17:615:-49.9185,0,-2.06011	./.:1:1,0:1:37:0:0:0,-0.30103,-3.69783	0/1:2:1,1:1:39:1:41:-3.49251,0,-3.2945	./.:2:2,0:2:82:0:0:0,-0.60206,-7.77968	0/0:1:1,0:1:41:0:0:0,-0.30103,-4.09457	0/1:4:2,2:2:75:2:68:-5.25051,0,-5.91468	1/1:14:0,14:0:0:14:509:-46.1258,-4.21442,0	1/1:17:1,16:1:34:16:606:-51.1912,-1.7186,0	1/1:32:0,32:0:0:32:1213:-106.231,-6.73468,0	1/1:2:0,2:0:0:2:73:-6.92919,-0.60206,0	0/0:1:1,0:1:17:0:0:0,-0.30103,-1.69998
dDocent_Contig_285	355	.	T	C	649.031	.	AB=0.328947;ABP=22.325;AC=2;AF=0.0454545;AN=44;AO=27;CIGAR=1X;DP=792;DPB=792;DPRA=25.2138;EPP=6.95112;EPPR=494.877;GTI=0;LEN=1;MEANALT=1.33333;MQM=60;MQMR=59.7317;NS=22;NUMALT=1;ODDS=0;PAIRED=0.185185;PAIREDR=0.312827;PAO=0;PQA=0;PQR=0;PRO=0;QA=1069;QR=28259;RO=764;RPL=14;RPP=3.09072;RPPR=301.377;RPR=13;RUN=1;SAF=16;SAP=5.02092;SAR=11;SRF=174;SRP=494.877;SRR=590;TYPE=snp;technology.Illumina=1	GT:DP:AD:RO:QR:AO:QA:GL	0/0:3:3,0:3:105:0:0:0,-0.90309,-9.79365	0/0:3:3,0:3:119:0:0:0,-0.90309,-11.0945	0/0:557:554,2:554:20221:2:53:0,-162.511,-1809.57	0/0:22:22,0:22:882:0:0:0,-6.62266,-79.6875	0/0:6:6,0:6:188:0:0:0,-1.80618,-17.2134	0/1:28:25,3:25:954:3:122:-2.94365,0,-77.707	0/0:2:2,0:2:82:0:0:0,-0.60206,-7.77968	0/0:2:2,0:2:82:0:0:0,-0.60206,-7.77968	0/0:6:6,0:6:208:0:0:0,-1.80618,-19.0461	0/1:48:26,22:26:983:22:894:-66.3147,0,-74.2969	0/0:18:18,0:18:720:0:0:0,-5.41854,-65.0667	0/0:1:1,0:1:22:0:0:0,-0.30103,-2.19993	0/0:3:3,0:3:105:0:0:0,-0.90309,-9.7927	0/0:19:19,0:19:752:0:0:0,-5.71957,-67.9259	./.:1:1,0:1:37:0:0:0,-0.30103,-3.69783	0/0:2:2,0:2:82:0:0:0,-0.60206,-7.77968	./.:2:2,0:2:82:0:0:0,-0.60206,-7.77968	0/0:2:2,0:2:78:0:0:0,-0.60206,-7.40278	0/0:4:4,0:4:135:0:0:0,-1.20412,-12.4724	0/0:14:14,0:14:528:0:0:0,-4.21442,-47.8433	0/0:17:17,0:17:659:0:0:0,-5.11751,-59.3499	0/0:32:32,0:32:1260:0:0:0,-9.63296,-113.649	0/0:2:2,0:2:82:0:0:0,-0.60206,-7.77968	0/0:1:1,0:1:12:0:0:0,-0.30103,-1.19999
dDocent_Contig_285	360	.	T	C	577.551	.	AB=0.347826;ABP=16.8888;AC=2;AF=0.0454545;AN=44;AO=26;CIGAR=1X;DP=783;DPB=783;DPRA=21.9925;EPP=3.34437;EPPR=485.832;GTI=0;LEN=1;MEANALT=1.75;MQM=60;MQMR=59.7248;NS=22;NUMALT=1;ODDS=0;PAIRED=0.230769;PAIREDR=0.310067;PAO=0;PQA=0;PQR=0;PRO=0;QA=965;QR=27556;RO=745;RPL=15;RPP=4.34659;RPPR=292.224;RPR=11;RUN=1;SAF=15;SAP=4.34659;SAR=11;SRF=166;SRP=500.173;SRR=579;TYPE=snp;technology.Illumina=1	GT:DP:AD:RO:QR:AO:QA:GL	0/0:3:3,0:3:119:0:0:0,-0.90309,-11.0945	0/0:3:3,0:3:94:0:0:0,-0.90309,-8.76319	0/0:553:545,1:545:19908:1:12:0,-163.282,-1786.99	0/1:22:19,3:19:759:3:103:-2.98543,0,-62.0081	0/0:6:6,0:6:233:0:0:0,-1.80618,-21.3358	0/0:28:25,1:25:973:1:41:0,-4.14002,-83.7602	0/0:2:2,0:2:78:0:0:0,-0.60206,-7.40278	0/0:2:2,0:2:82:0:0:0,-0.60206,-7.77968	0/0:5:5,0:5:197:0:0:0,-1.50515,-18.105	0/1:47:25,21:25:926:21:809:-59.1253,0,-69.6388	0/0:18:18,0:18:712:0:0:0,-5.41854,-64.3482	0/0:1:1,0:1:22:0:0:0,-0.30103,-2.19993	0/0:2:2,0:2:24:0:0:0,-0.60206,-2.27999	0/0:19:19,0:19:738:0:0:0,-5.71957,-66.6924	./.:1:1,0:1:37:0:0:0,-0.30103,-3.69783	0/0:2:2,0:2:78:0:0:0,-0.60206,-7.40278	./.:2:2,0:2:82:0:0:0,-0.60206,-7.77968	0/0:2:2,0:2:82:0:0:0,-0.60206,-7.77968	0/0:4:4,0:4:126:0:0:0,-1.20412,-11.6443	0/0:12:11,0:11:443:0:0:0,-3.31133,-40.0808	0/0:17:16,0:16:625:0:0:0,-4.81648,-56.1714	0/0:32:32,0:32:1233:0:0:0,-9.63296,-111.222	0/0:2:2,0:2:82:0:0:0,-0.60206,-7.77968	0/0:1:1,0:1:22:0:0:0,-0.30103,-2.19993
dDocent_Contig_285	366	.	A	G	620.93	.	AB=0.468085;ABP=3.42611;AC=1;AF=0.0227273;AN=44;AO=24;CIGAR=1X;DP=772;DPB=772;DPRA=1.06017;EPP=8.80089;EPPR=500.173;GTI=0;LEN=1;MEANALT=1;MQM=60;MQMR=59.8027;NS=22;NUMALT=1;ODDS=0;PAIRED=0.166667;PAIREDR=0.308725;PAO=0;PQA=0;PQR=0;PRO=0;QA=955;QR=26548;RO=745;RPL=12;RPP=3.0103;RPPR=299.616;RPR=12;RUN=1;SAF=16;SAP=8.80089;SAR=8;SRF=165;SRP=504.999;SRR=580;TYPE=snp;technology.Illumina=1	GT:DP:AD:RO:QR:AO:QA:GL	0/0:3:3,0:3:119:0:0:0,-0.90309,-11.0945	0/0:3:3,0:3:96:0:0:0,-0.90309,-8.95588	0/0:549:546,0:546:19086:0:0:0,-164.362,-1715.06	0/0:21:21,0:21:771:0:0:0,-6.32163,-69.6932	0/0:6:6,0:6:223:0:0:0,-1.80618,-20.4197	0/0:27:25,2:25:993:2:81:0,-0.442076,-81.9708	0/0:2:2,0:2:63:0:0:0,-0.60206,-5.97977	0/0:2:2,0:2:82:0:0:0,-0.60206,-7.77968	0/0:5:5,0:5:177:0:0:0,-1.50515,-16.2686	0/1:47:25,22:25:990:22:874:-64.8099,0,-75.2415	0/0:16:16,0:16:630:0:0:0,-4.81648,-57.0105	0/0:1:1,0:1:12:0:0:0,-0.30103,-1.19999	0/0:2:2,0:2:74:0:0:0,-0.60206,-7.02588	0/0:19:19,0:19:735:0:0:0,-5.71957,-66.4441	./.:1:1,0:1:37:0:0:0,-0.30103,-3.69783	0/0:1:1,0:1:37:0:0:0,-0.30103,-3.69783	./.:2:2,0:2:82:0:0:0,-0.60206,-7.77968	0/0:2:2,0:2:63:0:0:0,-0.60206,-5.97977	0/0:4:4,0:4:146:0:0:0,-1.20412,-13.4927	0/0:11:11,0:11:400:0:0:0,-3.31133,-36.3263	0/0:17:17,0:17:627:0:0:0,-5.11751,-56.4273	0/0:31:31,0:31:1130:0:0:0,-9.33193,-101.938	0/0:2:2,0:2:82:0:0:0,-0.60206,-7.77968	0/0:1:1,0:1:12:0:0:0,-0.30103,-1.19999
dDocent_Contig_285	379	.	G	A	155.994	.	AB=0.28;ABP=13.5202;AC=1;AF=0.0227273;AN=44;AO=9;CIGAR=1X;DP=733;DPB=733;DPRA=1.05581;EPP=22.5536;EPPR=511.047;GTI=0;LEN=1;MEANALT=1;MQM=60;MQMR=59.7594;NS=22;NUMALT=1;ODDS=6.93889e-18;PAIRED=0.555556;PAIREDR=0.28951;PAO=0;PQA=0;PQR=0;PRO=0;QA=365;QR=26206;RO=715;RPL=9;RPP=22.5536;RPPR=331.741;RPR=0;RUN=1;SAF=9;SAP=22.5536;SAR=0;SRF=146;SRP=546.422;SRR=569;TYPE=snp;technology.Illumina=1	GT:DP:AD:RO:QR:AO:QA:GL	0/0:3:3,0:3:119:0:0:0,-0.90309,-11.0945	0/0:2:2,0:2:68:0:0:0,-0.60206,-6.45463	0/0:533:526,0:526:19078:0:0:0,-158.342,-1714.98	0/0:20:20,0:20:791:0:0:0,-6.0206,-71.5062	0/0:5:5,0:5:143:0:0:0,-1.50515,-13.144	0/1:25:18,7:18:721:7:283:-18.3167,0,-57.6865	0/0:2:2,0:2:68:0:0:0,-0.60206,-6.45463	0/0:2:2,0:2:82:0:0:0,-0.60206,-7.77968	0/0:4:4,0:4:160:0:0:0,-1.20412,-14.7829	0/0:45:43,2:43:1625:2:82:0,-5.76667,-138.686	0/0:16:16,0:16:627:0:0:0,-4.81648,-56.4728	0/0:1:1,0:1:37:0:0:0,-0.30103,-3.69783	0/0:2:2,0:2:44:0:0:0,-0.60206,-4.17987	0/0:16:15,0:15:575:0:0:0,-4.51545,-51.7652	./.:1:1,0:1:37:0:0:0,-0.30103,-3.69783	0/0:1:1,0:1:41:0:0:0,-0.30103,-4.09457	./.:2:2,0:2:82:0:0:0,-0.60206,-7.77968	0/0:2:2,0:2:73:0:0:0,-0.60206,-6.92919	0/0:4:4,0:4:136:0:0:0,-1.20412,-12.5695	0/0:8:8,0:8:297:0:0:0,-2.40824,-27.0766	0/0:14:14,0:14:504:0:0:0,-4.21442,-45.4037	0/0:25:24,0:24:913:0:0:0,-7.22472,-82.1389	0/0:2:2,0:2:82:0:0:0,-0.60206,-7.77968	0/0:1:1,0:1:22:0:0:0,-0.30103,-2.19993
dDocent_Contig_578	418	.	T	C	253.041	.	AB=0.30137;ABP=28.0269;AC=3;AF=0.0681818;AN=44;AO=28;CIGAR=1X;DP=11787;DPB=11787;DPRA=1.23116;EPP=63.8115;EPPR=24024.5;GTI=0;LEN=1;MEANALT=1.57143;MQM=31.3929;MQMR=58.6681;NS=22;NUMALT=1;ODDS=0;PAIRED=0;PAIREDR=0.00195778;PAO=0;PQA=0;PQR=0;PRO=0;QA=1047;QR=468992;RO=11748;RPL=0;RPP=63.8115;RPPR=25314.1;RPR=28;RUN=1;SAF=28;SAP=63.8115;SAR=0;SRF=11565;SRP=23948.7;SRR=183;TYPE=snp;technology.Illumina=1	GT:DP:AD:RO:QR:AO:QA:GL	0/0:520:520,0:520:20682:0:0:0,-156.536,-1845.71	0/0:260:260,0:260:10477:0:0:0,-78.2678,-925.065	./.:106:106,0:106:4114:0:0:0,-31.9092,-370.227	0/0:1:1,0:1:12:0:0:0,-0.30103,-1.19999	0/0:317:317,0:317:12569:0:0:0,-95.4265,-1114.08	0/0:1:1,0:1:27:0:0:0,-0.30103,-2.69978	0/0:246:246,0:246:9790:0:0:0,-74.0534,-873.783	./.:2:0,2:0:0:2:78:-7.40278,-0.60206,0	0/0:568:566,1:566:22479:1:12:0,-169.609,-1992.23	0/0:12:12,0:12:480:0:0:0,-3.61236,-41.0078	0/0:104:104,0:104:4095:0:0:0,-31.3071,-365.281	0/0:1453:1450,1:1450:57863:1:12:0,-435.751,-5157.25	0/0:3066:3064,0:3064:122617:0:0:0,-922.356,-10898.5	0/0:1155:1155,0:1155:46137:0:0:0,-347.69,-4088.55	0/0:16:16,0:16:642:0:0:0,-4.81648,-58.1072	0/0:2001:1994,3:1994:79693:3:94:0,-592.624,-7140.92	0/0:960:960,0:960:38516:0:0:0,-288.989,-3436.59	0/0:739:738,0:738:29256:0:0:0,-222.16,-2628.19	0/0:2:2,0:2:64:0:0:0,-0.60206,-6.07773	0/0:206:205,1:205:8203:1:41:0,-57.9176,-718.997	0/1:33:25,7:25:986:7:273:-6.73926,0,-50.1308	0/0:87:87,0:87:3470:0:0:0,-26.1896,-274.022	0/1:18:13,5:13:497:5:205:-6.47942,0,-26.1384	0/1:22:12,10:12:437:10:410:-16.9146,0,-21.0625
dDocent_Contig_578	429	.	CT	CA,TA	62446.4	.	AB=0.235761,0.0158459;ABP=7190.28,17863;AC=19,3;AF=0.431818,0.0681818;AN=44;AO=2794,139;CIGAR=1M1X,2X;DP=11869;DPB=11871;DPRA=103.956,86;EPP=5526.94,304.845;EPPR=18011.8;GTI=0;LEN=1,2;MEANALT=2.57895,2.58824;MQM=55.2892,36.295;MQMR=59.9847;NS=22;NUMALT=2;ODDS=0;PAIRED=0.00393701,0;PAIREDR=0.00112133;PAO=0.5,0.5;PQA=18.5,18.5;PQR=0;PRO=2;QA=112213,5495;QR=358789;RO=8918;RPL=8,0;RPP=6000.82,304.845;RPPR=19290.1;RPR=2786,139;RUN=1,1;SAF=2730,139;SAP=5526.94,304.845;SAR=64,0;SRF=8758;SRP=18003.4;SRR=160;TYPE=snp,mnp;technology.Illumina=1,1	GT:DP:AD:RO:QR:AO:QA:GL	0/1:521:400,111,6:400:16156:111,6:4456,246:-235.986,0,-1298.47,-339.43,-1314.92,-1669.44	0/1:261:169,86,6:169:6876:86,6:3429,246:-220.295,0,-541.388,-256.803,-552.908,-822.185	./.:106:106,0:106:4114:0:0:0,-31.9092,-370.227	0/0:1:1,0,0:1:24:0,0:0,0:0,-0.30103,-2.39989,-0.30103,-2.39989,-2.39989	0/1:318:231,74,11:231:9225:74,11:2956,447:-172.592,0,-737.551,-219.097,-736.785,-975.474	0/0:1:1,0,0:1:41:0,0:0,0:0,-0.30103,-4.09457,-0.30103,-4.09457,-4.09457	0/1:252:211,39,2:211:8517:39,2:1581,82:-64.3726,0,-690.519,-125.087,-699.448,-826.538	./.:2:0,2:0:0:2:78:-7.40278,-0.60206,0	0/1:569:374,189,6:374:15005:189,6:7556,242:-489.648,0,-1179.3,-588.307,-1222.26,-1822.59	1/2:12:1,8,3:1:41:8,3:328,123:-30.6354,-3.78634,-4.78881,-23.6886,0,-26.1696	0/1:110:68,41,1:68:2667:41,1:1645,37:-111.728,0,-206.419,-130.475,-216.434,-348.84	0/1:1462:1087,364,6:1087:43631:364,6:14625,242:-838.738,0,-3485.29,-1150.9,-3579.81,-4743.8	0/1:3077:2532,540,0:2532:101999:540,0:21613,0:-899.829,0,-8243.73,-1662.04,-8406.28,-10068.2	0/1:1164:832,315,17:832:33489:315,17:12618,689:-746.483,0,-2664.47,-956.561,-2718.86,-3710.66	0/0:16:16,0,0:16:649:0,0:0,0:0,-4.81648,-58.742,-4.81648,-58.742,-58.742	0/1:2010:1658,334,17:1658:66787:334,17:13565,651:-609.713,0,-5403.69,-1060.48,-5455.89,-6559.55	0/1:967:750,202,15:750:30117:202,15:8016,588:-414.548,0,-2420.64,-597.954,-2439.08,-3074.85	0/1:744:448,290,5:448:18049:290,5:11764,147:-833.276,0,-1400.3,-956.909,-1476.37,-2442.9	0/1:2:1,1,0:1:41:1,0:41,0:-3.49251,0,-3.49251,-3.79354,-3.79354,-7.17762	0/1:219:128,87,4:128:5119:87,4:3448,164:-232.915,0,-395.487,-260.234,-410.464,-680.666	1/2:34:1,22,11:1:34:22,11:874,434:-65.2152,-4.20742,-0.362227,-58.3958,0,-57.8424	1/2:89:0,70,19:0:0:70,19:2846,751:-258.46,-41.5744,-20.5023,-217.183,0,-211.463	0/1:18:4,8,6:4:153:8,6:328,246:-19.1739,0,-10.2351,-13.8897,-6.22262,-24.6582	0/1:22:5,13,4:5:169:13,4:524,160:-29.0029,0,-9.92307,-28.8831,-12.276,-41.3847
dDocent_Contig_578	438	.	C	T	158.344	.	AB=0.211055;ABP=147.32;AC=3;AF=0.0681818;AN=44;AO=557;CIGAR=1X;DP=21676;DPB=21676;DPRA=185.043;EPP=1169.48;EPPR=130.267;GTI=0;LEN=1;MEANALT=1.5;MQM=36.2567;MQMR=59.7683;NS=22;NUMALT=1;ODDS=0;PAIRED=0;PAIREDR=0.00180095;PAO=0;PQA=0;PQR=0;PRO=0;QA=22096;QR=795435;RO=21100;RPL=0;RPP=1212.52;RPPR=45604.2;RPR=557;RUN=1;SAF=552;SAP=1169.48;SAR=5;SRF=11101;SRP=127.989;SRR=9999;TYPE=snp;technology.Illumina=1	GT:DP:AD:RO:QR:AO:QA:GL	0/0:962:933,29:933:35344:29:1149:0,-196.719,-3081.78	0/0:478:448,30:448:17174:30:1208:0,-46.1897,-1440.75	./.:106:106,0:106:4114:0:0:0,-31.9092,-370.227	0/0:2:2,0:2:49:0:0:0,-0.60206,-4.65473	0/0:596:588,8:588:22391:8:320:0,-151.314,-1969.09	0/0:1:1,0:1:41:0:0:0,-0.30103,-4.09457	0/0:451:447,2:447:17155:2:81:0,-129.645,-1531.31	./.:2:0,2:0:0:2:78:-7.40278,-0.60206,0	0/0:1027:986,39:986:37585:39:1542:0,-190.569,-3252.11	0/0:16:15,1:15:570:1:41:0,-3.91672,-50.7257	0/0:179:175,4:175:6563:4:163:0,-41.6473,-577.169	0/0:2675:2596,78:2596:98636:78:3083:0,-565.071,-8619.78	0/0:5696:5532,158:5532:207440:158:6246:0,-1266.63,-18204.1	0/0:2138:2053,84:2053:77602:84:3333:0,-385.314,-6700.79	0/0:20:20,0:20:755:0:0:0,-6.0206,-68.2503	0/0:3833:3809,18:3809:142421:18:716:0,-1094.99,-12736.4	0/0:1723:1690,33:1690:63934:33:1286:0,-420.776,-5642.72	0/0:1276:1274,2:1274:47919:2:63:0,-378.642,-4298.92	0/0:3:3,0:3:104:0:0:0,-0.90309,-9.69646	0/0:376:351,25:351:13162:25:1018:0,-31.8005,-1094.92	0/1:44:32,11:32:1215:11:436:-0.225265,0,-83.1471	0/1:131:106,25:106:3918:25:1010:-17.9474,0,-308.351	0/1:24:18,6:18:683:6:243:-1.29214,0,-47.7282	0/0:25:21,4:21:774:4:158:0,-4.56669,-53.695
dDocent_Contig_578	442	.	G	T	74272.4	.	AB=0.185901;ABP=19027;AC=21;AF=0.477273;AN=44;AO=4311;CIGAR=1X;DP=22409;DPB=22409;DPRA=153.68;EPP=352.526;EPPR=4.31092;GTI=0;LEN=1;MEANALT=1.68421;MQM=56.0445;MQMR=59.9109;NS=22;NUMALT=1;ODDS=0;PAIRED=0.00371144;PAIREDR=0.0012183;PAO=0;PQA=0;PQR=0;PRO=0;QA=162043;QR=698086;RO=18058;RPL=11;RPP=9268.93;RPPR=39050.6;RPR=4300;RUN=1;SAF=2569;SAP=347.509;SAR=1742;SRF=9080;SRP=4.26138;SRR=8978;TYPE=snp;technology.Illumina=1	GT:DP:AD:RO:QR:AO:QA:GL	0/1:1000:837,159:837:32304:159:5992:-228.114,0,-2600.76	0/1:485:347,138:347:13671:138:5213:-311.774,0,-1077.37	./.:106:106,0:106:4114:0:0:0,-31.9092,-370.227	0/0:2:2,0:2:64:0:0:0,-0.60206,-6.07773	0/1:614:478,128:478:18600:128:4788:-244.756,0,-1476.95	0/0:1:1,0:1:41:0:0:0,-0.30103,-4.09457	0/1:463:412,51:412:15939:51:1957:-33.2656,0,-1289.84	./.:2:0,2:0:0:2:78:-7.40278,-0.60206,0	0/1:1053:768,277:768:29773:277:10649:-617.097,0,-2357.32	0/1:18:3,15:3:86:15:535:-40.1395,0,-2.60103	0/1:186:125,61:125:4821:61:2242:-142.166,0,-377.776	0/1:2752:2209,538:2209:85708:538:20609:-985.273,0,-6872.87	0/1:5907:5072,830:5072:195643:830:31137:-907.467,0,-15810.5	0/1:2200:1701,497:1701:66031:497:18609:-967.647,0,-5257.72	0/0:20:20,0:20:788:0:0:0,-6.0206,-71.2281	0/1:3954:3458,493:3458:133325:493:18585:-465.671,0,-10791.1	0/1:1783:1465,315:1465:57054:315:11799:-503.472,0,-4588.87	0/1:1327:880,447:880:33796:447:16490:-1077.95,0,-2638.71	0/1:3:2,1:2:82:1:41:-3.19148,0,-6.87659	0/1:394:260,132:260:9779:132:4852:-304.244,0,-758.914	1/1:49:2,47:2:39:47:1765:-115.521,-11.0457,0	1/1:137:0,137:0:0:137:5089:-417.195,-41.2411,0	0/1:34:8,26:8:277:26:951:-52.2446,0,-15.0172	0/1:27:8,19:8:265:19:740:-34.9726,0,-16.0401
dDocent_Contig_578	447	.	CTGCCGGGTTACATTCTTA	CTGACGGGTTACATTCTTA,CTGCCGGGTCACATTTTTA,CTGCCGAGTCACATTTTTA,CA	228876	.	AB=0.367697,0.012413,0.268293,0.166667;ABP=3420.05,20465,60.3689,130.403;AC=17,6,4,1;AF=0.386364,0.136364,0.0909091,0.0227273;AN=44;AO=8266,211,44,22;CIGAR=3M1X15M,9M1X5M1X3M,6M1X2M1X5M1X3M,1M17D1M;DP=22718;DPB=22713.1;DPRA=20.9283,109.424,9.16304,0.972376;EPP=5.63729,5.32585,98.5551,50.7827;EPPR=9.49901;GTI=0;LEN=1,19,19,17;MEANALT=35.7778,31.3333,9.75,8.66667;MQM=59.9956,59.2275,30.7273,26.4091;MQMR=59.9975;NS=22;NUMALT=4;ODDS=0;PAIRED=0.00157271,0.014218,0,0;PAIREDR=0.000760906;PAO=5.6,2.93333,1.93333,0.6;PQA=86,61.1667,24.1667,0;PQR=163.667;PRO=7.93333;QA=316983,7719,1261,821;QR=456019;RO=11828;RPL=41,5,0,0;RPP=17598,418.791,98.5551,50.7827;RPPR=25392.7;RPR=8225,206,44,22;RUN=1,1,1,1;SAF=4186,114,0,22;SAP=5.96199,5.9845,98.5551,50.7827;SAR=4080,97,44,0;SRF=6004;SRP=8.95853;SRR=5824;TYPE=snp,complex,complex,del;technology.Illumina=1,1,1,1	GT:DP:AD:RO:QR:AO:QA:GL	0/1:1008:467,422,8,0,0:467:18015:422,8,0,0:16074,328,0,0:-1179.16,0,-1351.91,-1292.67,-1452.17,-2769.46,-1319.74,-1479.25,-2771.87,-2798.94,-1319.74,-1479.25,-2771.87,-2798.94,-2798.94	0/1:493:286,133,13,0,0:286:11112:133,13,0,0:5177,478,0,0:-339.3,0,-872.958,-386.329,-873.93,-1295.37,-425.395,-912.995,-1299.29,-1338.35,-425.395,-912.995,-1299.29,-1338.35,-1338.35	./.:106:106,0:106:4114:0:0:0,-31.9092,-370.227	1/1:2:0,2,0,0,0:0:0:2,0,0,0:73,0,0,0:-6.92919,-0.60206,0,-6.92919,-0.60206,-6.92919,-6.92919,-0.60206,-6.92919,-6.92919,-6.92919,-0.60206,-6.92919,-6.92919,-6.92919	0/1:619:289,240,0,0,0:289:11138:240,0,0,0:9203,0,0,0:-668.109,0,-842.209,-755.107,-914.457,-1669.53,-755.107,-914.457,-1669.53,-1669.53,-755.107,-914.457,-1669.53,-1669.53,-1669.53	3/3:1:0,0,0,0,0:0:0:0,0,0,0:0,0,0,0:0,0,0,0,0,0,0,0,0,0,0,0,0,0,0	0/1:464:202,207,0,0,0:202:7925:207,0,0,0:8084,0,0,0:-603.67,0,-589.455,-664.478,-651.768,-1316.17,-664.478,-651.768,-1316.17,-1316.17,-664.478,-651.768,-1316.17,-1316.17,-1316.17	./.:2:0,2:0:0:2:78:-7.40278,-0.60206,0	0/1:1059:468,448,9,0,0:468:18180:448,9,0,0:17141,282,0,0:-1265.3,0,-1358.82,-1383.8,-1471.3,-2874.71,-1406.18,-1493.68,-2877.42,-2899.8,-1406.18,-1493.68,-2877.42,-2899.8,-2899.8	1/2:19:0,2,10,1,0:0:0:2,10,1,0:53,377,31,0:-35.0782,-30.9236,-30.3216,-4.15519,0,-1.14489,-32.8632,-28.7095,-1.93853,-32.5621,-35.0782,-30.9236,-4.15519,-32.8632,-35.0782	0/1:189:103,63,0,0,0:103:3872:63,0,0,0:2376,0,0,0:-162.518,0,-297.082,-194.728,-317.251,-510.695,-194.728,-317.251,-511.899,-510.695,-194.728,-317.251,-511.899,-511.899,-508.673	0/1:2765:1287,1105,10,0,0:1287:49638:1105,10,0,0:42562,336,0,0:-3106.3,0,-3744.07,-3466.82,-4049.8,-7540.77,-3494.02,-4077.01,-7543.79,-7570.99,-3494.02,-4077.01,-7543.79,-7570.99,-7570.99	0/1:5925:3832,1667,0,0,0:3832:147878:1667,0,0,0:63801,0,0,0:-4078.84,0,-11638.8,-5234.19,-12143.4,-17375.9,-5234.19,-12143.4,-17376.8,-17375.9,-5234.19,-12141.5,-17376.8,-17376.8,-17375	0/1:2240:1194,719,25,0,0:1194:46094:719,25,0,0:27854,929,0,0:-1928.04,0,-3568.42,-2208.43,-3705.82,-5985.43,-2287.47,-3784.86,-5993.26,-6072.3,-2287.47,-3784.86,-5993.26,-6072.3,-6072.3	0/0:20:19,0,0,0,0:19:750:0,0,0,0:0,0,0,0:0,-5.71957,-67.6852,-5.71957,-67.6852,-67.6852,-5.71957,-67.6852,-67.6852,-67.6852,-5.71957,-67.6852,-67.6852,-67.6852,-67.6852	0/1:3970:1640,2019,0,0,0:1640:63248:2019,0,0,0:76896,0,0,0:-5807.56,0,-4581.34,-6305.17,-5193.04,-11494.1,-6305.17,-5193.04,-11496.8,-11494.1,-6305.17,-5193.04,-11496.8,-11496.8,-11492.1	0/1:1793:964,629,2,0,0:964:37264:629,2,0,0:24315,73,0,0:-1705.73,0,-2874.41,-1990.56,-3057.79,-5053.66,-1996.52,-3063.76,-5054.26,-5060.22,-1996.52,-3063.76,-5054.26,-5060.22,-5060.22	0/1:1458:839,497,0,0,0:839:32033:497,0,0,0:18987,0,0,0:-1304.51,0,-2479.55,-1557.37,-2629.17,-4186.44,-1557.37,-2629.17,-4186.44,-4186.44,-1557.37,-2629.17,-4186.44,-4186.44,-4186.44	0/1:3:1,2,0,0,0:1:38:2,0,0,0:64,0,0,0:-5.17464,0,-2.89418,-5.47567,-3.49624,-8.61213,-5.47567,-3.49624,-8.61213,-8.61213,-5.47567,-3.49624,-8.61213,-8.61213,-8.61213	0/1:400:230,106,12,0,0:230:8618:106,12,0,0:4122,426,0,0:-269.429,0,-673.8,-304.26,-671.303,-1006.33,-338.665,-705.709,-1009.94,-1044.34,-338.665,-705.709,-1009.94,-1044.34,-1044.34	2/3:62:1,0,23,15,8:1:25:0,23,15,8:0,841,436,311:-95.9513,-97.7575,-98.2008,-29.0118,-30.9617,-22.5328,-66.8297,-68.7781,0,-62.7575,-80.9926,-82.941,-14.1823,-52.0137,-79.0277	2/2:158:0,0,88,11,0:0:0:0,88,11,0:0,3235,294,0:-290.269,-290.269,-290.269,-26.4906,-26.4906,0,-269.096,-269.096,-5.31816,-265.785,-290.269,-290.269,-26.4906,-269.096,-290.269	2/3:42:4,3,6,17,4:4:132:3,6,17,4:119,228,500,160:-42.6669,-34.0648,-43.8392,-25.1578,-26.029,-34.0308,-8.0447,-8.91324,0,-13.6073,-35.7824,-36.6532,-27.7469,-10.6386,-45.2547	2/4:28:2,2,5,0,10:2:59:2,5,0,10:82,186,0,350:-26.8962,-22.2204,-24.8256,-14.4621,-12.3893,-15.5648,-29.7114,-27.6408,-19.1772,-32.3153,-9.84971,-7.77354,0,-15.2713,-10.0488
dDocent_Contig_578	472	.	A	C	158.057	.	AB=0.197917;ABP=79.1023;AC=2;AF=0.0454545;AN=44;AO=51;CIGAR=1X;DP=22826;DPB=22826;DPRA=9.73158;EPP=43.9277;EPPR=4.06892;GTI=0;LEN=1;MEANALT=2.30769;MQM=43.549;MQMR=59.807;NS=22;NUMALT=1;ODDS=2.22045e-16;PAIRED=0;PAIREDR=0.00157757;PAO=0;PQA=0;PQR=0;PRO=0;QA=1261;QR=861064;RO=22186;RPL=2;RPP=97.0649;RPPR=45575;RPR=49;RUN=1;SAF=43;SAP=55.1682;SAR=8;SRF=11073;SRP=3.1669;SRR=11113;TYPE=snp;technology.Illumina=1	GT:DP:AD:RO:QR:AO:QA:GL	0/0:1015:984,1:984:38463:1:12:0,-295.441,-3456.52	0/0:497:469,0:469:18394:0:0:0,-141.183,-1653.54	./.:106:106,0:106:4114:0:0:0,-31.9092,-370.227	0/0:2:2,0:2:82:0:0:0,-0.60206,-7.77968	0/0:621:603,0:603:23139:0:0:0,-181.521,-2077.31	0/0:1:1,0:1:12:0:0:0,-0.30103,-1.19999	0/0:464:457,2:457:17930:2:20:0,-136.419,-1608.88	./.:2:0,2:0:0:2:78:-7.40278,-0.60206,0	0/0:1064:1022,1:1022:39601:1:12:0,-306.879,-3552.93	0/0:19:18,0:18:663:0:0:0,-5.41854,-58.925	0/0:190:186,0:186:7103:0:0:0,-55.9916,-637.503	0/0:2783:2697,5:2697:104405:5:60:0,-807.995,-9376.55	0/0:5936:5770,6:5770:223640:6:64:0,-1733,-20098.4	0/0:2252:2168,2:2168:84390:2:20:0,-651.441,-7582.03	0/0:20:20,0:20:808:0:0:0,-6.0206,-73.0345	0/0:3991:3963,4:3963:154711:4:40:0,-1190.61,-13898.8	0/0:1799:1759,1:1759:68465:1:8:0,-529.099,-6151.5	0/0:1465:1453,4:1453:56042:4:48:0,-434.348,-5029.14	0/0:3:3,0:3:119:0:0:0,-0.90309,-11.0945	0/0:402:379,1:379:14360:1:12:0,-113.321,-1286.47	0/1:66:47,9:47:1764:9:350:-4.56887,0,-122.373	0/0:163:133,0:133:5060:0:0:0,-40.037,-439.601	0/0:43:36,5:36:1339:5:205:0,-0.618106,-86.6041	0/1:30:16,10:16:574:10:410:-15.5795,0,-44.0104
dDocent_Contig_578	480	.	TACC	CACC,CACT	4350.39	.	AB=0.525316,0.174825;ABP=4.76947,265.683;AC=5,2;AF=0.113636,0.0454545;AN=44;AO=889,51;CIGAR=1X3M,1X2M1X;DP=22803;DPB=22810;DPRA=194.675,0.0993888;EPP=587.088,105.24;EPPR=5.08321;GTI=0;LEN=1,4;MEANALT=5,4;MQM=40.4747,30.2157;MQMR=59.9873;NS=22;NUMALT=2;ODDS=0;PAIRED=0.00674916,0;PAIREDR=0.00133505;PAO=7.5,0.5;PQA=88.5,11;PQR=256.5;PRO=12;QA=30083,1948;QR=851142;RO=21722;RPL=19,0;RPP=1771.94,113.755;RPPR=44407.9;RPR=870,51;RUN=1,1;SAF=702,1;SAP=650.849,105.24;SAR=187,50;SRF=10884;SRP=3.22183;SRR=10838;TYPE=snp,complex;technology.Illumina=1,1	GT:DP:AD:RO:QR:AO:QA:GL	0/0:1015:971,35,0:971:38224:35,0:1166,0:0,-202.866,-3336.35,-292.3,-3346.89,-3436.3	0/0:499:461,38,0:461:18272:38,0:1370,0:0,-32.3883,-1525.12,-138.775,-1536.56,-1642.6	./.:106:106,0:106:4114:0:0:0,-31.9092,-370.227	0/0:2:2,0,0:2:77:0,0:0,0:0,-0.60206,-7.30914,-0.60206,-7.30914,-7.30914	0/0:621:594,22,0:594:23204:22,0:710,0:0,-126.415,-2026.24,-179.414,-2033.47,-2085.11	0/0:1:1,0,0:1:23:0,0:0,0:0,-0.30103,-2.29991,-0.30103,-2.29991,-2.29991	0/0:464:453,9,0:453:17970:9,0:278,0:0,-116.053,-1591.5,-136.367,-1594.21,-1614.62	./.:2:0,2:0:0:2:78:-7.40278,-0.60206,0	0/0:1063:997,57,0:997:39256:57,0:1998,0:0,-148.564,-3360.53,-300.127,-3377.69,-3529.06	0/1:19:8,6,1:8:313:6,1:185,41:-12.1588,0,-23.965,-12.116,-23.3244,-37.5797	0/0:192:185,6,0:185:7093:6,0:193,0:0,-42.0404,-621.88,-56.2926,-624.288,-637.726	0/0:2775:2656,105,0:2656:104370:105,0:3745,0:0,-516.87,-9070.95,-801.944,-9104.37,-9385.67	0/0:5929:5742,165,0:5742:224953:165,0:5294,0:0,-1342.88,-19787.2,-1729.12,-19837.5,-20222.4	0/0:2252:2128,119,0:2128:83200:119,0:4144,0:0,-326.974,-7129.17,-641.796,-7166.19,-7478.93	0/0:20:20,0,0:20:786:0,0:0,0:0,-6.0206,-71.0562,-6.0206,-71.0562,-71.0562	0/0:3995:3934,43,0:3934:154018:43,0:1396,0:0,-1079.55,-13728.1,-1184.85,-13741.6,-13845.6	0/0:1791:1719,66,0:1719:67535:66,0:2331,0:0,-339.374,-5880.62,-520.18,-5902.29,-6079.31	0/0:1465:1429,23,0:1429:55602:23,0:790,0:0,-370.304,-4930.88,-431.376,-4939.01,-4998.62	0/0:3:3,0,0:3:108:0,0:0,0:0,-0.90309,-10.0741,-0.90309,-10.0741,-10.0741	0/0:400:357,35,1:357:13829:35,1:1274,41:0,-9.84073,-1134.58,-105.94,-1143.52,-1240.87	1/2:66:3,41,18:3:107:41,18:1257,713:-128.397,-33.0546,-29.446,-87.564,0,-90.8722	0/1:158:42,86,14:42:1654:86,14:3077,492:-230.435,0,-110.199,-212.799,-105.822,-344.648	1/2:43:8,13,17:8:279:13,17:375,661:-43.6392,-18.1093,-36.8963,-5.22363,0,-22.8185	0/1:30:9,20,0:9:269:20,0:500,0:-32.7098,0,-15.6296,-35.4191,-21.6502,-56.9307
dDocent_Contig_578	488	.	CA	CG,TG	9510.27	.	AB=0.13666,0.00438982;ABP=8435.65,14583.4;AC=8,2;AF=0.181818,0.0454545;AN=44;AO=1863,133;CIGAR=1M1X,2X;DP=22854;DPB=22855.5;DPRA=195.111,214.5;EPP=3808.91,110.131;EPPR=43266.8;GTI=1;LEN=1,2;MEANALT=3.11111,3.375;MQM=51.4503,48.609;MQMR=59.8688;NS=22;NUMALT=2;ODDS=0;PAIRED=0.00536769,0;PAIREDR=0.00120111;PAO=0.5,0.5;PQA=11,11;PQR=0;PRO=2;QA=70205,4967;QR=812776;RO=20814;RPL=1153,52;RPP=231.754,16.7412;RPPR=3.17722;RPR=710,81;RUN=1,1;SAF=1151,74;SAP=227.642,6.68384;SAR=712,59;SRF=10422;SRP=3.10419;SRR=10392;TYPE=snp,mnp;technology.Illumina=1,1	GT:DP:AD:RO:QR:AO:QA:GL	0/0:1017:953,59,5:953:37231:59,5:2236,205:0,-114.438,-3156.53,-269.957,-3157.37,-3328.36	0/1:501:443,58,0:443:17473:58,0:2181,0:-28.3635,0,-1420.25,-161.72,-1437.71,-1599.08	./.:106:106,0:106:4114:0:0:0,-31.9092,-370.227	0/0:2:2,0,0:2:63:0,0:0,0:0,-0.60206,-5.97977,-0.60206,-5.97977,-5.97977	0/0:623:586,28,6:586:22756:28,6:1064,220:0,-95.7137,-1954.9,-165.858,-1952.77,-2031.52	0/0:1:1,0,0:1:26:0,0:0,0:0,-0.30103,-2.59983,-0.30103,-2.59983,-2.59983	0/0:463:438,16,5:438:17362:16,5:626,177:0,-85.7229,-1509.02,-118.386,-1500.37,-1544.97	./.:2:0,2:0:0:2:78:-7.40278,-0.60206,0	0/0:1063:957,93,10:957:37362:93,10:3479,365:0,-23.803,-3060.13,-258.641,-3058.68,-3319.9	0/1:19:8,11,0:8:274:11,0:447,0:-31.0193,0,-19.2568,-33.4275,-22.5681,-55.6429	0/1:196:175,20,1:175:6684:20,1:723,41:-3.72064,0,-541.204,-53.0138,-543.84,-599.996	0/0:2781:2573,185,16:2573:100838:185,16:7004,600:0,-233.804,-8463.84,-726.161,-8471.15,-9007.03	0/1:5932:5238,682,2:5238:205251:682,2:25909,49:-448.852,0,-16669.5,-2021.84,-16871,-18895.9	0/0:2256:2035,197,19:2035:79698:197,19:7423,714:0,-50.1272,-6538.65,-554.859,-6540.22,-7096.93	0/0:20:20,0,0:20:767:0,0:0,0:0,-6.0206,-69.3315,-6.0206,-69.3315,-69.3315	0/0:3998:3892,90,10:3892:151004:90,10:3407,384:0,-904.688,-13278.3,-1145,-13278.1,-13542.6	0/0:1804:1684,102,17:1684:66314:102,17:3849,650:0,-212.831,-5632.32,-454.285,-5610.31,-5899.37	0/0:1469:1362,88,15:1362:52432:88,15:3220,551:0,-148.362,-4421.05,-365.344,-4402.88,-4659.96	0/0:3:3,0,0:3:97:0,0:0,0:0,-0.90309,-9.0505,-0.90309,-9.0505,-9.0505	0/1:400:343,55,2:343:13340:55,2:2023,82:-52.0668,0,-1075.79,-149.284,-1086.32,-1241.05	1/2:67:5,53,9:5:155:53,9:1940,333:-126.211,-9.54831,-2.54582,-109.237,0,-115.486	0/1:165:74,90,1:74:2905:90,1:3294,37:-202.975,0,-212.006,-224.027,-237.876,-462.642	0/1:44:13,26,5:13:488:26,5:1035,205:-59.9413,0,-21.9073,-53.7282,-19.6079,-81.9301	0/2:30:9,10,10:9:256:10,10:345,354:-15.9939,-0.135788,-17.4745,0,-1.80092,-17.3394
dDocent_Contig_578	502	.	A	G	1550.96	.	AB=0.315217;ABP=84.8654;AC=3;AF=0.0681818;AN=44;AO=770;CIGAR=1X;DP=22876;DPB=22876;DPRA=119.853;EPP=1606.28;EPPR=45861.7;GTI=0;LEN=1;MEANALT=1.76471;MQM=38.2234;MQMR=59.8459;NS=22;NUMALT=1;ODDS=0;PAIRED=0;PAIREDR=0.00149457;PAO=0;PQA=0;PQR=0;PRO=0;QA=30001;QR=847283;RO=22080;RPL=586;RPP=458.749;RPPR=10.0739;RPR=184;RUN=1;SAF=592;SAP=486.363;SAR=178;SRF=11065;SRP=3.25616;SRR=11015;TYPE=snp;technology.Illumina=1	GT:DP:AD:RO:QR:AO:QA:GL	0/0:1013:973,37:973:37062:37:1446:0,-187.976,-3216.03	0/0:501:463,36:463:18177:36:1392:0,-41.6569,-1525.68	./.:106:106,0:106:4114:0:0:0,-31.9092,-370.227	0/0:2:2,0:2:74:0:0:0,-0.60206,-7.02588	0/0:624:604,20:604:23380:20:811:0,-130.984,-2044.68	0/0:1:1,0:1:41:0:0:0,-0.30103,-4.09457	0/0:459:455,4:455:17776:4:164:0,-128.961,-1587.18	./.:2:0,2:0:0:2:78:-7.40278,-0.60206,0	0/0:1062:1004,55:1004:38525:55:2153:0,-149.08,-3291.78	0/0:19:18,1:18:707:1:41:0,-2.66093,-57.9984	0/0:197:189,8:189:7084:8:317:0,-34.4117,-612.379	0/0:2779:2675,102:2675:103579:102:4022:0,-518.456,-8990.83	0/0:5933:5767,159:5767:222074:159:6240:0,-1339.09,-19519.4	0/0:2255:2143,111:2143:82671:111:4354:0,-343.046,-7095.62	0/0:20:20,0:20:784:0:0:0,-6.0206,-70.8687	0/0:4005:3973,28:3973:150833:28:1022:0,-1129.4,-13481	0/0:1825:1752,71:1752:67276:71:2720:0,-330.896,-5830.45	0/0:1469:1445,23:1445:54665:23:798:0,-375.255,-4847.74	0/0:3:3,0:3:110:0:0:0,-0.90309,-10.2589	0/0:403:375,28:375:14252:28:1095:0,-38.3505,-1198.08	0/1:67:48,19:48:1774:19:756:-29.945,0,-102.792	0/1:165:114,50:114:4425:50:1946:-95.5097,0,-328.186	0/1:44:26,18:26:1002:18:724:-34.4706,0,-55.4111	0/0:30:30,0:30:1012:0:0:0,-9.0309,-69.209
dDocent_Contig_578	509	.	TTAAT	TTAAC,CTAAC,TTAGC	596961	.	AB=0.737455,0.0200726,0.00537975;ABP=6356.56,25917.1,20148;AC=31,4,2;AF=0.704545,0.0909091,0.0454545;AN=44;AO=18358,348,61;CIGAR=4M1X,1X3M1X,3M2X;DP=22742;DPB=22745.6;DPRA=0,631,4.07473;EPP=37962,699.104,135.47;EPPR=7154.8;GTI=0;LEN=1,5,2;MEANALT=7.63636,9.11111,10.6;MQM=59.8194,38.75,60;MQMR=59.9745;NS=22;NUMALT=3;ODDS=1.77636e-15;PAIRED=0.00130733,0,0;PAIREDR=0.000592242;PAO=4,3.16667,2;PQA=142.833,104.667,72.3333;PQR=70.1667;PRO=1.83333;QA=728389,12892,1975;QR=128548;RO=3377;RPL=9303,216,24;RPP=10.2853,47.0388,9.02635;RPPR=3.29387;RPR=9055,132,37;RUN=1,1,1;SAF=9175,219,24;SAP=3.01787,53.5532,9.02635;SAR=9183,129,37;SRF=1671;SRP=3.798;SRR=1706;TYPE=snp,complex,mnp;technology.Illumina=1,1,1	GT:DP:AD:RO:QR:AO:QA:GL	0/1:1011:85,880,20,1:85:3305:880,20,1:34919,723,12:-2848.45,0,-6.70102,-2820.32,-217.897,-3085.86,-2873.26,-270.83,-3091.1,-3144.51	1/1:500:38,420,14,0:38:1485:420,14,0:16716,504,0:-1369.1,-4.32888,0,-1347.25,-93.145,-1465.1,-1380.54,-126.433,-1469.32,-1502.61	./.:106:106,0:106:4114:0:0:0,-31.9092,-370.227	1/1:2:0,2,0,0:0:0:2,0,0:69,0,0:-6.55228,-0.60206,0,-6.55228,-0.60206,-6.55228,-6.55228,-0.60206,-6.55228,-6.55228	0/1:619:63,540,10,0:63:2411:540,10,0:21250,403,0:-1726.02,0,-35.3611,-1726.38,-179.323,-1921.19,-1744.99,-197.917,-1924.2,-1942.8	1/1:1:0,1,0,0:0:0:1,0,0:37,0,0:-3.69783,-0.30103,0,-3.69783,-0.30103,-3.69783,-3.69783,-0.30103,-3.69783,-3.69783	1/1:446:35,401,4,0:35:1333:401,4,0:15962,143,0:-1312.85,-12.2028,0,-1316.87,-114.208,-1423.13,-1324.29,-121.616,-1426.19,-1432.7	./.:2:0,2:0:0:2:78:-7.40278,-0.60206,0	0/1:1055:101,897,25,0:101:3799:897,25,0:35587,983,0:-2895.38,0,-41.1865,-2860.3,-245.729,-3163.94,-2925.79,-311.21,-3171.47,-3236.95	1/2:19:2,10,7,0:2:54:10,7,0:406,277,0:-47.7195,-14.7962,-16.0282,-29.3626,0,-31.4895,-48.3215,-19.0385,-33.5967,-52.567	1/1:195:12,175,4,2:12:473:175,4,2:6902,159,78:-576.364,-13.7363,0,-569.284,-41.9976,-606.992,-573.565,-46.2672,-601.785,-611.875	1/1:2762:200,2433,31,4:200:7376:2433,31,4:97164,1126,48:-8069.04,-130.826,0,-8052.38,-655.55,-8643.27,-8127.63,-730.798,-8651.65,-8727.9	0/1:5914:1966,3744,13,3:1966:75317:3744,13,3:148399,429,36:-11618.1,0,-5051.13,-12184.2,-6151.51,-18357.4,-12210.4,-6177.66,-18361.8,-18387.5	0/1:2249:232,1890,48,3:232:8711:1890,48,3:75157,1866,94:-6113.85,0,-144.507,-6060.49,-590.258,-6759.45,-6176.14,-705.907,-6766.35,-6888.65	0/1:20:6,14,0,0:6:243:14,0,0:555,0,0:-44.2617,0,-16.227,-46.0679,-20.4414,-66.1074,-46.0679,-20.4414,-66.1074,-66.1074	1/1:3990:282,3659,15,4:282:10648:3659,15,4:145027,520,58:-12071.4,-228.8,0,-12125.6,-1070.81,-12993.6,-12152.3,-1097.46,-12994.1,-13023.6	0/1:1780:229,1488,13,0:229:8808:1488,13,0:59337,498,0:-4811.85,0,-273.603,-4849.59,-689.328,-5567.16,-4882.65,-723.041,-5572.58,-5604.73	1/1:1466:84,1354,10,0:84:3029:1354,10,0:53274,336,0:-4512.46,-161.328,0,-4513.92,-383.773,-4756.14,-4538.65,-408.498,-4761.01,-4784.83	1/1:3:0,3,0,0:0:0:3,0,0:96,0,0:-8.95713,-0.90309,0,-8.95713,-0.90309,-8.95713,-8.95713,-0.90309,-8.95713,-8.95713	1/1:404:30,343,10,0:30:1140:343,10,0:13528,361,0:-1111.85,-9.73663,0,-1097.49,-79.8664,-1187.95,-1120.88,-103.253,-1190.96,-1214.36	2/3:67:3,13,27,23:3:94:13,27,23:503,999,861:-111.118,-85.3637,-86.5717,-65.4354,-43.9195,-62.4246,-41.4858,-19.9366,0,-39.6862	1/2:165:7,58,73,8:7:268:58,73,8:2269,2647,320:-336.501,-155.097,-158.308,-162.961,0,-161.652,-312.246,-150.607,-158.471,-331.71	1/2:44:0,17,20,7:0:0:17,20,7:616,768,254:-76.4579,-43.4343,-38.3168,-32.9622,0,-26.9416,-55.7157,-22.6853,-12.2029,-53.6085	1/3:30:2,16,4,6:2:54:16,4,6:616,150,214:-50.3715,-13.2663,-12.7112,-49.3304,-15.9153,-52.3796,-33.5126,0,-36.129,-35.9642
dDocent_Contig_578	532	.	CTCAG	TTCAA,TCCAA	49162.9	.	AB=0.165522,0.00498398;ABP=17550.6,11960.3;AC=16,2;AF=0.363636,0.0454545;AN=44;AO=3470,28;CIGAR=1X3M1X,2X2M1X;DP=22682;DPB=22688;DPRA=193.641,1.41746;EPP=77.9267,47.6806;EPPR=5.03731;GTI=0;LEN=5,5;MEANALT=9.88889,9.33333;MQM=55.8919,31.6786;MQMR=59.9924;NS=22;NUMALT=2;ODDS=1.77636e-15;PAIRED=0.000288184,0;PAIREDR=0.000729231;PAO=1,0;PQA=32,0;PQR=176;PRO=11;QA=128467,1024;QR=685090;RO=17827;RPL=3424,28;RPP=7143.77,63.8115;RPPR=37996.3;RPR=46,0;RUN=1,1;SAF=1890,26;SAP=63.1482,47.6806;SAR=1580,2;SRF=8832;SRP=6.24662;SRR=8995;TYPE=complex,complex;technology.Illumina=1,1	GT:DP:AD:RO:QR:AO:QA:GL	0/1:1008:824,110,0:824:31518:110,0:4125,0:-81.7228,0,-2553.2,-330.073,-2586.32,-2916.37	0/1:494:344,78,0:344:13482:78,0:2979,0:-131.44,0,-1085.03,-234.994,-1108.51,-1343.5	./.:106:106,0:106:4114:0:0:0,-31.9092,-370.227	0/0:2:2,0,0:2:51:0,0:0,0:0,-0.60206,-4.84089,-0.60206,-4.84089,-4.84089	0/1:616:462,73,0:462:17562:73,0:2703,0:-79.1566,0,-1419.04,-218.835,-1441.01,-1659.84	0/0:1:1,0,0:1:23:0,0:0,0:0,-0.30103,-2.29991,-0.30103,-2.29991,-2.29991	0/0:447:390,34,0:390:15180:34,0:1310,0:0,-11.149,-1248.26,-117.402,-1258.5,-1364.73	./.:2:0,2:0:0:2:78:-7.40278,-0.60206,0	0/1:1052:764,166,0:764:29447:166,0:6098,0:-256.037,0,-2367.48,-486.024,-2417.45,-2903.47	0/1:18:3,7,0:3:109:7,0:279,0:-18.2878,0,-6.81367,-19.1909,-8.92088,-28.0996	0/1:197:119,56,0:119:4498:56,0:2045,0:-130.53,0,-351.762,-166.352,-368.62,-534.956	0/1:2752:2182,357,0:2182:83970:357,0:13230,0:-399.449,0,-6785.92,-1056.9,-6893.39,-7950.27	0/1:5903:5028,800,0:5028:193156:800,0:29615,0:-829.973,0,-15614.9,-2344.15,-15856,-18200	0/1:2245:1685,352,1:1685:64918:352,1:13197,15:-549.02,0,-5225.13,-1055.81,-5330.05,-6386.58	0/0:20:20,0,0:20:722:0,0:0,0:0,-6.0206,-65.2841,-6.0206,-65.2841,-65.2841	0/0:3983:3412,332,0:3412:131239:332,0:12182,0:0,-38.2031,-10710.9,-1027.42,-10810.8,-11800	0/1:1767:1441,257,2:1441:55616:257,2:9611,57:-337.774,0,-4490.41,-767.332,-4563.25,-5334.44	0/1:1466:878,555,1:878:33479:555,1:20383,30:-1396.27,0,-2578.71,-1658.17,-2743.39,-4403.58	0/0:3:2,0,0:2:60:0,0:0,0:0,-0.60206,-5.4174,-0.60206,-5.4174,-5.4174	0/1:400:253,92,0:253:9539:92,0:3316,0:-183.739,0,-753.805,-259.9,-781.5,-1041.4	1/2:66:2,50,9:2:56:50,9:1797,333:-123.542,-14.9132,-4.30353,-104.835,0,-106.561	1/1:168:0,115,0:0:0:115,0:4243,0:-346.107,-34.6185,0,-346.107,-34.6185,-346.107	0/1:44:7,26,5:7:238:26,5:1014,203:-61.0719,0,-11.5234,-53.0529,-9.21875,-70.8527	0/2:30:8,10,10:8:227:10,10:340,386:-17.719,-2.46164,-17.4886,0,-0.389378,-15.036
dDocent_Contig_578	541	.	TGCTTTTC	TGCTTTTT,GGTTCTTT,TGTTCTTT,TGTTTTTT	44404.3	.	AB=0.132732,0.175258,0.0149084,0.0246471;ABP=26483.6,269.564,34140.4,44357.3;AC=15,2,2,3;AF=0.340909,0.0454545,0.0454545,0.0681818;AN=44;AO=3000,51,249,557;CIGAR=7M1X,1X1M1X1M1X2M1X,2M1X1M1X2M1X,2M1X4M1X;DP=22625;DPB=22654.8;DPRA=155.162,9.48913,128.148,163.761;EPP=6.7626,113.755,12.5072,713.822;EPPR=7.20329;GTI=0;LEN=1,8,8,8;MEANALT=14.7368,5.5,14.4706,15.5;MQM=59.9507,29.902,46.5622,38.86;MQMR=59.9925;NS=22;NUMALT=4;ODDS=0;PAIRED=0.002,0,0.0120482,0;PAIREDR=0.000710227;PAO=22.5,0,3.5,3.5;PQA=779.75,0,105.25,105.25;PQR=779.75;PRO=22.5;QA=117838,2034,9661,18240;QR=718131;RO=18304;RPL=2982,51,249,548;RPP=6362.02,113.755,543.707,1135.61;RPPR=39567.4;RPR=18,0,0,9;RUN=1,1,1,1;SAF=1536,0,108,489;SAP=6.7626,113.755,12.5072,693.987;SAR=1464,51,141,68;SRF=9057;SRP=7.29298;SRR=9247;TYPE=snp,complex,complex,complex;technology.Illumina=1,1,1,1	GT:DP:AD:RO:QR:AO:QA:GL	0/1:1004:815,131,0,6,27:815:32024:131,0,6,27:5223,0,241,901:-182.991,0,-2592.48,-430.137,-2633.73,-3061.81,-410.277,-2613.87,-3041.95,-3040.14,-361.099,-2564.68,-2992.76,-2972.9,-2984.63	0/1:496:357,100,0,12,22:357:14134:100,0,12,22:3899,0,467,763:-212.941,0,-1133.1,-320.409,-1163.2,-1483.56,-282.034,-1124.83,-1445.19,-1441.58,-263.352,-1106.14,-1426.5,-1388.13,-1419.88	./.:106:106,0:106:4114:0:0:0,-31.9092,-370.227	0/0:2:2,0,0,0,0:2:68:0,0,0,0:0,0,0,0:0,-0.60206,-6.45564,-0.60206,-6.45564,-6.45564,-0.60206,-6.45564,-6.45564,-6.45564,-0.60206,-6.45564,-6.45564,-6.45564,-6.45564	0/1:613:481,96,0,10,7:481:18770:96,0,10,7:3839,0,393,243:-169.671,0,-1512.07,-316.272,-1542.77,-1856.97,-286.365,-1512.87,-1827.06,-1824.05,-297.077,-1523.58,-1837.77,-1807.87,-1835.67	0/0:1:1,0,0,0,0:1:20:0,0,0,0:0,0,0,0:0,-0.30103,-1.99996,-0.30103,-1.99996,-1.99996,-0.30103,-1.99996,-1.99996,-1.99996,-0.30103,-1.99996,-1.99996,-1.99996,-1.99996	0/1:445:386,47,0,3,2:386:15264:47,0,3,2:1874,0,118,63:-35.8441,0,-1239.62,-154.45,-1256.18,-1404.15,-145.8,-1247.53,-1401.84,-1398.52,-149.926,-1251.65,-1405.96,-1397.31,-1402.95	./.:2:0,2:0:0:2:78:-7.40278,-0.60206,0	0/1:1047:783,192,0,7,39:783:30725:192,0,7,39:7640,0,275,1302:-389.731,0,-2465.17,-629.05,-2526.58,-3149.73,-609.124,-2506.65,-3132.96,-3129.65,-530.363,-2427.89,-3054.2,-3034.27,-3041.25	3/4:18:2,2,1,8,3:2:80:2,1,8,3:59,41,324,110:-25.6632,-21.5654,-27.5603,-23.8156,-25.7136,-30.1116,-2.39799,-4.30819,-6.5565,-6.5975,-17.2691,-19.1693,-21.4189,0,-22.9652	0/1:195:139,44,0,2,6:139:5380:44,0,2,6:1678,0,62,196:-94.615,0,-427.454,-137.662,-441.903,-578.191,-133.234,-437.473,-573.761,-573.159,-122.621,-426.858,-563.145,-558.715,-561.339	0/1:2749:2226,364,0,20,75:2226:87576:364,0,20,75:14214,0,743,2585:-494.527,0,-7089.32,-1168.23,-7202.51,-8364.85,-1110.58,-7144.86,-8310.37,-8303.14,-971.508,-7005.78,-8171.29,-8113.64,-8147.51	0/1:5897:4989,686,0,0,154:4989:195758:686,0,0,154:27128,0,0,4773:-729.722,0,-15889.9,-2232.16,-16097,-18328.4,-2232.16,-16097,-18328.4,-18328.4,-1884.54,-15749.4,-17980.8,-17980.8,-17934.4	0/1:2240:1733,348,0,30,64:1733:68158:348,0,30,64:13453,0,1180,2048:-579.934,0,-5497.94,-1104.63,-5605.71,-6706.96,-1010.61,-5511.69,-6612.94,-6603.91,-952.101,-5453.18,-6554.43,-6460.41,-6535.16	0/0:20:20,0,0,0,0:20:774:0,0,0,0:0,0,0,0:0,-6.0206,-69.9736,-6.0206,-69.9736,-69.9736,-6.0206,-69.9736,-69.9736,-69.9736,-6.0206,-69.9736,-69.9736,-69.9736,-69.9736	0/1:3967:3388,466,0,21,19:3388:132647:466,0,21,19:18333,0,824,693:-478.184,0,-10755.4,-1507.71,-10905.3,-12398.6,-1447.77,-10845.4,-12345,-12336.3,-1453.05,-10850.6,-12350.3,-12290.3,-12342.2	0/1:1763:1477,199,0,13,36:1477:58199:199,0,13,36:7926,0,503,1194:-205.604,0,-4725.1,-652.634,-4787.41,-5435.49,-613.743,-4748.52,-5399.76,-5394.65,-560.973,-4695.75,-5346.99,-5308.1,-5334.94	0/1:1463:1212,191,0,14,9:1212:47336:191,0,14,9:7430,0,493,313:-242.637,0,-3830.36,-610.495,-3890.86,-4494.29,-574.821,-3855.19,-4464.94,-4458.31,-585.865,-3866.23,-4475.98,-4440.31,-4470.87	0/1:3:2,1,0,0,0:2:72:1,0,0,0:41,0,0,0:-3.19148,0,-5.93328,-3.79354,-6.23431,-9.63494,-3.79354,-6.23431,-9.63494,-9.63494,-3.79354,-6.23431,-9.63494,-9.63494,-9.63494	0/1:399:271,74,0,16,18:271:10543:74,0,16,18:2843,0,642,647:-151.149,0,-843.441,-233.33,-866.32,-1098.96,-182.124,-815.117,-1047.76,-1042.94,-184.417,-817.405,-1050.04,-998.84,-1044.62	1/2:64:2,22,18,10,11:2:56:22,18,10,11:835,712,378,292:-102.553,-37.0624,-32.4699,-64.0995,0,-56.738,-97.9612,-33.9042,-60.948,-96.9775,-84.7818,-20.7084,-47.7584,-81.6247,-83.4979	3/4:166:0,25,14,67,50:0:0:25,14,67,50:974,554,2630,1731:-327.467,-249.872,-239.938,-296.766,-216.762,-286.223,-135.381,-55.3685,-102.274,-112.803,-194.493,-114.487,-161.386,0,-177.033	0/2:43:8,6,18,6,5:8:263:6,18,6,5:246,727,233,130:-38.7169,-21.9986,-40.2489,0,-0.921141,-12.6739,-35.1826,-36.109,-14.1316,-53.4221,-33.4954,-34.4232,-12.4357,-47.6025,-52.039	0/4:30:10,6,0,4,10:10:284:6,0,4,10:203,0,155,256:-14.4516,-0.972021,-21.7513,-17.4619,-23.5575,-40.0238,-15.8249,-21.912,-38.3751,-37.1709,0,-6.0912,-22.5689,-20.9391,-19.5586
dDocent_Contig_586	128	.	GTA	ATG	103.487	.	AB=0.666667;ABP=4.45795;AC=1;AF=0.0227273;AN=44;AO=4;CIGAR=1X1M1X;DP=20342;DPB=20354.7;DPRA=0.00619591;EPP=3.0103;EPPR=37445.1;GTI=0;LEN=3;MEANALT=1;MQM=60;MQMR=59.9825;NS=22;NUMALT=1;ODDS=0;PAIRED=0.5;PAIREDR=0.12644;PAO=0;PQA=0;PQR=458;PRO=25;QA=155;QR=731275;RO=20049;RPL=0;RPP=11.6962;RPPR=37776.1;RPR=4;RUN=1;SAF=2;SAP=3.0103;SAR=2;SRF=19210;SRP=36556.4;SRR=839;TYPE=complex;technology.Illumina=1	GT:DP:AD:RO:QR:AO:QA:GL	0/0:2470:2439,0:2439:89088:0:0:0,-734.513,-8013.28	0/0:677:671,0:671:24810:0:0:0,-202.292,-2231.05	0/0:6:5,0:5:144:0:0:0,-1.50515,-13.0922	./.:1:1,0,0,0,0:1:38:0,0,0,0:0,0,0,0:0,-0.30103,-3.79727,-0.30103,-3.79727,-3.79727,-0.30103,-3.79727,-3.79727,-3.79727,-0.30103,-3.79727,-3.79727,-3.79727,-3.79727	0/0:1543:1524,0:1524:56170:0:0:0,-459.372,-5054.19	./.:4:0,4:0:0:4:164:-15.1499,-1.20412,0	0/0:167:164,0:164:6093:0:0:0,-49.3689,-548.071	0/0:2:2,0:2:80:0:0:0,-0.60206,-7.59157	0/0:3074:3034,0:3034:109671:0:0:0,-915.131,-9875.14	0/0:3:3,0:3:118:0:0:0,-0.90309,-11.0025	0/0:119:118,0:118:4606:0:0:0,-36.4246,-414.341	0/0:3207:3149,0:3149:114892:0:0:0,-949.148,-10336.3	0/0:1884:1865,0:1865:67249:0:0:0,-561.722,-6047.19	0/0:2313:2285,0:2285:82930:0:0:0,-688.456,-7454.57	0/0:154:153,0:153:5745:0:0:0,-46.0576,-516.819	0/0:3889:3832,0:3832:139387:0:0:0,-1154.45,-12542.9	0/0:283:280,0:280:10310:0:0:0,-84.5894,-930.916	0/0:80:79,0:79:2938:0:0:0,-23.7814,-264.389	0/0:9:8,0:8:280:0:0:0,-2.40824,-25.3848	0/0:450:430,0:430:16496:0:0:0,-129.744,-1486	0/0:2:2,0:2:79:0:0:0,-0.60206,-7.49724	0/1:6:2,4:2:50:4:155:-12.5156,0,-2.94251	0/0:2:2,0:2:61:0:0:0,-0.60206,-5.7898	0/0:2:2,0:2:78:0:0:0,-0.60206,-7.40347
dDocent_Contig_586	138	.	C	T	111.768	.	AB=0.666667;ABP=4.45795;AC=1;AF=0.0227273;AN=44;AO=23;CIGAR=1X;DP=20442;DPB=20442;DPRA=5.26387;EPP=30.2953;EPPR=37373.7;GTI=0;LEN=1;MEANALT=2.4;MQM=60;MQMR=59.9854;NS=22;NUMALT=1;ODDS=0;PAIRED=0.130435;PAIREDR=0.131964;PAO=0;PQA=0;PQR=0;PRO=0;QA=533;QR=748179;RO=20354;RPL=18;RPP=18.9659;RPPR=37589.6;RPR=5;RUN=1;SAF=19;SAP=24.253;SAR=4;SRF=19455;SRP=36737.4;SRR=899;TYPE=snp;technology.Illumina=1	GT:DP:AD:RO:QR:AO:QA:GL	0/0:2476:2466,3:2466:90217:3:36:0,-740.012,-8108.29	0/0:680:675,1:675:25087:1:12:0,-202.416,-2254.66	0/0:6:6,0:6:194:0:0:0,-1.80618,-17.7676	./.:1:1,0,0,0,0:1:38:0,0,0,0:0,0,0,0:0,-0.30103,-3.79727,-0.30103,-3.79727,-3.79727,-0.30103,-3.79727,-3.79727,-3.79727,-0.30103,-3.79727,-3.79727,-3.79727,-3.79727	0/0:1553:1543,2:1543:57576:2:20:0,-463.312,-5173.51	./.:4:0,4:0:0:4:164:-15.1499,-1.20412,0	0/0:166:166,0:166:6251:0:0:0,-49.971,-562.367	0/0:2:2,0:2:78:0:0:0,-0.60206,-7.40278	0/0:3084:3077,0:3077:113332:0:0:0,-926.269,-10189.7	0/0:3:3,0:3:110:0:0:0,-0.90309,-10.2589	0/0:122:120,2:120:4660:2:82:0,-28.946,-411.533	0/0:3234:3218,3:3218:119281:3:36:0,-966.383,-10721	0/0:1894:1886,2:1886:67923:2:24:0,-566.201,-6105.14	0/0:2324:2318,2:2318:84993:2:53:0,-693.585,-7636.44	0/0:154:154,0:154:5756:0:0:0,-46.3586,-517.858	0/0:3904:3887,2:3887:141102:2:24:0,-1168.55,-12684.5	0/0:283:283,0:283:10739:0:0:0,-85.1915,-965.815	0/0:82:82,0:82:3122:0:0:0,-24.6845,-281.058	0/0:9:9,0:9:338:0:0:0,-2.70927,-30.766	0/0:454:451,2:451:17167:2:82:0,-128.937,-1535.94	0/0:2:2,0:2:82:0:0:0,-0.60206,-7.77968	0/1:6:2,4:2:49:4:164:-13.3437,0,-2.84675	0/0:2:2,0:2:53:0:0:0,-0.60206,-5.02983	0/0:2:2,0:2:69:0:0:0,-0.60206,-6.55228
dDocent_Contig_586	301	.	GGAA	AGAG,AGAA	2662.45	.	AB=0.521739,0.6;ABP=3.19912,4.74748;AC=4,1;AF=0.0869565,0.0217391;AN=46;AO=77,33;CIGAR=1X2M1X,1X3M;DP=20126;DPB=20214.5;DPRA=0.727138,8.92391;EPP=3.0385,22.0271;EPPR=31406.3;GTI=0;LEN=4,1;MEANALT=4.4,11.8571;MQM=60,60;MQMR=59.9867;NS=23;NUMALT=2;ODDS=0;PAIRED=0.012987,0.0909091;PAIREDR=0.143112;PAO=2,6.5;PQA=39,166.5;PQR=7122.5;PRO=197.5;QA=2870,695;QR=710767;RO=19607;RPL=0,3;RPP=170.214,50.9801;RPPR=31660.5;RPR=77,30;RUN=1,1;SAF=38,7;SAP=3.0385,26.7649;SAR=39,26;SRF=674;SRP=36926;SRR=18933;TYPE=complex,snp;technology.Illumina=1,1	GT:DP:AD:RO:QR:AO:QA:GL	0/0:2480:2423,0,6:2423:87346:0,6:0,82:0,-735.416,-7905.84,-729.842,-7901.6,-7898.59	0/0:628:616,0,0:616:22855:0,0:0,0:0,-186.639,-2069.92,-186.639,-2069.92,-2069.92	0/0:4:4,0,0:4:149:0,0:0,0:0,-1.20412,-13.7721,-1.20412,-13.7721,-13.7721	0/0:1:1,0,0:1:18:0,0:0,0:0,-0.30103,-1.79997,-0.30103,-1.79997,-1.79997	0/0:1453:1419,0,3:1419:51835:0,3:0,36:0,-429.269,-4684.18,-426.935,-4681.84,-4680.94	0/0:1:1,0,0:1:19:0,0:0,0:0,-0.30103,-1.89997,-0.30103,-1.89997,-1.89997	0/0:162:160,0,0:160:5832:0,0:0,0:0,-48.1648,-524.65,-48.1648,-524.65,-524.65	./.:2:2,0:2:78:0:0:0,-0.60206,-7.40278	0/0:3099:3045,0,5:3045:110412:0,5:0,60:0,-921.152,-9966.28,-917.257,-9963.06,-9960.96	0/0:4:4,0,0:4:111:0,0:0,0:0,-1.20412,-10.2646,-1.20412,-10.2646,-10.2646	0/0:77:75,0,0:75:2786:0,0:0,0:0,-22.5772,-250.622,-22.5772,-250.622,-250.622	0/0:3284:3212,1,3:3212:117185:1,3:38,36:0,-974.81,-10641.1,-976.372,-10641.3,-10642.5	0/0:2026:1995,0,0:1995:71453:0,0:0,0:0,-618.68,-6614.84,-618.68,-6616.11,-6614.9	0/0:2239:2186,0,2:2186:80384:0,2:0,24:0,-666.781,-7308.65,-665.224,-7308.43,-7306.63	0/0:143:140,0,0:140:5086:0,0:0,0:0,-42.1442,-457.533,-42.1442,-457.533,-457.533	0/0:3845:3750,0,2:3750:134107:0,2:0,24:0,-1140,-12171.2,-1138.44,-12170.3,-12169.1	0/0:255:249,0,0:249:8956:0,0:0,0:0,-74.9565,-805.531,-74.9565,-805.531,-805.531	0/0:71:71,0,0:71:2633:0,0:0,0:0,-21.3731,-237.114,-21.3731,-237.114,-237.114	0/0:3:3,0,0:3:104:0,0:0,0:0,-0.90309,-9.70297,-0.90309,-9.70297,-9.70297	0/0:253:245,0,0:245:9248:0,0:0,0:0,-75.8596,-841.283,-75.8596,-842.608,-841.404	1/1:52:0,52,0:0:0:52,0:1967,0:-177.239,-15.6536,0,-177.239,-15.6536,-177.239	0/2:20:4,4,12:4:128:4,12:113,433:-34.1777,-26.4417,-35.5371,0,-1.38754,-6.71611	0/1:4:2,2,0:2:41:2,0:80,0:-6.38745,0,-2.69077,-6.98951,-3.29283,-9.98007	0/1:22:2,18,0:2:79:18,0:672,0:-54.6244,0,-1.21973,-55.2265,-6.63827,-61.7317
dDocent_Contig_586	340	.	G	A	3070.81	.	AB=0.791667;ABP=38.4777;AC=5;AF=0.108696;AN=46;AO=137;CIGAR=1X;DP=19725;DPB=19725;DPRA=25.6105;EPP=258.658;EPPR=36764.3;GTI=0;LEN=1;MEANALT=2.21429;MQM=59.7956;MQMR=59.9404;NS=23;NUMALT=1;ODDS=0;PAIRED=0.0510949;PAIREDR=0.100508;PAO=0;PQA=0;PQR=0;PRO=0;QA=4423;QR=726257;RO=19491;RPL=48;RPP=29.6544;RPPR=37284.2;RPR=89;RUN=1;SAF=45;SAP=38.0233;SAR=92;SRF=608;SRP=37210.9;SRR=18883;TYPE=snp;technology.Illumina=1	GT:DP:AD:RO:QR:AO:QA:GL	0/0:2425:2406,5:2406:88550:5:95:0,-717.232,-7952.09	0/0:565:563,2:563:21373:2:34:0,-166.852,-1918.57	0/0:4:4,0:4:156:0:0:0,-1.20412,-14.4159	0/0:1:1,0:1:37:0:0:0,-0.30103,-3.69783	0/0:1370:1360,1:1360:51122:1:12:0,-408.626,-4594.96	0/0:1:1,0:1:12:0:0:0,-0.30103,-1.19999	0/0:200:199,0:199:7499:0:0:0,-59.905,-674.222	./.:2:2,0:2:78:0:0:0,-0.60206,-7.40278	0/0:3094:3078,6:3078:115635:6:101:0,-919.283,-10386	0/0:4:4,0:4:112:0:0:0,-1.20412,-10.3499	0/0:71:70,0:70:2632:0:0:0,-21.0721,-236.857	0/0:3239:3219,8:3219:120526:8:154:0,-957.553,-10821.1	0/0:2025:2011,6:2011:75550:6:97:0,-598.473,-6783.65	0/0:2127:2106,4:2106:78598:4:63:0,-629.507,-7060.13	0/0:122:120,0:120:4451:0:0:0,-36.1236,-400.297	0/0:3741:3712,13:3712:135822:13:201:0,-1103.24,-12191.7	0/0:337:331,1:331:12414:1:12:0,-98.8693,-1115.19	0/0:78:78,0:78:3027:0:0:0,-23.4803,-272.504	0/0:2:2,0:2:82:0:0:0,-0.60206,-7.77968	0/0:219:216,1:216:8363:1:41:0,-61.5419,-748.293	1/1:52:0,52:0:0:52:2123:-191.228,-15.6536,0	0/1:20:4,16:4:121:16:634:-51.3675,0,-5.16164	0/1:4:2,2:2:59:2:82:-6.57556,0,-4.40002	0/1:24:4,20:4:116:20:774:-62.7391,0,-3.49516
dDocent_Contig_586	345	.	T	G	28132.1	.	AB=0.135419;ABP=22331.5;AC=16;AF=0.347826;AN=46;AO=2638;CIGAR=1X;DP=19650;DPB=19650;DPRA=80.6651;EPP=5197.21;EPPR=32429.4;GTI=0;LEN=1;MEANALT=1.8125;MQM=59.8582;MQMR=59.9511;NS=23;NUMALT=1;ODDS=0;PAIRED=0.0970432;PAIREDR=0.0963316;PAO=0;PQA=0;PQR=0;PRO=0;QA=96762;QR=630384;RO=16983;RPL=75;RPP=5098.43;RPPR=32356.2;RPR=2563;RUN=1;SAF=70;SAP=5139.48;SAR=2568;SRF=563;SRP=32153.1;SRR=16420;TYPE=snp;technology.Illumina=1	GT:DP:AD:RO:QR:AO:QA:GL	0/1:2417:2173,243:2173:80901:243:8575:-43.8808,0,-6545.13	0/1:564:502,62:502:18670:62:2313:-38.5331,0,-1509.08	0/0:4:4,0:4:150:0:0:0,-1.20412,-13.8597	0/0:1:1,0:1:32:0:0:0,-0.30103,-3.19931	0/1:1361:1145,214:1145:42689:214:7941:-305.088,0,-3429.07	0/0:1:1,0:1:41:0:0:0,-0.30103,-4.09457	0/0:202:184,17:184:6849:17:639:0,-2.78552,-558.32	./.:2:2,0:2:78:0:0:0,-0.60206,-7.40278	0/1:3091:2775,309:2775:102481:309:11593:-114.038,0,-8284.86	0/1:4:1,2:1:41:2:74:-5.91953,0,-2.92675	0/1:70:63,7:63:2387:7:287:-5.13313,0,-193.901	0/1:3230:2779,449:2779:102750:449:16508:-512.593,0,-8265.63	0/1:2021:1657,360:1657:61652:360:13384:-596.188,0,-4935.69	0/1:2114:1785,328:1785:66769:328:11957:-439.116,0,-5365.3	0/1:122:85,37:85:3035:37:1345:-84.5537,0,-236.502	0/1:3719:3171,539:3171:116835:539:19494:-636.003,0,-9385.6	0/1:336:301,35:301:11483:35:1321:-17.9895,0,-931.528	0/1:78:64,14:64:2491:14:513:-23.0054,0,-200.844	1/1:2:0,2:0:0:2:69:-6.55228,-0.60206,0	0/1:213:192,20:192:7211:20:749:-3.56287,0,-584.515	0/0:52:52,0:52:2099:0:0:0,-15.6536,-189.081	0/0:20:20,0:20:771:0:0:0,-6.0206,-69.6998	0/0:4:4,0:4:136:0:0:0,-1.20412,-12.5693	0/0:24:24,0:24:911:0:0:0,-7.22472,-82.2787
dDocent_Contig_586	349	.	G	A	3032.16	.	AB=0.791667;ABP=38.4777;AC=5;AF=0.108696;AN=46;AO=110;CIGAR=1X;DP=19644;DPB=19644;DPRA=7.33585;EPP=208.392;EPPR=37539.3;GTI=0;LEN=1;MEANALT=1.75;MQM=60;MQMR=59.935;NS=23;NUMALT=1;ODDS=0;PAIRED=0.0363636;PAIREDR=0.0959143;PAO=0;PQA=0;PQR=0;PRO=0;QA=4139;QR=758881;RO=19507;RPL=47;RPP=8.06391;RPPR=37653.8;RPR=63;RUN=1;SAF=45;SAP=10.9066;SAR=65;SRF=584;SRP=37441.2;SRR=18923;TYPE=snp;technology.Illumina=1	GT:DP:AD:RO:QR:AO:QA:GL	0/0:2416:2410,3:2410:93790:3:56:0,-721.313,-8424.76	0/0:564:561,1:561:21986:1:41:0,-165.494,-1972.65	0/0:4:4,0:4:160:0:0:0,-1.20412,-14.7829	0/0:1:1,0:1:41:0:0:0,-0.30103,-4.09457	0/0:1361:1359,0:1359:52923:0:0:0,-409.1,-4757.65	0/0:1:1,0:1:37:0:0:0,-0.30103,-3.69783	0/0:202:202,0:202:7889:0:0:0,-60.8081,-709.545	./.:2:2,0:2:78:0:0:0,-0.60206,-7.40278	0/0:3090:3085,2:3085:120816:2:53:0,-924.483,-10855.8	0/0:4:4,0:4:155:0:0:0,-1.20412,-14.3218	0/0:70:70,0:70:2728:0:0:0,-21.0721,-245.631	0/0:3229:3221,4:3221:125716:4:112:0,-960.669,-11290.3	0/0:2021:2016,3:2016:78423:3:118:0,-597.007,-7039.29	0/0:2113:2108,1:2108:81640:1:12:0,-633.792,-7337.24	0/0:122:122,0:122:4738:0:0:0,-36.7257,-426.307	0/0:3716:3705,5:3705:142901:5:136:0,-1104.52,-12831.4	0/0:338:338,0:338:13211:0:0:0,-101.748,-1187.9	0/0:77:77,0:77:3035:0:0:0,-23.1793,-273.202	0/0:2:2,0:2:82:0:0:0,-0.60206,-7.77968	0/0:213:211,1:211:8284:1:41:0,-59.9885,-741.111	1/1:52:0,52:0:0:52:2073:-186.737,-15.6536,0	0/1:20:4,16:4:146:16:643:-52.1798,0,-7.47214	0/1:4:2,2:2:64:2:82:-6.57556,0,-4.87361	0/1:24:4,20:4:116:20:772:-62.5527,0,-3.49516
dDocent_Contig_586	363	.	G	C	3031.08	.	AB=0.808511;ABP=41.8658;AC=5;AF=0.108696;AN=46;AO=101;CIGAR=1X;DP=19561;DPB=19561;DPRA=11.9833;EPP=181.05;EPPR=37764.8;GTI=0;LEN=1;MEANALT=1.91667;MQM=59.7822;MQMR=59.9174;NS=23;NUMALT=1;ODDS=0;PAIRED=0.0594059;PAIREDR=0.0890055;PAO=0;PQA=0;PQR=0;PRO=0;QA=3828;QR=755266;RO=19437;RPL=49;RPP=3.2038;RPPR=37191.9;RPR=52;RUN=1;SAF=46;SAP=4.75178;SAR=55;SRF=558;SRP=37502.3;SRR=18879;TYPE=snp;technology.Illumina=1	GT:DP:AD:RO:QR:AO:QA:GL	0/0:2405:2400,1:2400:93300:1:32:0,-719.854,-8381.14	0/0:557:556,0:556:21903:0:0:0,-167.373,-1968.91	0/0:4:4,0:4:156:0:0:0,-1.20412,-14.4159	0/0:1:1,0:1:32:0:0:0,-0.30103,-3.19931	0/0:1350:1345,3:1345:52108:3:72:0,-399.411,-4677.88	0/0:1:1,0:1:41:0:0:0,-0.30103,-4.09457	0/0:212:212,0:212:8290:0:0:0,-63.8184,-745.368	./.:2:2,0:2:78:0:0:0,-0.60206,-7.40278	0/0:3075:3071,1:3071:119492:1:12:0,-923.701,-10739.4	0/0:4:4,0:4:150:0:0:0,-1.20412,-13.8597	0/0:64:64,0:64:2509:0:0:0,-19.2659,-225.943	0/0:3218:3215,1:3215:124996:1:37:0,-964.701,-11232.7	0/0:2009:2006,1:2006:78406:1:12:0,-603.121,-7047.4	0/0:2109:2107,2:2107:81625:2:44:0,-630.694,-7332.58	0/0:122:122,0:122:4725:0:0:0,-36.7257,-425.161	0/0:3697:3690,1:3690:142483:1:12:0,-1110.03,-12804.5	0/0:347:346,0:346:13598:0:0:0,-104.156,-1222.62	0/0:76:76,0:76:3038:0:0:0,-22.8783,-273.49	0/0:2:2,0:2:73:0:0:0,-0.60206,-6.92919	0/0:209:206,1:206:8024:1:41:0,-58.6281,-717.589	1/1:52:0,52:0:0:52:2094:-188.631,-15.6536,0	0/1:19:3,16:3:106:16:629:-51.2168,0,-4.16907	0/1:4:2,2:2:69:2:69:-5.34816,0,-5.34816	0/1:24:4,20:4:142:20:774:-62.7391,0,-5.90104
dDocent_Contig_586	389	.	G	T	622324	.	AB=0.862415;ABP=2507.16;AC=44;AF=0.956522;AN=46;AO=18635;CIGAR=1X;DP=19398;DPB=19398;DPRA=0;EPP=35132.7;EPPR=1307.36;GTI=0;LEN=1;MEANALT=1.47826;MQM=59.9251;MQMR=59.7984;NS=23;NUMALT=1;ODDS=0;PAIRED=0.0793131;PAIREDR=0.126703;PAO=0;PQA=0;PQR=0;PRO=0;QA=715305;QR=27289;RO=734;RPL=18379;RPP=38275.4;RPPR=1427.89;RPR=256;RUN=1;SAF=482;SAP=36390.1;SAR=18153;SRF=17;SRP=1452.63;SRR=717;TYPE=snp;technology.Illumina=1	GT:DP:AD:RO:QR:AO:QA:GL	1/1:2392:25,2366:25:830:2366:91478:-8147.53,-644.939,0	1/1:547:5,541:5:147:541:21013:-1875.85,-151.002,0	1/1:4:0,4:0:0:4:155:-14.3218,-1.20412,0	1/1:1:0,1:0:0:1:32:-3.19931,-0.30103,0	1/1:1333:14,1318:14:465:1318:50562:-4502.91,-358.967,0	1/1:1:0,1:0:0:1:37:-3.69783,-0.30103,0	1/1:211:7,202:7:278:202:7793:-675.589,-37.7096,0	./.:2:2,0:2:78:0:0:0,-0.60206,-7.40278	1/1:3058:51,3002:51:1765:3002:115332:-10209,-760.176,0	1/1:4:0,4:0:0:4:141:-13.0304,-1.20412,0	1/1:56:0,56:0:0:56:2173:-195.73,-16.8577,0	1/1:3198:189,2999:189:7177:2999:114491:-9646.64,-314.325,0	0/1:1999:278,1721:278:10690:1721:66316:-5360.06,0,-359.568	1/1:2090:113,1976:113:4254:1976:75672:-6419.56,-246.184,0	1/1:120:9,111:9:336:111:4220:-349.172,-5.5469,0	1/1:3669:15,3646:15:268:3646:139202:-12490,-1078.89,0	1/1:348:3,345:3:94:345:13295:-1186.7,-95.9953,0	1/1:70:1,69:1:41:69:2740:-242.606,-16.9775,0	1/1:2:0,2:0:0:2:82:-7.77968,-0.60206,0	0/1:196:24,172:24:944:172:6642:-538.469,0,-26.2515	1/1:52:0,52:0:0:52:2116:-190.604,-15.6536,0	1/1:19:0,19:0:0:19:729:-65.9183,-5.71957,0	1/1:4:0,4:0:0:4:141:-13.0316,-1.20412,0	1/1:24:0,24:0:0:24:943:-85.1605,-7.22472,0
dDocent_Contig_586	428	.	C	T	9500.02	.	AB=0.11635;ABP=12122.7;AC=9;AF=0.195652;AN=46;AO=1810;CIGAR=1X;DP=19107;DPB=19107;DPRA=153.867;EPP=3660.34;EPPR=35104.4;GTI=0;LEN=1;MEANALT=2.13333;MQM=59.9392;MQMR=59.9185;NS=23;NUMALT=1;ODDS=0;PAIRED=0.0779006;PAIREDR=0.0802666;PAO=0;PQA=0;PQR=0;PRO=0;QA=69817;QR=662247;RO=17255;RPL=1810;RPP=3933.38;RPPR=37471.8;RPR=0;RUN=1;SAF=32;SAP=3660.34;SAR=1778;SRF=277;SRP=35104.4;SRR=16978;TYPE=snp;technology.Illumina=1	GT:DP:AD:RO:QR:AO:QA:GL	0/0:2381:2200,172:2200:84447:172:6762:0,-105.93,-6982.75	0/0:537:489,45:489:19124:45:1751:0,-3.15623,-1561.74	0/0:4:4,0:4:145:0:0:0,-1.20412,-13.3974	1/1:1:0,1:0:0:1:12:-1.19999,-0.30103,0	0/1:1306:1134,168:1134:43805:168:6387:-182.471,0,-3546.11	0/0:1:1,0:1:22:0:0:0,-0.30103,-2.19993	0/1:208:179,29:179:6918:29:1129:-39.2534,0,-559.649	./.:2:2,0:2:78:0:0:0,-0.60206,-7.40278	0/0:3043:2798,241:2798:106859:241:9412:0,-68.5457,-8759.5	0/0:4:4,0:4:121:0:0:0,-1.20412,-11.1822	0/0:36:35,1:35:1329:1:41:0,-6.74251,-115.762	0/0:3153:2927,219:2927:112698:219:8400:0,-191.685,-9373.6	0/1:1983:1668,312:1668:63922:312:11950:-477.871,0,-5150.39	0/1:2067:1831,230:1831:70102:230:8986:-187.542,0,-5680.56	0/1:119:95,24:95:3679:24:885:-44.1036,0,-295.284	0/1:3636:3308,323:3308:126490:323:12431:-24.6005,0,-10274	0/0:342:315,26:315:12301:26:986:0,-13.7686,-1017.16	0/0:68:66,2:66:2617:2:78:0,-13.0673,-228.242	0/0:2:2,0:2:74:0:0:0,-0.60206,-7.02588	0/1:161:144,17:144:5512:17:607:-6.4598,0,-447.425	0/0:26:26,0:26:1048:0:0:0,-7.82678,-94.6031	0/0:11:11,0:11:389:0:0:0,-3.31133,-35.3221	0/0:3:3,0:3:94:0:0:0,-0.90309,-8.76319	0/0:15:15,0:15:551:0:0:0,-4.51545,-49.9051
dDocent_Contig_705	11	.	CCT	CCG,CTGGCT	234.307	.	AB=0.175439,0.307692;ABP=55.1637,7.18621;AC=5,2;AF=0.108696,0.0434783;AN=46;AO=255,5;CIGAR=2M1X,1M3I2M;DP=7667;DPB=7678.67;DPRA=1.07809,0.0187303;EPP=556.736,13.8677;EPPR=14490.5;GTI=1;LEN=1,3;MEANALT=3.78571,2.5;MQM=31.4863,34.4;MQMR=58.9352;NS=23;NUMALT=2;ODDS=0;PAIRED=0.2,0.8;PAIREDR=0.214388;PAO=1,7;PQA=32,80;PQR=80;PRO=7;QA=9965,147;QR=274584;RO=6992;RPL=0,0;RPP=556.736,13.8677;RPPR=15185.9;RPR=255,5;RUN=1,1;SAF=255,5;SAP=556.736,13.8677;SAR=0,0;SRF=6911;SRP=14490.5;SRR=81;TYPE=snp,ins;technology.Illumina=1,1	GT:DP:AD:RO:QR:AO:QA:GL	0/0:655:559,32,0:559:22012:32,0:1259,0:0,-98.7351,-1868.92,-168.276,-1878.55,-1948.05	0/0:211:182,7,0:182:7149:7,0:275,0:0,-39.4433,-621.724,-55.3895,-624.494,-639.818	0/0:1:0,0,0:0:0:0,0:0,0:0,0,0,0,0,0	0/0:1:1,0,0:1:36:0,0:0,0:0,-0.30103,-3.59827,-0.30103,-3.59827,-3.59827	0/0:171:147,7,0:147:5763:7,0:273,0:0,-30.7342,-495.222,-44.2514,-497.329,-510.834	0/0:2:2,0,0:2:76:0,0:0,0:0,-0.60206,-7.21354,-0.60206,-7.21354,-7.21354	0/0:38:35,0,0:35:1405:0,0:0,0:0,-10.536,-124.274,-10.536,-124.274,-124.274	0/0:1:1,0,0:1:41:0,0:0,0:0,-0.30103,-4.09457,-0.30103,-4.09457,-4.09457	0/0:530:447,35,0:447:17611:35,0:1333,0:0,-46.5625,-1470.41,-135.162,-1481.61,-1569.56	./.:1:1,0:1:41:0:0:0,-0.30103,-4.09457	0/1:12:10,1,0:10:377:1,0:41,0:-0.503562,0,-30.7896,-3.51386,-31.0906,-34.4791	0/0:1254:1138,29,0:1138:44539:29,0:1141,0:0,-284.767,-3885.07,-344.378,-3896.87,-3954.66	0/0:2815:2792,0,0:2792:109806:0,0:0,0:0,-843.486,-9799.13,-843.486,-9804.61,-9801.6	0/0:797:711,28,0:711:27839:28,0:1103,0:0,-150.996,-2395.19,-215.236,-2406.03,-2469.05	0/0:5:4,1,0:4:161:1,0:32,0:0,-0.706602,-14.0763,-1.20412,-14.3774,-14.7306	0/0:936:788,79,0:788:30953:79,0:3102,0:0,-66.6941,-2538.35,-237.814,-2563.64,-2734.13	0/0:102:85,7,0:85:3321:7,0:269,0:0,-14.84,-281.709,-25.5875,-283.816,-294.535	0/1:32:26,4,0:26:1035:4,0:145,0:-3.70899,0,-81.6255,-11.5358,-82.8297,-94.2166	0/0:1:1,0,0:1:15:0,0:0,0:0,-0.30103,-1.49983,-0.30103,-1.49983,-1.49983	0/0:71:57,8,0:57:2215:8,0:316,0:0,-2.67636,-180.668,-17.7608,-183.738,-198.2	2/2:2:0,0,1:0:0:0,1:0,40:-3.45411,-3.45411,-3.45411,-0.30103,-0.30103,0	0/1:13:3,5,4:3:117:5,4:201,107:-13.3813,0,-8.1734,-6.58032,-1.98629,-15.0182	1/1:14:1,12,0:1:33:12,0:475,0:-12.9802,-0.98394,0,-13.2812,-3.61236,-15.9609	0/0:3:2,0,0:2:80:0,0:0,0:0,-0.60206,-7.34517,-0.60206,-7.34517,-7.34517
dDocent_Contig_705	16	.	TGACGGATG	TGCCGGGTG,TGCTAGGAG,TAGGAG	50659.1	.	AB=0.379034,0.0302326,0.00622665;ABP=605.585,9069.54,1703.54;AC=14,5,5;AF=0.304348,0.108696,0.108696;AN=46;AO=1924,157,6;CIGAR=2M1X3M1X2M,2M2I1M1D3M1D1M,1M2D1X3M1D1M;DP=7594;DPB=7645;DPRA=236.875,235.449,0.847071;EPP=3941.26,343.931,16.0391;EPPR=8141.57;GTI=1;LEN=9,9,6;MEANALT=14.9375,15.7333,12.3333;MQM=59.7354,19.3185,32.8333;MQMR=59.9515;NS=23;NUMALT=3;ODDS=0;PAIRED=0.140333,0.191083,0.666667;PAIREDR=0.262812;PAO=40.5,25.5,25.5;PQA=474.5,0,0;PQR=124.5;PRO=29.5;QA=72931,2654,206;QR=153549;RO=3961;RPL=0,0,0;RPP=4180.92,343.931,16.0391;RPPR=8604.21;RPR=1924,157,6;RUN=1,1,1;SAF=1896,157,6;SAP=3941.26,343.931,16.0391;SAR=28,0,0;SRF=3907;SRP=8141.57;SRR=54;TYPE=complex,complex,complex;technology.Illumina=1,1,1	GT:DP:AD:RO:QR:AO:QA:GL	0/1:645:242,180,28,0:242:9292:180,28,0:6764,401,0:-477.546,0,-702.727,-536.788,-743.605,-1285.77,-558.523,-765.342,-1301.42,-1315.94	0/1:210:59,86,11,0:59:2275:86,11,0:3272,175,0:-246.64,0,-157.194,-260.621,-179.306,-440.655,-270.723,-189.404,-449.987,-454.072	2/2:1:0,0,1,0:0:0:0,1,0:0,12,0:-1.13987,-1.13987,-1.13987,-0.30103,-0.30103,0,-1.13987,-1.13987,-0.30103,-1.13987	0/0:1:1,0,0,0:1:28:0,0,0:0,0,0:0,-0.30103,-2.79973,-0.30103,-2.79973,-2.79973,-0.30103,-2.79973,-2.79973,-2.79973	0/1:169:52,70,9,0:52:2053:70,9,0:2626,192,0:-199.424,0,-147.912,-202.172,-156.081,-368.396,-215.077,-168.984,-371.105,-384.013	1/1:2:0,1,0,0:0:0:1,0,0:37,0,0:-3.30821,-0.30103,0,-3.30821,-0.30103,-3.30821,-3.30821,-0.30103,-3.30821,-3.30821	0/1:38:14,15,2,0:14:549:15,2,0:594,34,0:-42.3357,0,-38.2894,-47.0516,-43.3068,-89.1927,-48.9584,-45.2131,-92.203,-91.7082	0/0:1:1,0,0,0:1:40:0,0,0:0,0,0:0,-0.30103,-3.99568,-0.30103,-3.99568,-3.99568,-0.30103,-3.99568,-3.99568,-3.99568	0/1:509:161,229,13,0:161:6218:229,13,0:8880,216,0:-674.962,0,-435.685,-717.172,-498.366,-1217.81,-729.449,-510.641,-1227.75,-1234	./.:1:1,0:1:41:0:0:0,-0.30103,-4.09457	0/1:11:5,5,0,0:5:171:5,0,0:195,0,0:-14.7447,0,-12.5556,-16.2498,-14.0607,-30.1249,-16.2498,-14.0607,-30.1249,-30.1249	0/1:1256:371,529,31,0:371:14403:529,31,0:20038,508,0:-1487.16,0,-966.776,-1627.36,-1156.05,-2745.76,-1656.34,-1185.02,-2811.69,-2784.07	0/0:2822:2475,125,1,0:2475:96034:125,1,0:4623,5,0:0,-368.239,-8217.67,-746.309,-8256.56,-8633.03,-746.253,-8256.5,-8634.54,-8633.28	0/1:790:269,308,15,1:269:10447:308,15,1:11748,295,37:-880.131,0,-755.054,-952.258,-839.824,-1796.38,-968.816,-856.382,-1808.6,-1817.15	0/0:5:4,0,0,0:4:154:0,0,0:0,0,0:0,-1.20412,-14.0924,-1.20412,-14.0924,-14.0924,-1.20412,-14.0924,-14.0924,-14.0924	0/1:898:229,322,18,0:229:8839:322,18,0:12038,328,0:-890.707,0,-597.718,-969.527,-705.136,-1659.34,-989.745,-725.354,-1694.86,-1684.98	0/1:103:34,20,6,0:34:1327:20,6,0:805,73,0:-56.1457,0,-103.092,-62.8528,-105.582,-170.132,-66.3807,-109.113,-171.938,-175.472	0/1:28:14,9,1,0:14:564:9,1,0:337,14,0:-21.0329,0,-41.4717,-26.9768,-45.9075,-70.7803,-27.6556,-46.5892,-73.4896,-71.7677	3/3:1:0,0,0,0:0:0:0,0,0:0,0,0:0,0,0,0,0,0,0,0,0,0	0/1:71:28,23,4,0:28:1082:23,4,0:893,70,0:-65.0233,0,-82.0246,-69.1756,-84.6707,-156.844,-73.4522,-88.9483,-158.048,-162.329	3/3:2:0,0,0,1:0:0:0,0,1:0,0,37:-3.30177,-3.30177,-3.30177,-3.30177,-3.30177,-3.30177,-0.30103,-0.30103,-0.30103,0	2/3:13:0,1,5,4:0:0:1,5,4:40,166,132:-19.9825,-17.8836,-16.3785,-8.47031,-5.16079,-5.76104,-12.7031,-9.39825,0,-10.2949	2/2:15:1,1,12,0:1:36:1,12,0:41,165,0:-8.54761,-5.4432,-8.0974,-0.641365,-0.169887,0,-8.84864,-8.39843,-3.61236,-11.8013	0/0:3:1,0,0,0:1:37:0,0,0:0,0,0:0,-0.30103,-3.35968,-0.30103,-3.35968,-3.35968,-0.30103,-3.35968,-3.35968,-3.35968
dDocent_Contig_705	25	.	ATTTTCCTCCTG	ATTGTCCTCCCG,ATATCAGATTTTTCCTCCTG,ATTTTCCTCCCG	332.711	.	AB=0.333333,0.361702,0.461538;ABP=8.07707,10.8184,3.34437;AC=1,3,1;AF=0.0217391,0.0652174,0.0217391;AN=46;AO=7,37,78;CIGAR=3M1X6M1X1M,1M8I11M,10M1X1M;DP=7739;DPB=7794;DPRA=0.0573323,0.0446068,64.9658;EPP=18.2106,83.3548,147.33;EPPR=12905.8;GTI=1;LEN=12,8,1;MEANALT=3,2.5,24;MQM=36,12.6216,52.4231;MQMR=59.9028;NS=23;NUMALT=3;ODDS=0;PAIRED=0.857143,0,0.179487;PAIREDR=0.213314;PAO=3,20,3;PQA=0,536.5,0;PQR=536.5;PRO=20;QA=240,467,2491;QR=244946;RO=6324;RPL=0,0,0;RPP=18.2106,83.3548,172.385;RPPR=13683.3;RPR=7,37,78;RUN=1,1,1;SAF=7,37,75;SAP=18.2106,83.3548,147.33;SAR=0,0,3;SRF=6227;SRP=12905.8;SRR=97;TYPE=complex,ins,snp;technology.Illumina=1,1,1	GT:DP:AD:RO:QR:AO:QA:GL	0/0:653:492,0,0,7:492:18780:0,0,7:0,0,274:0,-150.515,-1688.63,-150.515,-1691.04,-1688.63,-127.981,-1668.51,-1668.51,-1664	0/0:218:165,0,0,1:165:6396:0,0,1:0,0,41:0,-49.6699,-573.592,-49.6699,-573.592,-573.592,-46.2827,-570.208,-570.208,-569.907	0/0:1:0,0,0,0:0:0:0,0,0:0,0,0:0,0,0,0,0,0,0,0,0,0	0/0:1:1,0,0,0:1:24:0,0,0:0,0,0:0,-0.30103,-2.39989,-0.30103,-2.39989,-2.39989,-0.30103,-2.39989,-2.39989,-2.39989	0/0:169:110,0,0,6:110:4267:0,0,6:0,0,213:0,-33.7154,-382.106,-33.7154,-382.769,-382.167,-16.366,-364.764,-365.427,-362.958	0/0:2:2,0,0,0:2:71:0,0,0:0,0,0:0,-0.60206,-6.74038,-0.60206,-6.74038,-6.74038,-0.60206,-6.74038,-6.74038,-6.74038	0/0:40:33,0,0,0:33:1307:0,0,0:0,0,0:0,-9.93399,-117.631,-9.93399,-117.631,-117.631,-9.93399,-117.631,-117.631,-117.631	0/0:1:1,0,0,0:1:41:0,0,0:0,0,0:0,-0.30103,-4.09457,-0.30103,-4.09457,-4.09457,-0.30103,-4.09457,-4.09457,-4.09457	0/0:519:389,0,0,5:389:15088:0,0,5:0,0,205:0,-117.703,-1355.78,-117.703,-1356.45,-1355.85,-100.776,-1338.86,-1339.53,-1337.35	./.:1:1,0:1:41:0:0:0,-0.30103,-4.09457	0/0:11:10,0,0,0:10:371:0,0,0:0,0,0:0,-3.0103,-33.5905,-3.0103,-33.5905,-33.5905,-3.0103,-33.5905,-33.5905,-33.5905	0/0:1313:989,0,0,19:989:38158:0,0,19:0,0,743:0,-304.943,-3429.21,-304.943,-3436.81,-3429.58,-244.091,-3371.98,-3375.96,-3362.64	0/0:2807:2649,0,0,4:2649:102937:0,0,4:0,0,48:0,-806.459,-9253.84,-806.459,-9263.67,-9254.64,-803.345,-9251.93,-9260.56,-9249.52	0/0:797:609,0,0,9:609:23590:0,0,9:0,0,274:0,-188.144,-2119.82,-188.144,-2124.76,-2119.94,-166.213,-2101.5,-2102.83,-2095.18	0/0:5:4,0,0,0:4:157:0,0,0:0,0,0:0,-1.20412,-14.3872,-1.20412,-14.3872,-14.3872,-1.20412,-14.3872,-14.3872,-14.3872	0/0:922:713,0,0,11:713:27608:0,0,11:0,0,353:0,-221.257,-2481.42,-221.257,-2488.5,-2481.87,-192.822,-2455.4,-2460.07,-2449.68	0/0:105:78,0,0,1:78:3044:0,0,1:0,0,41:0,-24.6845,-273.388,-24.6845,-274.592,-273.388,-21.292,-271.208,-271.208,-269.702	0/0:30:23,0,0,0:23:910:0,0,0:0,0,0:0,-7.52575,-81.8661,-7.52575,-82.5265,-81.9244,-7.52575,-81.8661,-82.5265,-81.8661	0/0:1:0,0,0,0:0:0:0,0,0:0,0,0:0,0,0,0,0,0,0,0,0,0	0/0:72:46,0,0,3:46:1812:0,0,3:0,0,119:0,-15.6536,-162.781,-15.6536,-164.796,-162.99,-5.83856,-152.983,-154.998,-152.08	2/2:21:1,0,19,0:1:40:0,19,0:0,236,0:-15.1333,-15.4344,-16.2132,-5.06616,-5.71957,0,-15.4344,-16.2132,-5.71957,-16.2132	0/1:21:5,7,6,0:5:193:7,6,0:240,78,0:-16.6076,0,-11.1802,-14.549,-9.73836,-25.9783,-18.1127,-13.2874,-27.7845,-31.368	2/3:26:2,0,11,12:2:75:0,11,12:0,140,180:-8.93064,-9.5327,-15.6951,-3.11712,-9.29317,-5.98184,-0.0965388,-6.27796,0,-2.6656	0/0:4:2,0,1,0:2:77:0,1,0:0,13,0:0,-0.60206,-7.05616,-0.013764,-6.49876,-6.19773,-0.60206,-7.05616,-6.49876,-7.05616
dDocent_Contig_705	42	.	T	C	30910.9	.	AB=0.266758;ABP=2413.85;AC=14;AF=0.304348;AN=46;AO=1495;CIGAR=1X;DP=8074;DPB=8074;DPRA=45.2766;EPP=2944.2;EPPR=12508.3;GTI=0;LEN=1;MEANALT=1.73333;MQM=59.7826;MQMR=54.923;NS=23;NUMALT=1;ODDS=0;PAIRED=0.189298;PAIREDR=0.225255;PAO=0;PQA=0;PQR=0;PRO=0;QA=56341;QR=239111;RO=6557;RPL=14;RPP=3128.9;RPPR=13861.7;RPR=1481;RUN=1;SAF=1461;SAP=2960.76;SAR=34;SRF=6379;SRP=12737.2;SRR=178;TYPE=snp;technology.Illumina=1	GT:DP:AD:RO:QR:AO:QA:GL	0/1:681:502,177:502:17614:177:6475:-377.991,0,-1211.07	0/1:227:171,56:171:6321:56:2065:-117.666,0,-458.354	0/0:1:1,0:1:22:0:0:0,-0.30103,-1.78924	0/0:1:1,0:1:12:0:0:0,-0.30103,-1.19999	0/1:178:144,34:144:5184:34:1285:-62.3057,0,-372.504	1/1:2:0,2:0:0:2:73:-6.92919,-0.60206,0	0/1:42:35,7:35:1341:7:273:-12.2867,0,-98.7607	0/0:1:1,0:1:41:0:0:0,-0.30103,-4.09457	0/1:561:398,161:398:14554:161:6114:-381.563,0,-1027.91	./.:1:1,0:1:41:0:0:0,-0.30103,-4.09457	0/1:14:11,3:11:404:3:108:-5.86051,0,-27.0263	0/1:1350:977,371:977:35576:371:14262:-876.544,0,-2593.96	0/0:2847:2706,131:2706:99680:131:4682:0,-433.263,-8478.13	0/1:833:596,235:596:21632:235:8998:-558.422,0,-1569.14	0/0:5:5,0:5:157:0:0:0,-1.50515,-13.9455	0/1:984:742,240:742:26784:240:8926:-506.111,0,-1910.11	0/1:110:71,39:71:2545:39:1540:-105.716,0,-157.653	0/1:38:30,8:30:1072:8:328:-18.4512,0,-81.9011	0/0:1:1,0:1:37:0:0:0,-0.30103,-3.67343	0/1:84:53,30:53:1896:30:1180:-81.4256,0,-125.535	0/0:42:42,0:42:1618:0:0:0,-12.6433,-46.9416	0/0:29:28,1:28:1059:1:32:0,-5.53056,-57.1001	0/0:38:37,0:37:1386:0:0:0,-11.1381,-47.4301	0/0:5:5,0:5:176:0:0:0,-1.50515,-8.64047
dDocent_Contig_705	51	.	G	C	422.559	.	AB=0.4;ABP=10.8276;AC=5;AF=0.108696;AN=46;AO=92;CIGAR=1X;DP=8113;DPB=8113;DPRA=4.01321;EPP=6.40913;EPPR=13449.7;GTI=1;LEN=1;MEANALT=2;MQM=19.5978;MQMR=55.666;NS=23;NUMALT=1;ODDS=0;PAIRED=0.0108696;PAIREDR=0.2017;PAO=0;PQA=0;PQR=0;PRO=0;QA=3214;QR=263361;RO=7060;RPL=2;RPP=185.792;RPPR=14485.8;RPR=90;RUN=1;SAF=54;SAP=9.05266;SAR=38;SRF=6877;SRP=13785.3;SRR=183;TYPE=snp;technology.Illumina=1	GT:DP:AD:RO:QR:AO:QA:GL	0/0:682:624,0:624:22103:0:0:0,-187.843,-1814.62	0/0:230:207,1:207:7747:1:12:0,-61.5458,-648.463	0/0:1:1,0:1:27:0:0:0,-0.30103,-1.92171	0/0:1:1,0:1:27:0:0:0,-0.30103,-2.69978	0/0:180:156,1:156:5833:1:12:0,-46.2605,-480.763	0/0:2:2,0:2:82:0:0:0,-0.60206,-7.77968	0/0:43:36,0:36:1396:0:0:0,-10.8371,-114.391	0/0:1:1,0:1:41:0:0:0,-0.30103,-4.09457	0/0:563:521,2:521:19381:2:24:0,-155.297,-1624.42	./.:1:1,0:1:41:0:0:0,-0.30103,-4.09457	0/0:14:13,0:13:501:0:0:0,-3.91339,-39.5819	0/0:1348:1196,2:1196:44820:2:24:0,-358.477,-3823.85	0/0:2853:2416,9:2416:90854:9:108:0,-720.283,-8087.03	0/0:836:748,0:748:28123:0:0:0,-225.17,-2405.52	0/0:5:5,0:5:163:0:0:0,-1.50515,-12.7747	0/0:989:859,1:859:31719:1:12:0,-257.808,-2642.4	0/0:110:105,0:105:4020:0:0:0,-31.6081,-317.486	0/0:38:32,0:32:1191:0:0:0,-9.63296,-102.082	0/0:1:0,0:0:0:0:0:0,0,0	0/0:84:80,1:80:3135:1:12:0,-23.3725,-254.528	1/1:42:3,39:3:114:39:1563:-35.4035,-7.01158,0	0/1:30:19,11:19:766:11:443:-3.05318,0,-47.1686	0/1:54:31,23:31:1163:23:926:-8.05538,0,-39.0209	0/1:6:4,2:4:155:2:78:-0.471883,0,-8.62864
dDocent_Contig_705	64	.	T	C	57529.1	.	AB=0.636758;ABP=490.034;AC=9;AF=0.195652;AN=46;AO=2236;CIGAR=1X;DP=8162;DPB=8162;DPRA=21.6372;EPP=4196.48;EPPR=10155.9;GTI=0;LEN=1;MEANALT=1.23529;MQM=59.8971;MQMR=54.189;NS=23;NUMALT=1;ODDS=0;PAIRED=0.205725;PAIREDR=0.226781;PAO=0;PQA=0;PQR=0;PRO=0;QA=86539;QR=228871;RO=5922;RPL=57;RPP=4375.95;RPPR=11395.5;RPR=2179;RUN=1;SAF=2192;SAP=4483.76;SAR=44;SRF=5702;SRP=11022.6;SRR=220;TYPE=snp;technology.Illumina=1	GT:DP:AD:RO:QR:AO:QA:GL	0/0:688:635,53:635:24567:53:1986:0,-28.1849,-1832.27	0/0:236:222,14:222:8610:14:557:0,-20.574,-675.412	0/0:1:1,0:1:27:0:0:0,-0.30103,-1.92171	1/1:1:0,1:0:0:1:37:-3.69783,-0.30103,0	0/0:181:175,6:175:6841:6:242:0,-32.33,-546.996	0/0:2:2,0:2:78:0:0:0,-0.60206,-7.40278	0/0:41:40,1:40:1581:1:32:0,-9.14292,-129.034	0/0:1:1,0:1:41:0:0:0,-0.30103,-4.09457	0/0:566:526,40:526:20152:40:1585:0,-27.5135,-1543.96	./.:1:1,0:1:41:0:0:0,-0.30103,-4.09457	0/1:16:14,2:14:523:2:54:-0.312802,0,-37.1413	0/0:1352:1265,86:1265:49047:86:3237:0,-115.446,-3892.61	0/1:2862:972,1889:972:37522:1889:73415:-5738.44,0,-2441.51	0/0:843:790,53:790:30711:53:2074:0,-67.307,-2440.17	0/1:5:2,3:2:78:3:94:-7.25804,0,-3.14425	0/0:992:926,64:926:35602:64:2360:0,-85.5803,-2773.45	0/1:109:95,14:95:3745:14:490:-11.5931,0,-258.518	0/0:39:37,2:37:1407:2:78:0,-4.33739,-114.122	1/1:1:0,1:0:0:1:20:-1.99946,-0.30103,0	0/0:93:87,6:87:3323:6:237:0,-6.29632,-252.181	0/0:43:43,0:43:1664:0:0:0,-12.9443,-50.2269	0/0:30:30,0:30:1179:0:0:0,-9.0309,-66.2956	0/0:54:54,0:54:1987:0:0:0,-16.2556,-77.925	0/1:6:5,1:5:186:1:41:-2.28839,0,-6.9617
dDocent_Contig_705	71	.	TAACAG	TCACTA	708.923	.	AB=0.6;ABP=5.18177;AC=9;AF=0.195652;AN=46;AO=195;CIGAR=1M1X2M2X;DP=7542;DPB=7550;DPRA=115.381;EPP=313.575;EPPR=10284.5;GTI=0;LEN=6;MEANALT=7.82353;MQM=20.3487;MQMR=59.9288;NS=23;NUMALT=1;ODDS=0;PAIRED=0.189744;PAIREDR=0.232302;PAO=3;PQA=102.5;PQR=366.5;PRO=20;QA=6840;QR=263595;RO=6978;RPL=153;RPP=140.214;RPPR=11019.9;RPR=42;RUN=1;SAF=167;SAP=218.164;SAR=28;SRF=6803;SRP=13673.6;SRR=175;TYPE=complex;technology.Illumina=1	GT:DP:AD:RO:QR:AO:QA:GL	0/0:618:548,28:548:20857:28:969:0,-137.786,-1839.31	0/0:220:194,9:194:7222:9:344:0,-50.3853,-637.455	1/1:1:0,1:0:0:1:35:-1.98661,-0.30103,0	0/0:1:1,0:1:33:0:0:0,-0.30103,-3.29913	0/0:163:147,8:147:5567:8:265:0,-31.0365,-485.162	0/0:2:2,0:2:67:0:0:0,-0.60206,-6.36253	0/0:39:36,2:36:1406:2:80:0,-8.33467,-123.595	0/0:1:1,0:1:41:0:0:0,-0.30103,-4.09457	0/0:495:445,13:445:16908:13:404:0,-120.23,-1502.71	./.:1:1,0:1:41:0:0:0,-0.30103,-4.09457	0/0:14:13,0:13:484:0:0:0,-3.91339,-43.7267	0/0:1251:1136,31:1136:42751:31:1035:0,-307.102,-3795.15	0/0:2826:2739,1:2739:103529:1:38:0,-825.878,-9317.88	0/0:782:732,17:732:27471:17:629:0,-194.938,-2441.16	0/0:4:4,0:4:148:0:0:0,-1.20412,-13.6783	0/0:868:797,31:797:30136:31:1112:0,-200.042,-2659.88	0/0:92:77,7:77:2951:7:251:0,-16.2551,-259.598	0/0:31:26,1:26:1025:1:36:0,-6.87971,-91.0822	1/1:1:0,0:0:0:0:0:0,0,0	0/0:78:71,3:71:2670:3:104:0,-17.0172,-237.952	0/1:4:1,2:1:36:2:81:-3.87076,0,-0.0376505	0/1:17:5,12:5:188:12:448:-27.9997,0,-11.7767	1/1:30:1,28:1:25:28:987:-43.0716,-6.53989,0	0/1:4:2,1:2:80:1:22:-0.2983,0,-6.46174
dDocent_Contig_705	77	.	ACCCTATCGT	ACCCTATCGC,ACCCCATCCC,ACACCATCAC	184317	.	AB=0.614438,0.151364,0.0318792;ABP=344.944,3176.58,5675.14;AC=26,13,4;AF=0.565217,0.282609,0.0869565;AN=46;AO=5437,746,129;CIGAR=9M1X,4M1X3M2X,2M1X1M1X3M2X;DP=8140;DPB=8174.1;DPRA=26.9833,376.574,0.612024;EPP=10534.2,1165.66,241.384;EPPR=407.083;GTI=0;LEN=1,10,10;MEANALT=12.6,14,13.0667;MQM=59.9586,28.1971,20.1938;MQMR=60;NS=23;NUMALT=3;ODDS=0;PAIRED=0.221997,0.191689,0.131783;PAIREDR=0.262887;PAO=37.1667,4.66667,2.66667;PQA=1162.5,132.5,71.8333;PQR=455.167;PRO=17.5;QA=207587,27398,4523;QR=7098;RO=194;RPL=5229,627,99;RPP=10071.8,754.188,83.1528;RPPR=381.966;RPR=208,119,30;RUN=1,1,1;SAF=5304,684,104;SAP=10682.3,1129.16,108.066;SAR=133,62,25;SRF=191;SRP=398.621;SRR=3;TYPE=snp,complex,complex;technology.Illumina=1,1,1	GT:DP:AD:RO:QR:AO:QA:GL	1/2:683:0,405,95,11:0:0:405,95,11:15151,3533,374:-1404.14,-165.068,-41.9467,-1240.27,0,-1210.32,-1395.47,-155.199,-1229.05,-1390.81	1/2:234:0,163,26,4:0:0:163,26,4:6161,945,155:-565.222,-53.449,-2.27392,-512.983,0,-503.952,-560.686,-47.71,-507.243,-558.277	3/3:1:0,0,0,1:0:0:0,0,1:0,0,35:-1.98661,-1.98661,-1.98661,-1.98661,-1.98661,-1.98661,-0.30103,-0.30103,-0.30103,0	1/1:1:0,1,0,0:0:0:1,0,0:37,0,0:-3.69783,-0.30103,0,-3.69783,-0.30103,-3.69783,-3.69783,-0.30103,-3.69783,-3.69783	1/2:182:2,113,23,6:2:79:113,23,6:4361,893,140:-399.626,-39.1099,-11.2964,-354.608,0,-354.186,-392.609,-38,-353.491,-397.304	1/1:2:0,2,0,0:0:0:2,0,0:63,0,0:-5.97977,-0.60206,0,-5.97977,-0.60206,-5.97977,-5.97977,-0.60206,-5.97977,-5.97977	1/1:41:0,29,3,2:0:0:29,3,2:1149,115,80:-103.372,-8.72987,0,-99.98,-5.36224,-99.0769,-100.929,-6.29903,-97.5385,-100.327	1/1:1:0,1,0,0:0:0:1,0,0:41,0,0:-4.09457,-0.30103,0,-4.09457,-0.30103,-4.09457,-4.09457,-0.30103,-4.09457,-4.09457	1/2:563:0,386,84,9:0:0:386,84,9:14804,3033,274:-1389.3,-171.806,-51.9958,-1221.47,0,-1193.04,-1384.91,-163.454,-1211.77,-1378.09	./.:1:1,0:1:41:0:0:0,-0.30103,-4.09457	1/2:16:0,12,3,0:0:0:12,3,0:446,121,0:-47.239,-4.61062,-0.396198,-42.5059,0,-41.6028,-47.239,-4.61062,-42.5059,-47.239	1/1:1344:23,880,128,19:23:852:880,128,19:33297,4654,660:-2927.24,-205.448,0,-2692.26,-24.2141,-2714,-2919.61,-251.555,-2734.97,-2974.16	1/1:2856:165,2097,42,0:165:6026:2097,42,0:81240,1513,0:-6766.74,-147.456,0,-6754.8,-568.997,-7225.8,-6825.19,-639.388,-7242.66,-7307.23	1/1:844:0,580,78,10:0:0:580,78,10:22130,2969,385:-1999.83,-177.307,0,-1846.23,-21.9069,-1820.88,-1986.08,-161.757,-1830.01,-1981.2	0/1:5:1,3,1,0:1:40:3,1,0:119,36,0:-9.73136,0,-2.5518,-9.69302,-3.19626,-12.6879,-10.0324,-3.45489,-12.9889,-13.344	1/2:996:0,633,149,16:0:0:633,149,16:23534,5266,576:-2220.39,-294.649,-101.388,-1928.14,0,-1880.63,-2205.59,-277.445,-1908.28,-2198.12	1/2:104:0,57,19,7:0:0:57,19,7:2203,683,251:-210.598,-32.6537,-12.4847,-180.952,0,-171.924,-206.389,-25.4416,-170.43,-200.973	1/2:38:0,17,10,1:0:0:17,10,1:651,355,36:-79.1414,-26.913,-20.5914,-53.4443,0,-49.1134,-79.3947,-25.9658,-51.1754,-77.772	0/0:1:0,0,0,0:0:0:0,0,0:0,0,0:0,0,0,0,0,0,0,0,0,0	1/2:98:2,51,8,1:2:77:51,8,1:1921,296,41:-173.194,-12.252,-2.62306,-155.22,0,-159.135,-172.213,-16.9946,-159.96,-178.235	2/2:43:0,0,40,2:0:0:0,40,2:0,1546,81:-44.9678,-44.9678,-44.9678,-12.0412,-12.0412,0,-40.7055,-40.7055,-7.6391,-40.1034	1/3:28:0,4,12,12:0:0:4,12,12:160,471,448:-42.798,-29.5922,-28.388,-33.4594,-20.2569,-29.8471,-13.249,0,-4.02989,-9.6366	2/3:54:1,1,23,28:1:24:1,23,28:41,892,987:-52.4675,-49.3796,-50.9391,-35.0863,-33.5555,-30.0232,-15.7267,-14.1947,0,-9.1609	1/2:5:0,2,2,0:0:0:2,2,0:78,77,0:-8.08258,-1.56238,-0.960323,-6.597,0,-5.99494,-8.08258,-1.56238,-6.597,-8.08258
dDocent_Contig_705	87	.	AACCTCTGTGCACTTAC	ATCCTCTGTGCACCTAC,AACATCTCTGCACTCAC,AACCTCTGTGCACTCACCTTGGCC,AACATCTCTGCGCTCAT	7200.34	.	AB=0.102554,0.104341,0.0345229,0.337079;ABP=6986.75,6988,9706.41,23.5295;AC=8,5,4,3;AF=0.173913,0.108696,0.0869565,0.0652174;AN=46;AO=525,581,183,67;CIGAR=1M1X11M1X3M,3M1X3M1X6M1X2M,14M1X1M7I1M,3M1X3M1X3M1X2M1X1M1X;DP=8111;DPB=8220.24;DPRA=61.3462,66.1154,237.794,0.0798203;EPP=1049.49,1121.3,326.061,148.499;EPPR=10450.1;GTI=0;LEN=17,17,24,17;MEANALT=30.3333,32.5,27.4118,4.25;MQM=60,31.3133,20.0874,11.7612;MQMR=59.9884;NS=23;NUMALT=4;ODDS=0;PAIRED=0.127619,0.208262,0.174863,0;PAIREDR=0.229765;PAO=9.1,8.85,13.85,1.35;PQA=225.083,240.583,409.25,35.5;PQR=1344.58;PRO=39.85;QA=17763,15056,5145,2614;QR=201677;RO=5436;RPL=510,549,157,33;RPP=1016.47,1002,206.642,3.04271;RPPR=10101.7;RPR=15,32,26,34;RUN=1,1,1,1;SAF=515,554,156,33;SAP=1057.83,1041.02,200.472,3.04271;SAR=10,27,27,34;SRF=5297;SRP=10630.7;SRR=139;TYPE=complex,complex,complex,complex;technology.Illumina=1,1,1,1	GT:DP:AD:RO:QR:AO:QA:GL	0/1:679:413,66,82,24,0:413:15280:66,82,24,0:2146,1929,704,0:-47.3246,0,-1230.93,-38.3338,-1115.98,-1264.12,-147.887,-1226.85,-1265.16,-1391.25,-173.155,-1250.8,-1289.11,-1399.98,-1423.93	0/2:236:150,11,24,8,0:150:5494:11,24,8,0:362,668,253,0:-3.80687,-20.302,-470.878,0,-424.634,-446.66,-41.953,-466.573,-446.27,-493.416,-49.5634,-474.189,-453.885,-495.824,-503.44	3/3:1:0,0,0,1,0:0:0:0,0,1,0:0,0,27,0:-1.92171,-1.92171,-1.92171,-1.92171,-1.92171,-1.92171,-0.30103,-0.30103,-0.30103,0,-1.92171,-1.92171,-1.92171,-0.30103,-1.92171	0/0:1:1,0,0,0,0:1:22:0,0,0,0:0,0,0,0:0,-0.30103,-2.19993,-0.30103,-2.19993,-2.19993,-0.30103,-2.19993,-2.19993,-2.19993,-0.30103,-2.19993,-2.19993,-2.19993,-2.19993	0/1:181:106,16,18,10,0:106:3961:16,18,10,0:530,499,255,0:-10.355,0,-324.883,-1.18492,-288.028,-324.855,-28.9036,-315.735,-316.912,-355.572,-42.8662,-329.699,-330.875,-358.582,-372.547	0/1:2:1,1,0,0,0:1:28:1,0,0,0:22,0,0,0:-1.59787,0,-2.19767,-1.8989,-2.4987,-4.14762,-1.8989,-2.4987,-4.14762,-4.14762,-1.8989,-2.4987,-4.14762,-4.14762,-4.14762	0/0:40:18,2,3,2,0:18:684:2,3,2,0:73,48,82,0:0,-0.954812,-54.9724,-4.32903,-54.4756,-58.0305,-4.4826,-54.6346,-57.995,-58.4909,-6.92369,-57.0796,-60.4387,-60.5981,-61.5384	0/0:1:1,0,0,0,0:1:40:0,0,0,0:0,0,0,0:0,-0.30103,-3.99568,-0.30103,-3.99568,-3.99568,-0.30103,-3.99568,-3.99568,-3.99568,-0.30103,-3.99568,-3.99568,-3.99568,-3.99568	0/2:564:298,43,79,13,0:298:11054:43,79,13,0:1608,2158,311,0:-65.6451,-23.9983,-917.832,0,-775.124,-882.982,-144.148,-919.268,-895.257,-1046.99,-155.653,-930.776,-906.764,-1050.91,-1062.42	./.:1:1,0:1:41:0:0:0,-0.30103,-4.09457	0/1:16:7,4,3,0,0:7:259:4,3,0,0:155,63,0,0:-8.5699,0,-17.8182,-8.58233,-15.7069,-26.6332,-12.7843,-21.2402,-29.755,-30.9274,-12.7843,-19.9254,-28.4394,-32.1315,-30.8142	0/1:1341:747,158,107,32,0:747:27698:158,107,32,0:5446,2814,688,0:-215.268,0,-2231.28,-239.671,-2076.57,-2486.28,-419.961,-2257.52,-2497.17,-2689.81,-446.158,-2283.05,-2522.7,-2703.66,-2718.8	0/0:2845:2495,1,42,1,0:2495:92613:1,42,1,0:37,910,22,0:0,-759.481,-8353.16,-701.697,-8302.13,-8284.86,-762.366,-8364.12,-8305.01,-8358,-762.509,-8362.94,-8303.83,-8365.82,-8351.09	0/1:844:543,83,59,16,0:543:20184:83,59,16,0:2779,1507,456,0:-59.0918,0,-1640.54,-117.638,-1559.11,-1765.38,-199.256,-1640.73,-1758.34,-1858.68,-224.959,-1666.43,-1784.04,-1863.8,-1889.5	0/0:5:4,0,0,0,0:4:150:0,0,0,0:0,0,0,0:0,-1.20412,-13.7447,-1.20412,-13.7447,-13.7447,-1.20412,-13.7447,-13.7447,-13.7447,-1.20412,-13.7447,-13.7447,-13.7447,-13.7447	0/1:993:513,128,114,24,0:513:19018:128,114,24,0:4223,3120,682,0:-188.086,0,-1514.45,-117.552,-1327.42,-1636.8,-316.756,-1527.95,-1645.48,-1862.26,-344.622,-1554.49,-1672.02,-1870.69,-1897.23	0/2:96:56,4,21,5,0:56:2058:4,21,5,0:146,471,149,0:-10.7299,-17.3765,-176.798,0,-150.339,-156.619,-28.7509,-181.725,-164.344,-190.413,-32.7051,-183.035,-165.649,-197.036,-195.637	0/2:34:14,1,10,1,0:14:539:1,10,1,0:29,345,32,0:-19.9736,-24.2883,-63.7861,0,-40.6834,-38.7752,-25.6518,-67.6232,-43.3655,-67.2209,-26.5963,-67.2485,-42.9896,-69.9302,-68.3515	0/0:1:0,0,0,0,0:0:0:0,0,0,0:0,0,0,0:0,0,0,0,0,0,0,0,0,0,0,0,0,0,0	0/2:99:62,6,18,4,0:62:2339:6,18,4,0:170,507,98,0:-17.0129,-23.0843,-214.947,0,-180.212,-188.276,-32.2904,-213.123,-190.066,-224.8,-36.5799,-216.753,-193.694,-226.606,-230.237	4/4:43:0,0,0,1,37:0:0:0,0,1,37:0,0,37,1438:-38.957,-38.957,-38.957,-38.957,-38.957,-38.957,-37.7308,-37.7308,-37.7308,-37.4298,-11.1381,-11.1381,-11.1381,-9.91871,0	0/3:30:4,0,0,12,11:4:149:0,0,12,11:0,0,373,430:-24.392,-25.5962,-37.8132,-25.5962,-37.8132,-37.8132,0,-12.2432,-12.2432,-8.32983,-17.0024,-29.2204,-29.2204,-3.72419,-25.909	3/4:54:2,0,1,28,17:2:69:0,1,28,17:0,17,964,669:-44.532,-45.1341,-50.7441,-44.1723,-49.7824,-49.4814,-6.95523,-12.576,-11.6136,-4.1472,-32.5506,-38.1629,-37.202,0,-33.0454	0/1:5:1,1,0,1,2:1:38:1,0,1,2:37,0,12,77:-2.79013,0,-2.88211,-3.09116,-3.18314,-6.24814,-2.51957,-2.61238,-5.68021,-5.37918,-1.59232,-1.68678,-4.75713,-4.25135,-4.15507
dDocent_Contig_705	128	.	GCCAC	GGCAC,AGCAA,GGAAC	38230.6	.	AB=0.318315,0.122756,0.00924745;ABP=1568.48,6749.74,6563.19;AC=15,7,1;AF=0.340909,0.159091,0.0227273;AN=44;AO=1806,747,29;CIGAR=1M1X3M,2X2M1X,1M2X2M;DP=8385;DPB=8428.2;DPRA=206.815,349.125,1.28656;EPP=3316.25,977.53,30.0414;EPPR=8450.07;GTI=0;LEN=1,5,2;MEANALT=10.6667,10.6667,15.4;MQM=56.1589,28.6064,54.7931;MQMR=59.9787;NS=22;NUMALT=3;ODDS=0;PAIRED=0.233666,0.211513,0.172414;PAIREDR=0.237543;PAO=26.4167,0,12.75;PQA=310.083,0,123.75;PQR=763.083;PRO=55.9167;QA=57218,24701,881;QR=143440;RO=4315;RPL=1722,724,27;RPP=3229.01,1431.48,49.8093;RPPR=8026.66;RPR=84,23,2;RUN=1,1,1;SAF=1697,664,24;SAP=3035.07,984.275,30.0414;SAR=109,83,5;SRF=4139;SRP=7906.55;SRR=176;TYPE=snp,complex,mnp;technology.Illumina=1,1,1	GT:DP:AD:RO:QR:AO:QA:GL	0/1:715:256,198,91,0:256:8402:198,91,0:6016,3000,0:-389.382,0,-610.576,-331.979,-535.414,-953.374,-477.885,-681.318,-1013.28,-1148.35	0/1:241:91,63,23,1:91:3159:63,23,1:1866,789,41:-117.23,0,-239.935,-100.898,-214.876,-350.823,-142.744,-256.719,-357.605,-401.33	2/2:2:0,0,0,0:0:0:0,0,0:0,0,0:0,0,0,0,0,0,0,0,0,0	0/0:1:1,0,0,0:1:27:0,0,0:0,0,0:0,-0.30103,-2.69978,-0.30103,-2.69978,-2.69978,-0.30103,-2.69978,-2.69978,-2.69978	0/1:205:84,48,24,0:84:2820:48,24,0:1461,862,0:-89.1614,0,-216.685,-68.7035,-184.49,-292.596,-115.351,-231.135,-299.82,-346.467	0/1:2:1,1,0,0:1:16:1,0,0:41,0,0:-3.49251,0,-0.997923,-3.79354,-1.29895,-4.80776,-3.79354,-1.29895,-4.80776,-4.80776	0/1:38:14,11,3,0:14:506:11,3,0:340,110,0:-22.7787,0,-37.9973,-23.6128,-37.9292,-64.005,-26.9931,-41.3087,-64.9081,-68.2954	0/0:1:1,0,0,0:1:38:0,0,0:0,0,0:0,-0.30103,-3.79727,-0.30103,-3.79727,-3.79727,-0.30103,-3.79727,-3.79727,-3.79727	0/1:596:198,201,84,4:198:6475:201,84,4:6552,2766,119:-462.647,0,-459.231,-373.548,-370.734,-862.013,-516.665,-513.851,-887.375,-1035.18	./.:1:1,0:1:41:0:0:0,-0.30103,-4.09457	1/2:23:4,9,5,0:4:121:9,5,0:351,192,0:-29.8267,-1.47041,-8.13455,-19.8856,0,-28.0487,-31.0308,-11.1449,-29.5538,-40.7052	0/1:1380:509,509,126,13:509:16823:509,126,13:16404,4048,357:-1155.36,0,-1204.99,-1098.87,-1147.9,-2403.6,-1293.04,-1342.07,-2439.05,-2647.85	0/0:2872:2443,64,38,0:2443:81086:64,38,0:2109,1133,0:0,-581.601,-7128.13,-690.356,-7095.71,-7230.59,-751.78,-7156.42,-7265.87,-7317.56	0/1:881:338,265,79,2:338:11316:265,79,2:8557,2515,68:-579.888,0,-828.043,-551.212,-778.597,-1424.86,-683.649,-911.033,-1462.22,-1592.35	0/0:5:4,0,1,0:4:134:0,1,0:0,12,0:0,-1.20412,-12.2659,-0.830635,-12.0134,-11.7123,-1.20412,-12.2659,-12.0134,-12.2659	0/1:1047:256,342,147,0:256:8483:342,147,0:10929,4789,0:-787.723,0,-578.333,-599.217,-414.815,-1220.24,-874.118,-689.714,-1288.92,-1555.39	0/1:95:44,21,20,0:44:1459:21,20,0:573,641,0:-30.0743,0,-110.204,-13.4485,-86.9645,-121.824,-44.5238,-118.03,-131.457,-161.33	0/2:34:12,8,8,0:12:432:8,8,0:252,265,0:-16.534,-0.0853628,-32.9253,0,-15.1945,-32.8402,-20.1463,-35.3335,-35.2485,-55.3942	./.:1:0,0,0,0,0:0:0:0,0,0,0:0,0,0,0:0,0,0,0,0,0,0,0,0,0,0,0,0,0,0	0/1:106:56,16,22,0:56:2050:16,22,0:556,716,0:-18.5593,0,-154.167,-2.55928,-125.825,-137.074,-45.0499,-168.315,-168.984,-203.048	2/2:44:0,4,38,0:0:0:4,38,0:125,1454,0:-39.7068,-30.0424,-28.8383,-11.4391,-1.65919,0,-39.7068,-30.0424,-11.4391,-39.7068	1/3:38:1,16,12,9:1:28:16,12,9:455,437,296:-55.5963,-20.684,-18.0897,-46.5665,-13.6243,-45.1724,-33.0404,0,-25.9403,-32.5522	1/2:54:1,28,24,0:1:25:28,24,0:576,898,0:-52.3301,-16.3994,-9.92456,-34.2645,0,-28.9911,-52.6311,-18.3534,-36.2159,-54.5819	0/1:5:1,2,2,0:1:40:2,2,0:55,74,0:-3.84907,0,-2.78625,-2.66467,-2.01922,-5.40417,-4.1501,-3.38831,-6.00623,-7.4871
dDocent_Contig_705	136	.	C	T	5113.57	.	AB=0.147882;ABP=3003.36;AC=6;AF=0.136364;AN=44;AO=771;CIGAR=1X;DP=8385;DPB=8385;DPRA=24.856;EPP=1475.24;EPPR=13967.5;GTI=0;LEN=1;MEANALT=2.16667;MQM=59.9663;MQMR=55.6255;NS=22;NUMALT=1;ODDS=0;PAIRED=0.712062;PAIREDR=0.228617;PAO=0;PQA=0;PQR=0;PRO=0;QA=27804;QR=274038;RO=7576;RPL=465;RPP=74.2126;RPPR=13736.4;RPR=306;RUN=1;SAF=477;SAP=97.3299;SAR=294;SRF=7125;SRP=12769.9;SRR=451;TYPE=snp;technology.Illumina=1	GT:DP:AD:RO:QR:AO:QA:GL	0/0:722:651,67:651:23554:67:2342:0,-5.34465,-1727.84	0/0:241:226,14:226:8418:14:501:0,-27.0704,-664.324	0/0:2:2,0:2:24:0:0:0,-0.60206,-2.19918	0/0:1:1,0:1:27:0:0:0,-0.30103,-2.69978	0/1:204:179,23:179:6623:23:850:-15.8762,0,-492.713	0/0:2:2,0:2:68:0:0:0,-0.60206,-6.45463	0/0:38:36,1:36:1405:1:41:0,-7.30827,-111.653	0/0:1:1,0:1:41:0:0:0,-0.30103,-4.09457	0/1:592:498,88:498:17984:88:3294:-119.975,0,-1327.54	./.:1:1,0:1:41:0:0:0,-0.30103,-4.09457	0/1:24:18,6:18:675:6:229:-13.7474,0,-46.7966	0/0:1382:1263,114:1263:45947:114:4173:0,-39.0919,-3563.38	0/0:2850:2674,161:2674:95193:161:5588:0,-350.793,-8004.84	0/1:876:760,115:760:27509:115:4246:-118.57,0,-2097.72	0/0:5:5,0:5:182:0:0:0,-1.50515,-14.0605	0/1:1056:879,175:879:31998:175:6253:-245.156,0,-2363.13	0/0:94:92,2:92:3327:2:82:0,-20.5171,-251.176	0/1:34:28,5:28:993:5:205:-8.73278,0,-74.8139	./.:1:0,0,0,0,0:0:0:0,0,0,0:0,0,0,0:0,0,0,0,0,0,0,0,0,0,0,0,0,0,0	0/0:119:119,0:119:4526:0:0:0,-35.8226,-378.627	0/0:44:44,0:44:1747:0:0:0,-13.2453,-54.2621	0/0:39:39,0:39:1514:0:0:0,-11.7402,-96.3697	0/0:54:54,0:54:2096:0:0:0,-16.2556,-79.0906	0/0:5:5,0:5:187:0:0:0,-1.50515,-9.74416
dDocent_Contig_705	328	.	C	T	523.493	.	AB=0.621622;ABP=7.76406;AC=3;AF=0.0681818;AN=44;AO=32;CIGAR=1X;DP=7356;DPB=7356;DPRA=3.85915;EPP=42.0968;EPPR=6902.39;GTI=0;LEN=1;MEANALT=1.75;MQM=45.2812;MQMR=59.4607;NS=22;NUMALT=1;ODDS=0;PAIRED=0.78125;PAIREDR=0.199617;PAO=0;PQA=0;PQR=0;PRO=0;QA=908;QR=267964;RO=7309;RPL=24;RPP=20.3821;RPPR=7940.98;RPR=8;RUN=1;SAF=22;SAP=12.7819;SAR=10;SRF=491;SRP=11896;SRR=6818;TYPE=snp;technology.Illumina=1	GT:DP:AD:RO:QR:AO:QA:GL	0/0:543:533,1:533:19311:1:12:0,-159.687,-1723.44	0/0:220:220,0:220:8214:0:0:0,-66.2266,-731.201	0/0:2:2,0:2:82:0:0:0,-0.60206,-7.77968	./.:1:1,0:1:27:0:0:0,-0.30103,-2.69978	0/0:166:166,0:166:6098:0:0:0,-49.971,-545.118	0/0:1:1,0:1:41:0:0:0,-0.30103,-4.09457	0/0:30:30,0:30:1090:0:0:0,-9.0309,-87.087	0/0:2:2,0:2:64:0:0:0,-0.60206,-6.07869	0/0:504:504,0:504:18432:0:0:0,-151.719,-1647.2	./.:1:1,0:1:41:0:0:0,-0.30103,-4.09457	0/0:24:24,0:24:916:0:0:0,-7.22472,-81.2868	0/0:1201:1200,0:1200:44614:0:0:0,-361.236,-4004.88	0/0:2632:2626,3:2626:94985:3:36:0,-788.168,-8531.28	0/0:826:823,3:823:30334:3:46:0,-244.521,-2708.92	0/0:3:3,0:3:119:0:0:0,-0.90309,-11.0945	0/0:925:922,1:922:34000:1:12:0,-276.771,-3041.82	0/0:98:97,1:97:3665:1:12:0,-28.3009,-324.129	0/0:26:26,0:26:988:0:0:0,-7.82678,-89.133	0/0:1:1,0:1:37:0:0:0,-0.30103,-3.69783	0/0:114:114,0:114:4396:0:0:0,-34.3174,-392.226	0/1:13:5,8:5:205:8:268:-19.0832,0,-13.6727	0/1:15:5,10:5:201:10:346:-25.5756,0,-13.9546	0/1:9:4,5:4:160:5:176:-12.4955,0,-12.0736	0/0:1:1,0:1:12:0:0:0,-0.30103,-1.19987
dDocent_Contig_705	331	.	T	C,G	2692.83	.	AB=0.134957,0.00418035;ABP=4042.51,7154.18;AC=7,1;AF=0.159091,0.0227273;AN=44;AO=605,35;CIGAR=1X,1X;DP=7357;DPB=7357;DPRA=87.0119,42.6562;EPP=603.417,55.1877;EPPR=6098.37;GTI=0;LEN=1,1;MEANALT=2.07143,2.44444;MQM=58.4033,59.7143;MQMR=59.4761;NS=22;NUMALT=2;ODDS=0;PAIRED=0.241322,0.142857;PAIREDR=0.196152;PAO=0,0;PQA=0,0;PQR=0;PRO=0;QA=18685,568;QR=225749;RO=6704;RPL=116,3;RPP=502.374,55.1877;RPPR=7127.7;RPR=489,32;RUN=1,1;SAF=46,2;SAP=947.579,62.6327;SAR=559,33;SRF=450;SRP=10914.3;SRR=6254;TYPE=snp,snp;technology.Illumina=1,1	GT:DP:AD:RO:QR:AO:QA:GL	0/0:542:486,50,6:486:16903:50,6:1492,111:0,-27.0987,-1369.76,-138.134,-1376.63,-1493.93	0/1:219:191,27,1:191:6302:27,1:864,12:-10.8761,0,-494.858,-67.6008,-502.208,-570.092	0/0:2:2,0,0:2:82:0,0:0,0:0,-0.60206,-7.77968,-0.60206,-7.77968,-7.77968	./.:1:1,0:1:27:0:0:0,-0.30103,-2.69978	0/1:166:143,21,1:143:4714:21,1:694,37:-12.8725,0,-371.135,-52.8906,-374.43,-429.972	0/0:1:1,0,0:1:41:0,0:0,0:0,-0.30103,-4.09457,-0.30103,-4.09457,-4.09457	0/0:30:28,2,0:28:976:2,0:39,0:0,-5.32611,-72.5953,-8.42884,-73.1973,-76.098	0/0:2:2,0,0:2:53:0,0:0,0:0,-0.60206,-5.02983,-0.60206,-5.02983,-5.02983	0/0:503:455,44,4:455:14934:44,4:1281,48:0,-34.8219,-1218.59,-133.867,-1228.72,-1329.5	./.:1:1,0:1:41:0:0:0,-0.30103,-4.09457	0/1:27:17,10,0:17:620:10,0:387,0:-26.4555,0,-47.1271,-31.573,-50.1374,-81.3383	0/1:1208:1048,157,3:1048:34136:157,3:4907,56:-78.1303,0,-2701.09,-389.476,-2744.22,-3136.8	0/0:2621:2574,29,11:2574:85722:29,11:794,142:0,-713.407,-7636.1,-765.41,-7635.36,-7693.41	0/1:824:707,111,4:707:23928:111,4:3356,48:-52.845,0,-1895.59,-262.563,-1925.89,-2190.2	0/0:3:3,0,0:3:109:0,0:0,0:0,-0.90309,-10.163,-0.90309,-10.163,-10.163	0/1:923:787,132,3:787:27584:132,3:4139,36:-93.6158,0,-2192.72,-328.194,-2230.12,-2559.56	0/0:98:90,7,0:90:3274:7,0:225,0:0,-8.76345,-269.296,-27.0927,-271.403,-289.519	0/0:25:23,2,0:23:859:2,0:63,0:0,-1.54598,-71.5643,-6.92369,-72.1664,-77.2247	0/0:1:1,0,0:1:27:0,0:0,0:0,-0.30103,-2.69978,-0.30103,-2.69978,-2.69978	0/1:114:101,12,0:101:3838:12,0:432,0:-4.57316,0,-308.351,-34.9772,-311.964,-346.722	0/0:17:17,0,0:17:652:0,0:0,0:0,-5.11751,-56.0706,-5.11751,-56.0706,-56.0706	0/0:21:21,0,0:21:760:0,0:0,0:0,-6.32163,-67.1242,-6.32163,-67.1242,-67.1242	0/2:9:6,1,2:6:223:1,2:12,78:-4.78471,-5.90239,-23.1326,0,-17.0148,-17.157	0/0:1:1,0,0:1:12:0,0:0,0:0,-0.30103,-1.19987,-0.30103,-1.19987,-1.19987
dDocent_Contig_705	336	.	C	G	421.658	.	AB=0.138462;ABP=445.79;AC=3;AF=0.0652174;AN=46;AO=403;CIGAR=1X;DP=7747;DPB=7747;DPRA=88.1745;EPP=422.439;EPPR=1725.8;GTI=0;LEN=1;MEANALT=1.38462;MQM=58.3201;MQMR=59.4905;NS=23;NUMALT=1;ODDS=0;PAIRED=0.312655;PAIREDR=0.188445;PAO=0;PQA=0;PQR=0;PRO=0;QA=14303;QR=267262;RO=7339;RPL=79;RPP=326.441;RPPR=1211.52;RPR=324;RUN=1;SAF=33;SAP=614.951;SAR=370;SRF=442;SRP=12331.5;SRR=6897;TYPE=snp;technology.Illumina=1	GT:DP:AD:RO:QR:AO:QA:GL	0/0:603:550,53:550:20108:53:1854:0,-14.5277,-1625.35	0/1:242:209,32:209:7529:32:1075:-23.584,0,-595.21	0/0:2:2,0:2:69:0:0:0,-0.60206,-6.55228	./.:1:1,0:1:27:0:0:0,-0.30103,-2.69978	0/0:184:169,15:169:6169:15:589:0,-2.07231,-497.78	0/0:1:1,0:1:41:0:0:0,-0.30103,-4.09457	0/0:33:30,3:30:1109:3:95:0,-1.0728,-79.4296	0/0:2:2,0:2:64:0:0:0,-0.60206,-6.07773	0/0:548:503,45:503:18241:45:1481:0,-31.6687,-1497.3	0/0:1:1,0:1:41:0:0:0,-0.30103,-4.09457	0/1:35:27,8:27:1016:8:314:-17.4952,0,-80.2537	0/0:1300:1207,92:1207:44075:92:3261:0,-98.2155,-3664.8	0/0:2614:2573,40:2573:92489:40:1461:0,-656.569,-8184.46	0/0:857:816,41:816:30028:41:1486:0,-126.458,-2553.61	0/0:3:3,0:3:110:0:0:0,-0.90309,-10.2589	0/0:1010:954,55:954:35386:55:2016:0,-124.06,-2989.84	0/1:113:99,14:99:3624:14:470:-8.58704,0,-287.255	0/0:26:25,1:25:909:1:41:0,-3.73221,-77.9269	0/0:1:1,0:1:37:0:0:0,-0.30103,-3.69783	0/0:115:110,4:110:4204:4:160:0,-20.0208,-361.15	0/0:16:16,0:16:604:0:0:0,-4.81648,-53.4801	0/0:29:29,0:29:1003:0:0:0,-8.72987,-90.5445	0/0:10:10,0:10:342:0:0:0,-3.0103,-31.1	0/0:2:2,0:2:64:0:0:0,-0.60206,-6.03421
dDocent_Contig_705	347	.	CCATTGCTC	CCACTGCTC,CCACTGCTCCTC,CCACTGCTCTTC,TGATTGCTC	52554.4	.	AB=0.306758,0.0307182,0.0132566,0.163295;ABP=2273.15,8658.67,8230.31,6865.55;AC=17,3,4,4;AF=0.369565,0.0652174,0.0869565,0.0869565;AN=46;AO=2151,139,54,1139;CIGAR=3M1X5M,3M1X2M3I3M,3M1X3M3I2M,2X7M;DP=7025;DPB=7196.67;DPRA=274.627,226.25,277.708,258.148;EPP=1845.58,271.101,73.9451,306.523;EPPR=1620.18;GTI=1;LEN=1,12,12,2;MEANALT=14.6471,15.9167,18.75,16.2;MQM=59.7624,59.0288,57.9074,59.748;MQMR=59.9682;NS=23;NUMALT=4;ODDS=0;PAIRED=0.103208,0.294964,0.759259,0.13784;PAIREDR=0.139663;PAO=38.5167,35.5167,36.5167,6;PQA=1086.22,1062.22,1077.22,177;PQR=2061.67;PRO=68.1667;QA=79911,4152,1663,41615;QR=113273;RO=3086;RPL=593,7,9,792;RPP=943.098,247.106,55.1256,380.54;RPPR=1565.19;RPR=1558,132,45,347;RUN=1,1,1,1;SAF=231,9,9,27;SAP=2882.88,231.734,55.1256,2247.36;SAR=1920,130,45,1112;SRF=101;SRP=5855.61;SRR=2985;TYPE=snp,complex,complex,mnp;technology.Illumina=1,1,1,1	GT:DP:AD:RO:QR:AO:QA:GL	0/1:536:195,184,17,1,86:195:7187:184,17,1,86:6605,518,22,3110:-448.516,0,-515.947,-497.446,-554.846,-1063.94,-537.243,-594.643,-1092.07,-1108.56,-276.078,-342.609,-840.035,-879.832,-773.911	0/1:217:60,81,14,0,48:60:2231:81,14,0,48:3028,323,0,1726:-212.65,0,-149.396,-223.211,-157.406,-393.056,-248.016,-182.209,-405.399,-422.078,-93.5681,-41.4475,-264.649,-289.454,-249.218	1/1:2:0,2,0,0,0:0:0:2,0,0,0:82,0,0,0:-7.77968,-0.60206,0,-7.77968,-0.60206,-7.77968,-7.77968,-0.60206,-7.77968,-7.77968,-7.77968,-0.60206,-7.77968,-7.77968,-7.77968	./.:1:1,0:1:27:0:0:0,-0.30103,-2.69978	0/1:166:41,67,5,0,29:41:1487:67,5,0,29:2508,165,0,1088:-174.709,0,-95.1233,-192.001,-107.977,-305.776,-205.337,-121.313,-313.302,-320.617,-95.8339,-30.0883,-222.086,-235.422,-208.105	4/4:1:0,0,0,0,1:0:0:0,0,0,1:0,0,0,37:-3.69783,-3.69783,-3.69783,-3.69783,-3.69783,-3.69783,-3.69783,-3.69783,-3.69783,-3.69783,-0.30103,-0.30103,-0.30103,-0.30103,0	0/1:29:8,7,0,0,5:8:276:7,0,0,5:258,0,0,187:-16.9034,0,-18.521,-21.1179,-22.4344,-41.7333,-21.1179,-22.4344,-43.5395,-41.7333,-5.79089,-7.10681,-28.2206,-28.2206,-20.6697	1/1:2:0,2,0,0,0:0:0:2,0,0,0:39,0,0,0:-3.70479,-0.60206,0,-3.70479,-0.60206,-3.70479,-3.70479,-0.60206,-3.70479,-3.70479,-3.70479,-0.60206,-3.70479,-3.70479,-3.70479	0/1:484:141,165,2,4,136:141:5309:165,2,4,136:6154,69,126,4839:-439.929,0,-385.742,-498.444,-439.44,-933.544,-493.924,-434.92,-933.353,-928.422,-90.3182,-48.1724,-546.608,-542.089,-482.018	3/3:1:0,0,0,1,0:0:0:0,0,1,0:0,0,41,0:-4.09457,-4.09457,-4.09457,-4.09457,-4.09457,-4.09457,-0.30103,-0.30103,-0.30103,0,-4.09457,-4.09457,-4.09457,-0.30103,-4.09457	0/1:30:8,14,4,0,3:8:316:14,4,0,3:521,158,0,119:-40.1436,0,-21.7864,-29.8396,-13.2913,-54.6354,-42.5519,-26.0008,-55.8395,-68.5501,-32.7531,-16.2034,-46.042,-58.753,-57.8499	0/1:1189:386,493,16,18,217:386:14286:493,16,18,217:18305,409,553,7942:-1306.06,0,-984.198,-1464.33,-1144.28,-2592.1,-1452.25,-1132.2,-2596.51,-2579.42,-802.233,-526.428,-1990.74,-1978.66,-1816.07	0/1:2334:1589,484,0,0,163:1589:57696:484,0,0,163:18210,0,0,5983:-751.479,0,-4418.06,-1491.5,-4774.47,-6055.2,-1491.5,-4774.47,-6265.92,-6055.2,-936.261,-4283.15,-5774.59,-5774.59,-5026.22	0/1:809:248,326,11,5,149:248:9204:326,11,5,149:12120,335,147,5584:-887.62,0,-637.035,-964.625,-729.144,-1696.47,-979.406,-743.925,-1708.54,-1713.06,-521.669,-298.476,-1263.09,-1277.87,-1178.01	0/0:3:3,0,0,0,0:3:119:0,0,0,0:0,0,0,0:0,-0.90309,-11.0954,-0.90309,-11.0954,-11.0954,-0.90309,-11.0954,-11.0954,-11.0954,-0.90309,-11.0954,-11.0954,-11.0954,-11.0954	0/4:936:292,255,42,5,279:292:10743:255,42,5,279:9425,1249,140,10146:-727.377,-80.3253,-866.159,-751.019,-865.518,-1600.96,-838.56,-953.059,-1623.74,-1699.34,0,-132.762,-803.454,-890.995,-745.793	0/1:106:47,40,6,0,6:47:1805:40,6,0,6:1457,205,0,208:-104.417,0,-139.565,-102.229,-134.971,-251.974,-118.866,-151.606,-253.78,-270.415,-101.971,-134.713,-236.887,-253.522,-251.716	0/1:27:9,5,0,0,5:9:329:5,0,0,5:205,0,0,176:-14.2322,0,-25.3837,-16.9414,-26.8889,-43.8209,-16.9414,-26.8889,-43.8209,-43.8209,-2.69416,-12.6388,-29.5737,-29.5737,-28.0685	0/0:1:1,0,0,0,0:1:37:0,0,0,0:0,0,0,0:0,-0.30103,-3.69783,-0.30103,-3.69783,-3.69783,-0.30103,-3.69783,-3.69783,-3.69783,-0.30103,-3.69783,-3.69783,-3.69783,-3.69783	0/1:98:58,19,0,0,11:58:2248:19,0,0,11:715,0,0,433:-36.5556,0,-177.462,-58.5786,-184.686,-241.75,-58.5786,-184.686,-243.256,-241.75,-18.3922,-149.071,-207.64,-207.64,-199.765	2/3:14:0,0,7,7,0:0:0:0,7,7,0:0,233,202,0:-30.3571,-34.9176,-33.4124,-16.0454,-16.0454,-12.433,-19.1803,-19.1803,0,-15.568,-30.3571,-34.9176,-16.0454,-19.1803,-30.3571	2/3:30:0,4,11,13,0:0:0:4,11,13,0:160,373,432,0:-65.1993,-52.009,-50.8049,-34.9612,-21.7613,-31.6499,-30.2571,-17.0549,0,-26.3437,-65.1993,-52.009,-34.9612,-30.2571,-65.1993	1/2:8:0,3,4,0,1:0:0:3,4,0,1:119,115,0,37:-17.0952,-9.07157,-6.3623,-9.81501,0,-6.80471,-18.9014,-9.07157,-9.81501,-17.0952,-15.8699,-6.02805,-6.79461,-15.8699,-9.52814	0/4:2:0,0,0,0,0:0:0:0,0,0,0:0,0,0,0:0,0,0,0,0,0,0,0,0,0,0,0,0,0,0
dDocent_Contig_705	358	.	CTC	CTTC	65.1926	.	AB=0.375;ABP=4.09604;AC=1;AF=0.0217391;AN=46;AO=6;CIGAR=1M1I2M;DP=7314;DPB=7342.33;DPRA=0.902411;EPP=4.45795;EPPR=2741.06;GTI=0;LEN=1;MEANALT=4;MQM=60;MQMR=59.5052;NS=23;NUMALT=1;ODDS=0;PAIRED=0.666667;PAIREDR=0.133935;PAO=27;PQA=583.5;PQR=583.5;PRO=27;QA=228;QR=244105;RO=6869;RPL=1;RPP=8.80089;RPPR=1673.87;RPR=5;RUN=1;SAF=1;SAP=8.80089;SAR=5;SRF=420;SRP=11493.8;SRR=6449;TYPE=ins;technology.Illumina=1	GT:DP:AD:RO:QR:AO:QA:GL	0/0:575:526,0:526:18589:0:0:0,-160.148,-1657.52	0/0:230:213,0:213:7527:0:0:0,-67.7317,-667.049	0/0:2:2,0:2:77:0:0:0,-0.60206,-7.30914	./.:1:1,0:1:27:0:0:0,-0.30103,-2.69978	0/0:165:147,0:147:5238:0:0:0,-46.6596,-469.77	0/0:1:1,0:1:41:0:0:0,-0.30103,-4.09457	0/0:31:30,0:30:1045:0:0:0,-10.235,-85.5353	0/0:2:1,0:1:32:0:0:0,-0.30103,-2.99935	0/0:540:515,0:515:18238:0:0:0,-157.439,-1631.15	0/0:1:1,0:1:39:0:0:0,-0.30103,-3.89656	0/0:34:34,0:34:1289:0:0:0,-10.235,-115.013	0/0:1250:1130,0:1130:40381:0:0:0,-343.174,-3627.27	0/0:2364:2324,0:2324:80979:0:0:0,-706.818,-7280.19	0/0:834:736,1:736:26538:1:41:0,-223.592,-2369.37	0/0:4:4,0:4:137:0:0:0,-1.20412,-12.6645	0/0:975:918,0:918:33353:0:0:0,-278.152,-2991.17	0/0:120:117,0:117:4291:0:0:0,-35.8226,-381.751	0/0:30:30,0:30:1133:0:0:0,-9.0309,-102.171	0/0:1:1,0:1:39:0:0:0,-0.30103,-3.89656	0/0:101:90,0:90:3446:0:0:0,-28.8989,-309.386	0/0:14:14,0:14:515:0:0:0,-4.21442,-46.0187	0/0:30:28,2:28:978:2:68:0,-3.78039,-81.8225	0/1:8:5,3:5:155:3:119:-8.68626,0,-11.8362	0/0:2:2,0:2:45:0:0:0,-0.60206,-4.24338
dDocent_Contig_705	362	.	CCCCTG	GGCCTG,CTCCCTG	527.564	.	AB=0.470588,0.375;ABP=3.3935,4.09604;AC=3,1;AF=0.0652174,0.0217391;AN=46;AO=24,3;CIGAR=2X4M,1M1I5M;DP=7248;DPB=7333.5;DPRA=0.0472419,0.0222315;EPP=46.8017,3.73412;EPPR=3301.89;GTI=1;LEN=2,1;MEANALT=1.66667,2;MQM=59.5,60;MQMR=59.559;NS=23;NUMALT=2;ODDS=0;PAIRED=0.916667,0.333333;PAIREDR=0.11288;PAO=39.3333,54.8333;PQA=192.667,580.667;PQR=2252.67;PRO=108.833;QA=762,105;QR=260371;RO=6910;RPL=0,0;RPP=55.1256,9.52472;RPPR=2111.04;RPR=24,3;RUN=1,1;SAF=1,1;SAP=46.8017,3.73412;SAR=23,2;SRF=395;SRP=11773.1;SRR=6515;TYPE=mnp,ins;technology.Illumina=1,1	GT:DP:AD:RO:QR:AO:QA:GL	0/0:567:526,0,0:526:19461:0,0:0,0:0,-166.47,-1749.06,-166.47,-1756.04,-1749.12	0/0:224:212,0,0:212:7886:0,0:0,0:0,-70.14,-714.302,-70.14,-719.24,-714.424	0/0:2:2,0,0:2:80:0,0:0,0:0,-0.60206,-7.59157,-0.60206,-7.59157,-7.59157	./.:1:1,0:1:27:0:0:0,-0.30103,-2.69978	0/0:161:150,0,0:150:5655:0,0:0,0:0,-47.2617,-513.972,-47.2617,-515.297,-514.093	0/0:1:1,0,0:1:41:0,0:0,0:0,-0.30103,-4.09457,-0.30103,-4.09457,-4.09457	0/0:31:28,0,0:28:1026:0,0:0,0:0,-24.0824,-85.7632,-24.0824,-101.534,-85.8807	0/0:2:2,0,0:2:59:0,0:0,0:0,-0.60206,-5.60235,-0.60206,-5.60235,-5.60235	0/0:542:511,0,0:511:19320:0,0:0,0:0,-156.837,-1728.44,-156.837,-1731.66,-1728.65	0/0:1:0,0,0:0:0:0,0:0,0:0,0,0,0,0,0	0/0:34:34,0,0:34:1319:0,0:0,0:0,-10.536,-121.028,-10.536,-121.028,-121.028	0/0:1230:1153,0,0:1153:43739:0,0:0,0:0,-366.052,-3953.52,-363.474,-3967.64,-3950.79	0/0:2340:2314,0,0:2314:87175:0,0:0,0:0,-723.676,-7906.74,-723.676,-7926.49,-7907.52	0/0:831:794,0,0:794:30091:0,0:0,0:0,-248.35,-2697.24,-248.35,-2706.29,-2697.56	0/0:4:4,0,0:4:149:0,0:0,0:0,-1.20412,-13.769,-1.20412,-13.769,-13.769	0/0:974:916,0,0:916:34319:0,0:0,0:0,-286.28,-3087.38,-286.28,-3097.36,-3087.73	0/0:122:116,0,0:116:4410:0,0:0,0:0,-69.2369,-392.037,-69.2369,-426.354,-392.037	0/0:30:27,0,0:27:1017:0,0:0,0:0,-8.12781,-91.3559,-8.12781,-91.3559,-91.3559	0/0:1:1,0,0:1:40:0,0:0,0:0,-2.10721,-3.99568,-2.10721,-5.80186,-3.99568	0/0:98:95,0,0:95:3698:0,0:0,0:0,-31.6081,-339.08,-31.6081,-341.623,-339.215	0/1:14:7,7,0:7:265:7,0:231,0:-16.8849,0,-18.932,-18.9921,-21.0392,-39.6857	0/1:29:14,13,0:14:535:13,0:428,0:-30.2875,0,-39.9643,-34.5019,-43.8777,-78.4082	1/2:8:1,4,3:1:37:4,3:103,105:-13.1956,-5.49376,-7.32166,-4.91621,0,-7.06265	0/0:2:2,0,0:2:49:0,0:0,0:0,-0.60206,-4.64396,-0.60206,-4.64396,-4.64396
dDocent_Contig_705	368	.	CC	AT,AC	991.666	.	AB=0.293023,0.0414201;ABP=83.0114,311.706;AC=3,1;AF=0.0652174,0.0217391;AN=46;AO=118,176;CIGAR=2X,1X1M;DP=7389;DPB=7392.5;DPRA=0.98602,53.3038;EPP=242.167,266.005;EPPR=3807.43;GTI=0;LEN=2,1;MEANALT=2.875,4;MQM=60,58.6818;MQMR=59.498;NS=23;NUMALT=2;ODDS=2.22045e-16;PAIRED=0.338983,0.113636;PAIREDR=0.119441;PAO=0,1.5;PQA=0,0;PQR=117;PRO=5.5;QA=3534,6164;QR=261988;RO=7016;RPL=48,165;RPP=11.917,295.616;RPPR=2520.48;RPR=70,11;RUN=1,1;SAF=70,4;SAP=11.917,351.236;SAR=48,172;SRF=401;SRP=11954.1;SRR=6615;TYPE=mnp,snp;technology.Illumina=1,1	GT:DP:AD:RO:QR:AO:QA:GL	0/0:573:553,0,11:553:20192:0,11:0,330:0,-167.072,-1801.86,-140.663,-1776.7,-1772.78	0/0:229:220,5,4:220:7867:5,4:135,73:0,-55.5345,-685.658,-60.9465,-681.846,-691.283	0/0:2:2,0,0:2:80:0,0:0,0:0,-0.60206,-7.59157,-0.60206,-7.59157,-7.59157	./.:1:1,0:1:27:0:0:0,-0.30103,-2.69978	0/0:162:156,0,5:156:5788:0,5:0,183:0,-46.9607,-518.432,-31.7707,-503.48,-501.975	0/0:1:1,0,0:1:41:0,0:0,0:0,-0.30103,-4.09457,-0.30103,-4.09457,-4.09457	0/1:51:35,16,0:35:1264:16,0:482,0:-28.3213,0,-91.1349,-38.8574,-95.9514,-134.496	0/0:2:2,0,0:2:76:0,0:0,0:0,-0.60206,-7.21467,-0.60206,-7.21467,-7.21467	0/0:545:531,0,10:531:19967:0,10:0,332:0,-160.449,-1785.62,-133.5,-1760.03,-1756.42	0/0:2:2,0,0:2:70:0,0:0,0:0,-0.60206,-6.64451,-0.60206,-6.64451,-6.64451	0/0:34:34,0,0:34:1293:0,0:0,0:0,-10.235,-115.347,-10.235,-115.347,-115.347	0/0:1248:1150,18,68:1150:43310:18,68:541,2480:0,-303.23,-3845.68,-144.067,-3648.76,-3671.55	0/0:2364:2343,0,3:2343:87807:0,3:0,36:0,-705.614,-7892.75,-703.281,-7890.41,-7889.51	0/0:837:758,28,43:758:28661:28,43:869,1592:0,-158.731,-2487.45,-98.5065,-2365.95,-2422.77	0/0:4:4,0,0:4:157:0,0:0,0:0,-1.20412,-14.5077,-1.20412,-14.5077,-14.5077	0/0:984:933,0,24:933:34395:0,24:0,829:0,-281.162,-3088.2,-213.824,-3020.89,-3013.67	0/1:161:111,45,5:111:4216:45,5:1330,205:-72.0191,0,-326.355,-89.3023,-324.382,-428.386	0/0:30:29,1,0:29:1149:1,0:32,0:0,-5.83159,-100.417,-8.72987,-100.718,-103.294	0/1:3:1,2,0:1:41:2,0:64,0:-5.1756,0,-3.19148,-5.47663,-3.79354,-8.89056	0/0:101:97,3,1:97:3706:3,1:81,41:0,-22.9185,-325.545,-25.781,-323.064,-329.146	0/0:15:15,0,0:15:550:0,0:0,0:0,-4.51545,-48.6547,-4.51545,-48.6547,-48.6547	0/0:31:31,0,0:31:1094:0,0:0,0:0,-9.33193,-98.7078,-9.33193,-98.7078,-98.7078	0/2:8:6,0,2:6:215:0,2:0,63:-3.57153,-5.37771,-22.9354,0,-17.8833,-17.2812	0/0:2:2,0,0:2:49:0,0:0,0:0,-0.60206,-4.64723,-0.60206,-4.64723,-4.64723
dDocent_Contig_705	376	.	G	C	605.085	.	AB=0.142373;ABP=330.726;AC=2;AF=0.0434783;AN=46;AO=63;CIGAR=1X;DP=7452;DPB=7452;DPRA=1.35332;EPP=114.996;EPPR=3093.94;GTI=0;LEN=1;MEANALT=1.2;MQM=59.8413;MQMR=59.4709;NS=23;NUMALT=1;ODDS=2.77556e-17;PAIRED=0.047619;PAIREDR=0.112134;PAO=0;PQA=0;PQR=0;PRO=0;QA=2507;QR=288443;RO=7384;RPL=34;RPP=3.872;RPPR=2315.17;RPR=29;RUN=1;SAF=31;SAP=3.04477;SAR=32;SRF=443;SRP=12420.2;SRR=6941;TYPE=snp;technology.Illumina=1	GT:DP:AD:RO:QR:AO:QA:GL	0/0:580:576,4:576:22263:4:160:0,-159.814,-1973.76	0/0:234:234,0:234:9016:0:0:0,-70.441,-801.493	0/0:2:2,0:2:63:0:0:0,-0.60206,-5.97977	./.:1:1,0:1:27:0:0:0,-0.30103,-2.69978	0/0:174:173,1:173:6746:1:12:0,-51.1793,-603.645	0/0:1:1,0:1:41:0:0:0,-0.30103,-4.09457	0/0:72:72,0:72:2807:0:0:0,-21.6742,-244.469	0/0:2:2,0:2:82:0:0:0,-0.60206,-7.77968	0/0:545:544,0:544:21378:0:0:0,-163.76,-1910.37	0/0:2:2,0:2:49:0:0:0,-0.60206,-4.64984	0/0:34:34,0:34:1348:0:0:0,-10.235,-120.115	0/0:1255:1255,0:1255:49190:0:0:0,-377.793,-4416.79	0/0:2358:2357,0:2357:92180:0:0:0,-709.528,-8280.3	0/0:816:814,0:814:31839:0:0:0,-245.038,-2849.87	0/0:4:4,0:4:160:0:0:0,-1.20412,-14.7829	0/0:987:970,16:970:37827:16:633:0,-239.75,-3336.11	0/1:195:173,22:173:6880:22:890:-21.7044,0,-555.807	0/0:28:28,0:28:1067:0:0:0,-8.42884,-96.2401	0/0:5:5,0:5:205:0:0:0,-1.50515,-18.835	0/1:100:80,20:80:3088:20:812:-43.2906,0,-247.358	0/0:15:15,0:15:564:0:0:0,-4.51545,-50.7993	0/0:32:32,0:32:1216:0:0:0,-9.63296,-109.687	0/0:9:9,0:9:361:0:0:0,-2.70927,-32.8476	0/0:2:2,0:2:73:0:0:0,-0.60206,-6.78391
dDocent_Contig_705	383	.	A	G	32558.1	.	AB=0.214029;ABP=5137.26;AC=13;AF=0.282609;AN=46;AO=1555;CIGAR=1X;DP=7497;DPB=7497;DPRA=74.6618;EPP=2943.09;EPPR=4116.95;GTI=0;LEN=1;MEANALT=1.85714;MQM=59.7228;MQMR=59.3658;NS=23;NUMALT=1;ODDS=0;PAIRED=0.134405;PAIREDR=0.102317;PAO=0;PQA=0;PQR=0;PRO=0;QA=60847;QR=222955;RO=5913;RPL=1521;RPP=3090.79;RPPR=5269.69;RPR=34;RUN=1;SAF=26;SAP=3157.59;SAR=1529;SRF=468;SRP=9099.67;SRR=5445;TYPE=snp;technology.Illumina=1	GT:DP:AD:RO:QR:AO:QA:GL	0/1:586:464,120:464:17112:120:4697:-246.575,0,-1350.51	0/1:238:180,52:180:6660:52:2027:-112.397,0,-517.853	0/0:2:2,0:2:73:0:0:0,-0.60206,-6.92919	./.:1:1,0:1:27:0:0:0,-0.30103,-2.69978	0/1:177:137,39:137:5159:39:1517:-83.6501,0,-407.874	0/0:1:1,0:1:41:0:0:0,-0.30103,-4.09457	0/1:78:65,13:65:2570:13:495:-21.4011,0,-198.769	0/0:2:2,0:2:78:0:0:0,-0.60206,-7.40278	0/1:546:401,139:401:15192:139:5477:-329.758,0,-1193.67	0/0:2:2,0:2:53:0:0:0,-0.60206,-5.02983	0/1:33:25,8:25:973:8:315:-18.7774,0,-76.5313	0/1:1256:868,386:868:33037:386:15038:-974.485,0,-2586.53	0/1:2364:2135,222:2135:80808:222:8675:-69.5298,0,-6553.81	0/1:820:624,193:624:23562:193:7623:-439.367,0,-1852.03	0/0:4:4,0:4:145:0:0:0,-1.20412,-13.3974	0/1:994:641,351:641:23492:351:13728:-935.506,0,-1805.87	0/0:205:197,8:197:7754:8:324:0,-32.1828,-662.032	0/1:30:21,9:21:779:9:336:-21.4788,0,-61.377	0/0:5:5,0:5:205:0:0:0,-1.50515,-18.835	0/1:97:83,14:83:3185:14:558:-21.3615,0,-257.237	0/0:15:15,0:15:579:0:0:0,-4.51545,-51.2481	0/0:31:31,0:31:1144:0:0:0,-9.33193,-103.207	0/1:9:8,1:8:301:1:37:-0.988559,0,-24.7245	0/0:2:2,0:2:53:0:0:0,-0.60206,-4.89662
dDocent_Contig_705	384	.	C	G	64.0545	.	AB=0.363636;ABP=4.78696;AC=2;AF=0.0434783;AN=46;AO=41;CIGAR=1X;DP=7490;DPB=7490;DPRA=30.2068;EPP=3.48696;EPPR=6608.18;GTI=0;LEN=1;MEANALT=1.84615;MQM=30.0488;MQMR=59.5964;NS=23;NUMALT=1;ODDS=0;PAIRED=0.121951;PAIREDR=0.107909;PAO=0;PQA=0;PQR=0;PRO=0;QA=1443;QR=285028;RO=7321;RPL=29;RPP=18.3165;RPPR=7952.52;RPR=12;RUN=1;SAF=19;SAP=3.48696;SAR=22;SRF=469;SRP=12087.6;SRR=6852;TYPE=snp;technology.Illumina=1	GT:DP:AD:RO:QR:AO:QA:GL	0/0:586:571,2:571:21941:2:82:0,-169.827,-1960.3	0/0:238:227,5:227:8740:5:205:0,-61.6004,-776.163	0/0:2:2,0:2:82:0:0:0,-0.60206,-7.77968	./.:1:1,0:1:27:0:0:0,-0.30103,-2.69978	0/0:177:168,1:168:6457:1:41:0,-48.3813,-575.998	0/0:1:1,0:1:41:0:0:0,-0.30103,-4.09457	0/0:78:71,6:71:2840:6:203:0,-12.0624,-241.459	0/0:2:2,0:2:73:0:0:0,-0.60206,-6.92919	0/0:546:533,5:533:20801:5:205:0,-152.464,-1859.56	0/0:2:2,0:2:63:0:0:0,-0.60206,-5.97977	0/0:32:31,1:31:1241:1:41:0,-6.48443,-108.385	0/0:1255:1230,1:1230:48301:1:12:0,-369.498,-4332.52	0/0:2364:2359,5:2359:91884:5:85:0,-705.388,-8249.8	0/0:818:800,6:800:31105:6:233:0,-230.492,-2772.43	0/0:4:4,0:4:164:0:0:0,-1.20412,-15.1499	0/0:994:941,2:941:36316:2:82:0,-279.424,-3255.85	0/0:205:202,3:202:8084:3:123:0,-54.8822,-718.829	0/0:30:30,0:30:1191:0:0:0,-9.0309,-107.393	0/0:5:5,0:5:205:0:0:0,-1.50515,-18.835	0/0:94:89,0:89:3468:0:0:0,-26.7917,-311.722	0/0:15:15,0:15:602:0:0:0,-4.51545,-53.3256	0/0:31:31,0:31:1183:0:0:0,-9.33193,-106.724	0/1:9:6,3:6:209:3:119:-8.38523,0,-16.4282	0/1:2:1,1:1:37:1:12:-0.597811,0,-3.03406
dDocent_Contig_705	393	.	C	G	4288.3	.	AB=0.138247;ABP=3102.74;AC=8;AF=0.173913;AN=46;AO=582;CIGAR=1X;DP=7373;DPB=7373;DPRA=68.0497;EPP=295.525;EPPR=8460.94;GTI=0;LEN=1;MEANALT=1.35714;MQM=58.1271;MQMR=59.5631;NS=23;NUMALT=1;ODDS=0;PAIRED=0.139175;PAIREDR=0.0932841;PAO=0;PQA=0;PQR=0;PRO=0;QA=21582;QR=264348;RO=6775;RPL=155;RPP=279.048;RPPR=10050.7;RPR=427;RUN=1;SAF=34;SAP=988.739;SAR=548;SRF=437;SRP=11163.8;SRR=6338;TYPE=snp;technology.Illumina=1	GT:DP:AD:RO:QR:AO:QA:GL	0/1:579:499,78:499:19117:78:2833:-80.8462,0,-1534.12	0/1:224:183,41:183:7091:41:1523:-68.5362,0,-561.443	0/0:2:2,0:2:82:0:0:0,-0.60206,-7.77968	./.:1:1,0:1:27:0:0:0,-0.30103,-2.69978	0/1:169:143,26:143:5573:26:999:-37.4953,0,-449.298	0/0:1:1,0:1:41:0:0:0,-0.30103,-4.09457	0/0:77:70,7:70:2799:7:251:0,-4.69779,-226.313	0/0:2:2,0:2:82:0:0:0,-0.60206,-7.77968	0/1:540:456,84:456:17838:84:3117:-117.843,0,-1432.43	0/0:2:2,0:2:73:0:0:0,-0.60206,-6.92919	0/1:22:15,7:15:594:7:260:-17.012,0,-46.3149	0/0:1240:1129,103:1129:44223:103:3789:0,-31.4604,-3631	0/0:2344:2305,36:2305:90054:36:1323:0,-586.246,-7973.85	0/0:801:748,53:748:29430:53:1902:0,-73.6864,-2463.56	0/1:4:3,1:3:94:1:32:-1.99519,0,-7.55907	0/1:982:860,120:860:33071:120:4552:-112.148,0,-2672.57	0/1:207:186,20:186:7502:20:774:-6.93587,0,-608.294	0/0:29:27,2:27:1068:2:82:0,-0.950192,-88.6241	0/0:5:5,0:5:205:0:0:0,-1.50515,-18.835	0/0:86:82,4:82:3215:4:145:0,-12.5245,-276.028	0/0:15:15,0:15:577:0:0:0,-4.51545,-51.0609	0/0:31:31,0:31:1218:0:0:0,-9.33193,-109.873	0/0:9:9,0:9:352:0:0:0,-2.70927,-32.032	0/0:2:2,0:2:49:0:0:0,-0.60206,-4.61549
dDocent_Contig_705	399	.	C	T	387.606	.	AB=0.361702;ABP=10.8184;AC=3;AF=0.0652174;AN=46;AO=106;CIGAR=1X;DP=7323;DPB=7323;DPRA=33.4705;EPP=3.0103;EPPR=7418.57;GTI=0;LEN=1;MEANALT=1.71429;MQM=48.6321;MQMR=59.6002;NS=23;NUMALT=1;ODDS=0;PAIRED=0.150943;PAIREDR=0.08995;PAO=0;PQA=0;PQR=0;PRO=0;QA=3942;QR=278888;RO=7204;RPL=91;RPP=121.335;RPPR=8514.86;RPR=15;RUN=1;SAF=38;SAP=21.4473;SAR=68;SRF=423;SRP=12187.9;SRR=6781;TYPE=snp;technology.Illumina=1	GT:DP:AD:RO:QR:AO:QA:GL	0/0:578:573,3:573:21605:3:108:0,-169.429,-1932.09	0/0:224:216,7:216:8229:7:264:0,-50.8888,-722.215	0/0:2:2,0:2:78:0:0:0,-0.60206,-7.40278	./.:1:1,0:1:27:0:0:0,-0.30103,-2.69978	0/0:162:160,2:160:6231:2:82:0,-42.2372,-551.99	0/0:1:1,0:1:41:0:0:0,-0.30103,-4.09457	0/0:83:80,3:80:3200:3:112:0,-21.7221,-276.41	0/0:2:2,0:2:82:0:0:0,-0.60206,-7.77968	0/0:530:522,6:522:20308:6:208:0,-147.487,-1814.22	0/0:2:2,0:2:49:0:0:0,-0.60206,-4.65293	0/0:22:21,1:21:814:1:40:0,-3.48651,-70.359	0/0:1233:1229,2:1229:47885:2:53:0,-366.066,-4294.92	0/0:2335:2331,2:2331:90628:2:68:0,-696.848,-8138.1	0/0:786:773,12:773:30209:12:475:0,-201.625,-2671.5	0/0:4:4,0:4:160:0:0:0,-1.20412,-14.7829	0/0:977:929,47:929:35332:47:1733:0,-140.616,-3021.01	0/0:208:202,4:202:7994:4:163:0,-51.6319,-706.442	0/0:29:29,0:29:1073:0:0:0,-8.72987,-96.8331	0/0:5:5,0:5:191:0:0:0,-1.50515,-17.5518	0/0:84:84,0:84:3275:0:0:0,-25.2865,-294.758	0/1:15:8,7:8:295:7:274:-19.3094,0,-22.3733	0/1:30:21,9:21:830:9:342:-22.0954,0,-65.9571	0/0:9:9,0:9:342:0:0:0,-2.70927,-31.1226	0/1:2:1,1:1:37:1:20:-1.39708,0,-3.03406
dDocent_Contig_705	400	.	G	A	13158.4	.	AB=0.173097;ABP=4502.11;AC=16;AF=0.347826;AN=46;AO=881;CIGAR=1X;DP=7283;DPB=7283;DPRA=80.6444;EPP=70.114;EPPR=8958.76;GTI=0;LEN=1;MEANALT=1.66667;MQM=58.5505;MQMR=59.6096;NS=23;NUMALT=1;ODDS=0;PAIRED=0.153235;PAIREDR=0.0752823;PAO=0;PQA=0;PQR=0;PRO=0;QA=32761;QR=246582;RO=6376;RPL=367;RPP=56.2718;RPPR=10470.7;RPR=514;RUN=1;SAF=51;SAP=1498.74;SAR=830;SRF=410;SRP=10516.1;SRR=5966;TYPE=snp;technology.Illumina=1	GT:DP:AD:RO:QR:AO:QA:GL	0/1:566:452,111:452:16765:111:4125:-201.242,0,-1327.04	0/1:223:180,42:180:6760:42:1527:-69.456,0,-533.485	0/0:2:2,0:2:82:0:0:0,-0.60206,-7.77968	./.:1:1,0:1:27:0:0:0,-0.30103,-2.69978	0/1:162:133,28:133:5110:28:1095:-48.8009,0,-409.769	0/0:1:1,0:1:41:0:0:0,-0.30103,-4.09457	0/1:82:71,11:71:2806:11:438:-7.18689,0,-221.195	0/1:2:1,1:1:41:1:41:-3.49251,0,-3.49251	0/1:528:408,118:408:15927:118:4373:-234.731,0,-1265.73	0/0:2:2,0:2:49:0:0:0,-0.60206,-4.65293	0/1:22:14,8:14:565:8:291:-19.8417,0,-43.708	0/1:1208:1029,176:1029:40207:176:6609:-228.766,0,-3247.87	0/0:2328:2280,38:2280:88443:38:1341:0,-577.142,-7827.12	0/1:795:701,91:701:27319:91:3389:-62.7405,0,-2207.37	0/1:4:3,1:3:123:1:41:-2.89045,0,-10.2607	0/1:977:787,187:787:30153:187:6863:-322.359,0,-2414.76	0/1:208:166,42:166:6639:42:1599:-79.9808,0,-529.88	0/1:29:24,5:24:896:5:197:-9.37514,0,-72.1945	0/0:5:5,0:5:201:0:0:0,-1.50515,-18.47	0/0:83:79,4:79:3103:4:150:0,-11.159,-265.502	0/0:15:15,0:15:527:0:0:0,-4.51545,-47.2427	0/1:30:17,13:17:602:13:500:-36.2841,0,-45.4573	0/1:9:5,4:5:201:4:145:-10.6832,0,-15.7607	0/1:2:1,1:1:22:1:37:-3.03406,0,-1.59658
dDocent_Contig_705	404	.	A	G	36918.5	.	AB=0.319308;ABP=1445.35;AC=13;AF=0.282609;AN=46;AO=1829;CIGAR=1X;DP=7498;DPB=7498;DPRA=75.8673;EPP=3069.01;EPPR=4514.09;GTI=0;LEN=1;MEANALT=1.57143;MQM=59.5189;MQMR=59.4218;NS=23;NUMALT=1;ODDS=0;PAIRED=0.0978677;PAIREDR=0.0683186;PAO=0;PQA=0;PQR=0;PRO=0;QA=65557;QR=213031;RO=5650;RPL=1530;RPP=1802.12;RPPR=5617.2;RPR=299;RUN=1;SAF=204;SAP=2400.35;SAR=1625;SRF=444;SRP=8718.36;SRR=5206;TYPE=snp;technology.Illumina=1	GT:DP:AD:RO:QR:AO:QA:GL	0/1:570:433,136:433:15480:136:4961:-274.826,0,-1212.78	0/1:231:171,60:171:6423:60:2165:-125.543,0,-499.392	0/0:2:2,0:2:73:0:0:0,-0.60206,-6.92919	./.:1:1,0:1:27:0:0:0,-0.30103,-2.69978	0/1:164:120,44:120:4573:44:1597:-94.6425,0,-358.974	0/0:1:1,0:1:41:0:0:0,-0.30103,-4.09457	0/1:129:73,56:73:2900:56:1970:-137.848,0,-206.856	0/0:2:2,0:2:73:0:0:0,-0.60206,-6.92919	0/1:533:395,138:395:14778:138:4895:-280.035,0,-1157.73	0/0:2:2,0:2:64:0:0:0,-0.60206,-6.07773	0/1:22:14,8:14:524:8:299:-20.6406,0,-40.0043	0/1:1259:768,487:768:29297:487:17496:-1193.14,0,-2247.73	0/0:2349:2136,205:2136:81289:205:7282:0,-51.759,-6654.09	0/1:792:553,236:553:20776:236:8585:-534.103,0,-1615.55	0/0:4:4,0:4:156:0:0:0,-1.20412,-14.4159	0/1:986:624,359:624:23038:359:12770:-851.54,0,-1770.49	0/1:278:196,82:196:7685:82:2873:-175.006,0,-599.245	0/1:33:26,7:26:946:7:250:-12.8019,0,-73.9251	0/0:5:5,0:5:205:0:0:0,-1.50515,-18.835	0/1:80:70,10:70:2688:10:377:-10.1973,0,-217.913	0/0:15:15,0:15:511:0:0:0,-4.51545,-45.1759	0/0:30:30,0:30:1151:0:0:0,-9.0309,-103.841	0/1:9:8,1:8:301:1:37:-0.988559,0,-24.7245	0/0:2:2,0:2:59:0:0:0,-0.60206,-5.58074
dDocent_Contig_705	405	.	ATCTCTT	AT,ATTCTCCT,ATTCTCTT	407.914	.	AB=0.333333,0.375,0.210526;ABP=13.8677,4.09604,30.668;AC=2,1,2;AF=0.0434783,0.0217391,0.0434783;AN=46;AO=15,3,10;CIGAR=1M5D1M,1M1I4M1X1M,1M1I6M;DP=5710;DPB=6474.43;DPRA=0.0795475,0.0282835,0.0447981;EPP=10.1038,3.73412,24.725;EPPR=6874.14;GTI=0;LEN=5,8,1;MEANALT=2,2,2;MQM=56.2667,60,60;MQMR=59.5383;NS=23;NUMALT=3;ODDS=0;PAIRED=0.466667,0.333333,0.4;PAIREDR=0.0624185;PAO=17.75,18.25,20.25;PQA=500,511.5,577.5;PQR=52905;PRO=1655.75;QA=537,114,286;QR=208330;RO=5367;RPL=14,3,0;RPP=27.4756,9.52472,24.725;RPPR=5683.56;RPR=1,0,10;RUN=1,1,1;SAF=3,1,0;SAP=14.7363,3.73412,24.725;SAR=12,2,10;SRF=407;SRP=8390.23;SRR=4960;TYPE=del,complex,ins;technology.Illumina=1,1,1	GT:DP:AD:RO:QR:AO:QA:GL	0/0:418:392,0,0,0:392:15062:0,0,0:0,0,0:0,-167.975,-1704.5,-167.975,-1716.54,-1704.5,-167.975,-1716.54,-1716.54,-1704.5	0/0:157:150,0,0,0:150:5734:0,0,0:0,0,0:0,-67.4307,-682.563,-67.4307,-686.175,-682.563,-67.4307,-686.175,-686.175,-682.563	0/0:1:1,0,0,0:1:41:0,0,0:0,0,0:0,-0.60206,-6.92919,-0.60206,-6.92919,-6.92919,-0.60206,-6.92919,-6.92919,-6.92919	./.:1:1,0:1:27:0:0:0,-0.30103,-2.69978	0/0:113:109,0,0,0:109:4211:0,0,0:0,0,0:0,-50.573,-508.946,-50.573,-512.558,-508.946,-50.573,-513.22,-513.22,-509.006	0/0:1:0,0,0,0:0:0:0,0,0:0,0,0:0,0,0,0,0,0,0,0,0,0	0/0:133:120,0,0,0:120:4732:0,0,0:0,0,0:0,-38.5318,-433.248,-38.5318,-433.248,-433.248,-38.5318,-433.248,-433.248,-433.248	0/0:2:2,0,0,0:2:82:0,0,0:0,0,0:0,-0.60206,-7.77968,-0.60206,-7.77968,-7.77968,-0.60206,-7.77968,-7.77968,-7.77968	0/0:374:353,0,0,0:353:13599:0,0,0:0,0,0:0,-150.214,-1608.39,-150.214,-1610.8,-1608.39,-150.214,-1611.47,-1611.47,-1608.46	3/3:2:0,0,0,2:0:0:0,0,2:0,0,49:-4.65293,-4.65293,-4.65293,-4.65293,-4.65293,-4.65293,-0.60206,-0.60206,-0.60206,0	0/0:12:11,0,0,0:11:432:0,0,0:0,0,0:0,-5.71957,-60.6929,-5.71957,-60.6929,-60.6929,-5.71957,-60.6929,-60.6929,-60.6929	0/0:792:717,0,0,0:717:27751:0,0,0:0,0,0:0,-361.537,-3742.09,-361.537,-3755.34,-3742.09,-361.537,-3756.66,-3756.66,-3742.21	0/0:2152:2109,0,0,0:2109:82338:0,0,0:0,0,0:0,-705.915,-7954.06,-705.915,-7967.3,-7954.06,-705.915,-7967.3,-7967.3,-7954.06	0/0:522:454,0,0,0:454:17594:0,0,0:0,0,0:0,-215.838,-2277,-215.838,-2283.02,-2277,-215.838,-2283.02,-2283.02,-2277	0/0:4:3,0,0,0:3:116:0,0,0:0,0,0:0,-0.90309,-10.4131,-0.90309,-10.4131,-10.4131,-0.90309,-10.4131,-10.4131,-10.4131	0/0:585:555,0,0,0:555:21308:0,0,0:0,0,0:0,-300.428,-2892.41,-301.092,-2923.18,-2892.47,-301.092,-2923.18,-2923.18,-2892.47	0/0:283:265,0,0,0:265:10485:0,0,0:0,0,0:0,-86.0946,-997.44,-86.0946,-997.44,-997.44,-86.0946,-997.44,-997.44,-997.44	0/0:28:23,0,0,0:23:891:0,0,0:0,0,0:0,-8.42884,-93.1746,-8.42884,-93.1746,-93.1746,-8.42884,-93.1746,-93.1746,-93.1746	0/0:5:5,0,0,0:5:203:0,0,0:0,0,0:0,-1.50515,-18.6531,-1.50515,-18.6531,-18.6531,-1.50515,-18.6531,-18.6531,-18.6531	0/0:71:70,0,0,0:70:2693:0,0,0:0,0,0:0,-24.9855,-269.487,-24.9855,-270.691,-269.487,-24.9855,-270.691,-270.691,-269.487	0/1:15:8,7,0,0:8:304:7,0,0:246,0,0:-17.209,0,-23.197,-19.6172,-25.3042,-44.5632,-19.6172,-25.3042,-44.5632,-44.5632	0/1:30:14,8,0,7:14:552:8,0,7:291,0,225:-19.5727,0,-43.0489,-23.7871,-45.4571,-69.2119,-5.6725,-27.3531,-51.1023,-48.9951	0/2:8:4,0,3,1:4:153:0,3,1:0,114,12:-8.03607,-9.54122,-24.7886,0,-15.4254,-14.5223,-8.82716,-24.0379,-14.6884,-23.7369	0/0:2:2,0,0,0:2:49:0,0,0:0,0,0:0,-0.60206,-4.64916,-0.60206,-4.64916,-4.64916,-0.60206,-4.64916,-4.64916,-4.64916
dDocent_Contig_705	413	.	A	C	345.486	.	AB=0.340426;ABP=13.4056;AC=3;AF=0.0652174;AN=46;AO=25;CIGAR=1X;DP=5716;DPB=5716;DPRA=4.87719;EPP=22.5536;EPPR=8496.33;GTI=0;LEN=1;MEANALT=1.71429;MQM=54;MQMR=59.4106;NS=23;NUMALT=1;ODDS=6.93889e-18;PAIRED=0.28;PAIREDR=0.0635675;PAO=0;PQA=0;PQR=0;PRO=0;QA=728;QR=219610;RO=5679;RPL=23;RPP=41.3151;RPPR=8083.38;RPR=2;RUN=1;SAF=5;SAP=22.5536;SAR=20;SRF=420;SRP=8956.53;SRR=5259;TYPE=snp;technology.Illumina=1	GT:DP:AD:RO:QR:AO:QA:GL	0/0:418:418,0:418:15867:0:0:0,-125.831,-1416.59	0/0:156:154,0:154:5828:0:0:0,-46.3586,-514.601	0/0:1:1,0:1:41:0:0:0,-0.30103,-4.09457	./.:1:1,0:1:27:0:0:0,-0.30103,-2.69978	0/0:112:112,0:112:4364:0:0:0,-33.7154,-390.255	0/0:1:1,0:1:41:0:0:0,-0.30103,-4.09457	0/0:137:137,0:137:5551:0:0:0,-41.2411,-481.569	0/0:2:2,0:2:82:0:0:0,-0.60206,-7.77968	0/0:376:371,1:371:14309:1:12:0,-110.903,-1275.99	0/0:2:2,0:2:53:0:0:0,-0.60206,-5.02983	0/0:12:12,0:12:488:0:0:0,-3.61236,-43.4111	0/0:804:800,3:800:30924:3:66:0,-235.702,-2772.09	0/0:2144:2138,3:2138:83023:3:36:0,-641.296,-7457.51	0/0:521:519,2:519:19841:2:34:0,-153.609,-1764.64	0/0:4:4,0:4:164:0:0:0,-1.20412,-15.1499	0/0:581:579,0:579:21989:0:0:0,-174.296,-1971.27	0/0:284:284,0:284:11409:0:0:0,-85.4925,-1017.59	0/0:31:31,0:31:1240:0:0:0,-9.33193,-109.941	0/0:5:5,0:5:205:0:0:0,-1.50515,-18.835	0/0:70:70,0:70:2743:0:0:0,-21.0721,-246.939	0/1:15:8,7:8:290:7:254:-17.6135,0,-21.9167	0/1:30:22,8:22:826:8:314:-19.5867,0,-65.5781	0/0:8:8,0:8:320:0:0:0,-2.40824,-29.1614	0/1:2:1,1:1:12:1:12:-0.597736,0,-0.597811
dDocent_Contig_705	420	.	T	A	3934.98	.	AB=0.141441;ABP=2932.11;AC=12;AF=0.26087;AN=46;AO=488;CIGAR=1X;DP=5853;DPB=5853;DPRA=147.525;EPP=751.011;EPPR=8219.17;GTI=0;LEN=1;MEANALT=1.72222;MQM=57.7971;MQMR=59.6379;NS=23;NUMALT=1;ODDS=0;PAIRED=0.227459;PAIREDR=0.0489656;PAO=0;PQA=0;PQR=0;PRO=0;QA=17575;QR=205442;RO=5269;RPL=448;RPP=743.732;RPPR=8028.91;RPR=40;RUN=1;SAF=17;SAP=920.173;SAR=471;SRF=398;SRP=8248.64;SRR=4871;TYPE=snp;technology.Illumina=1	GT:DP:AD:RO:QR:AO:QA:GL	0/1:433:354,68:354:13711:68:2352:-84.3906,0,-1100.56	0/1:168:145,23:145:5506:23:886:-28.2311,0,-435.866	0/0:1:1,0:1:41:0:0:0,-0.30103,-4.09457	./.:1:1,0:1:27:0:0:0,-0.30103,-2.69978	0/1:115:96,18:96:3678:18:688:-26.3793,0,-295.205	0/0:1:1,0:1:41:0:0:0,-0.30103,-4.09457	0/0:139:130,8:130:5254:8:324:0,-20.0828,-441.566	0/0:2:2,0:2:53:0:0:0,-0.60206,-5.02983	0/1:396:336,59:336:13092:59:2098:-68.2959,0,-1050.6	0/0:2:2,0:2:53:0:0:0,-0.60206,-5.02983	0/1:13:10,3:10:383:3:123:-7.5514,0,-30.9022	0/1:830:732,89:732:28566:89:3256:-44.1212,0,-2317.88	0/0:2138:2040,36:2040:79445:36:1293:0,-508.86,-7023.31	0/0:555:506,43:506:19855:43:1522:0,-31.9975,-1642.75	0/1:4:3,1:3:123:1:37:-2.49371,0,-10.2607	0/1:609:522,84:522:20185:84:2935:-80.0997,0,-1628.68	0/0:285:258,26:258:10367:26:940:0,-4.87487,-846.773	0/0:31:30,1:30:1182:1:41:0,-5.23736,-100.635	0/0:5:5,0:5:196:0:0:0,-1.50515,-18.0114	0/0:71:68,3:68:2636:3:114:0,-10.7483,-226.737	0/1:15:7,8:7:261:8:262:-19.3682,0,-18.5766	0/1:30:17,13:17:679:13:515:-37.641,0,-52.4025	0/1:8:3,4:3:123:4:164:-12.8599,0,-9.16521	0/1:2:1,1:1:12:1:25:-1.89363,0,-0.597811
dDocent_Contig_705	423	.	TAGACCCTG	TAGACTTTG,TAGGCTTTG,CAGACCTG	3944.37	.	AB=0.116263,0.0581655,0.0188679;ABP=3644.42,760.961,855.539;AC=9,3,3;AF=0.195652,0.0652174,0.0652174;AN=46;AO=414,26,14;CIGAR=5M2X2M,3M1X1M2X2M,1X3M1D4M;DP=5776;DPB=5803.56;DPRA=188.242,0.388561,0.617099;EPP=800.79,51.1168,3.0103;EPPR=7711.95;GTI=1;LEN=2,9,8;MEANALT=12.2143,5,8;MQM=58.0121,58.1538,48.6429;MQMR=59.8865;NS=23;NUMALT=3;ODDS=0;PAIRED=0.125604,0.884615,0;PAIREDR=0.0496557;PAO=3.66667,1.66667,1;PQA=121.333,53.3333,32;PQR=1493.33;PRO=40.6667;QA=15101,948,527;QR=185000;RO=4793;RPL=400,26,0;RPP=784.51,59.4686,33.4109;RPPR=7269.96;RPR=14,0,14;RUN=1,1,1;SAF=14,1,7;SAP=784.51,51.1168,3.0103;SAR=400,25,7;SRF=332;SRP=7726.91;SRR=4461;TYPE=mnp,complex,complex;technology.Illumina=1,1,1	GT:DP:AD:RO:QR:AO:QA:GL	0/1:429:323,66,0,0:323:12234:66,0,0:2516,0,0:-108.428,0,-984.195,-206.263,-1004.06,-1210.27,-206.263,-1004.06,-1210.27,-1210.27	0/1:167:127,23,0,0:127:4854:23,0,0:858,0,0:-31.418,0,-394.502,-69.9499,-401.425,-471.296,-69.9499,-401.425,-471.296,-471.296	0/0:1:1,0,0,0:1:40:0,0,0:0,0,0:0,-0.30103,-3.99568,-0.30103,-3.99568,-3.99568,-0.30103,-3.99568,-3.99568,-3.99568	./.:1:1,0:1:27:0:0:0,-0.30103,-2.69978	0/1:115:93,18,0,0:93:3586:18,0,0:642,0,0:-24.0904,0,-289.1,-52.0862,-294.519,-346.532,-52.0862,-294.519,-346.532,-346.532	0/0:1:1,0,0,0:1:41:0,0,0:0,0,0:0,-0.30103,-4.09457,-0.30103,-4.09457,-4.09457,-0.30103,-4.09457,-4.09457,-4.09457	0/0:139:117,8,0,6:117:4672:8,0,6:237,0,221:0,-17.4026,-398.524,-35.2205,-400.932,-418.757,-17.9407,-383.672,-401.497,-399.69	0/0:2:2,0,0,0:2:70:0,0,0:0,0,0:0,-0.60206,-6.64548,-0.60206,-6.64548,-6.64548,-0.60206,-6.64548,-6.64548,-6.64548	0/1:394:284,44,1,2:284:10896:44,1,2:1551,12,80:-40.0917,0,-880.246,-125.432,-893.338,-1018.55,-119.863,-887.772,-1012.53,-1012.69	0/0:2:2,0,0,0:2:62:0,0,0:0,0,0:0,-0.60206,-5.88583,-0.60206,-5.88583,-5.88583,-0.60206,-5.88583,-5.88583,-5.88583	0/1:11:8,3,0,0:8:315:3,0,0:123,0,0:-7.5514,0,-24.7995,-10.5617,-26.3047,-35.8033,-10.5617,-26.3047,-35.8033,-35.8033	0/1:824:560,71,0,0:560:21721:71,0,0:2629,0,0:-44.5861,0,-1770.24,-214.969,-1792.52,-2006.58,-212.391,-1789.94,-2004.9,-2002.74	0/0:2115:2017,34,0,0:2017:77827:34,0,0:1272,0,0:0,-506.305,-6882.9,-610.489,-6896.44,-6997.18,-610.489,-6896.44,-6999.89,-6994.31	0/0:549:428,40,0,0:428:16468:40,0,0:1421,0,0:0,-15.7486,-1359.7,-130.045,-1372.34,-1485.96,-130.045,-1372.34,-1485.96,-1485.96	0/1:4:3,1,0,0:3:121:1,0,0:37,0,0:-2.49371,0,-10.0759,-3.3968,-10.3769,-13.3956,-3.3968,-10.3769,-13.3956,-13.3956	0/1:600:484,78,0,0:484:18487:78,0,0:2793,0,0:-79.1773,0,-1516.57,-227.284,-1540.05,-1767.26,-227.284,-1540.05,-1767.26,-1767.26	0/1:273:237,26,0,0:237:9508:26,0,0:940,0,0:-1.24933,0,-810.919,-75.9048,-818.745,-894.577,-75.9048,-818.745,-894.577,-894.577	0/3:30:23,1,0,6:23:887:1,0,6:41,0,226:-10.7435,-14.2762,-86.8169,-17.6672,-87.1179,-90.5029,0,-69.4144,-72.7995,-70.9933	0/0:5:4,0,0,0:4:163:0,0,0:0,0,0:0,-1.20412,-14.881,-1.20412,-14.881,-14.881,-1.20412,-14.881,-14.881,-14.881	0/0:60:51,1,0,0:51:1979:1,0,0:41,0,0:0,-15.8761,-208.51,-19.2659,-209.714,-212.195,-19.2659,-209.714,-213.098,-211.24	0/2:15:7,0,8,0:7:271:0,8,0:0,302,0:-23.0118,-25.119,-46.2975,0,-21.5517,-19.1434,-25.119,-46.2975,-21.5517,-46.2975	0/2:30:17,0,13,0:17:655:0,13,0:0,501,0:-36.3747,-41.4922,-95.2614,0,-54.1541,-50.2407,-41.4922,-95.2614,-54.1541,-95.2614	0/2:8:4,0,4,0:4:143:0,4,0:0,133,0:-9.87609,-11.0802,-22.7494,0,-12.0139,-10.8097,-11.0802,-22.7494,-12.0139,-22.7494	3/3:2:0,0,0,0:0:0:0,0,0:0,0,0:0,0,0,0,0,0,0,0,0,0
dDocent_Contig_705	434	.	T	A	2860.38	.	AB=0.278177;ABP=181.232;AC=3;AF=0.0652174;AN=46;AO=205;CIGAR=1X;DP=5764;DPB=5764;DPRA=49.8878;EPP=24.4602;EPPR=9660.95;GTI=0;LEN=1;MEANALT=1.58333;MQM=55.5512;MQMR=59.5828;NS=23;NUMALT=1;ODDS=0;PAIRED=0.0195122;PAIREDR=0.0652605;PAO=0;PQA=0;PQR=0;PRO=0;QA=7903;QR=216014;RO=5547;RPL=205;RPP=448.162;RPPR=11901;RPR=0;RUN=1;SAF=80;SAP=24.4602;SAR=125;SRF=289;SRP=9668.73;SRR=5258;TYPE=snp;technology.Illumina=1	GT:DP:AD:RO:QR:AO:QA:GL	0/0:428:415,13:415:15840:13:474:0,-90.615,-1381.28	0/0:167:155,12:155:5891:12:442:0,-18.0124,-496.422	0/0:1:1,0:1:37:0:0:0,-0.30103,-3.69783	./.:1:1,0:1:27:0:0:0,-0.30103,-2.69978	0/0:114:104,8:104:4050:8:279:0,-9.02182,-338.321	0/0:1:1,0:1:41:0:0:0,-0.30103,-4.09457	0/1:138:105,33:105:4214:33:1336:-74.5275,0,-327.404	0/0:2:2,0:2:78:0:0:0,-0.60206,-7.40278	0/0:391:387,3:387:14964:3:94:0,-114.036,-1340.58	0/0:2:2,0:2:82:0:0:0,-0.60206,-7.77968	0/0:11:11,0:11:437:0:0:0,-3.31133,-39.6777	0/0:820:791,26:791:30756:26:910:0,-164.272,-2681.87	0/0:2118:2111,3:2111:82719:3:94:0,-627.861,-7425.84	0/0:549:532,17:532:20832:17:671:0,-112.209,-1814.43	0/0:4:4,0:4:164:0:0:0,-1.20412,-15.1499	0/0:597:593,4:593:22844:4:102:0,-172.082,-2039.87	0/1:274:193,79:193:7617:79:3223:-205.326,0,-599.082	0/0:29:29,0:29:1167:0:0:0,-8.72987,-103.38	0/1:5:1,4:1:41:4:164:-13.6447,0,-2.58942	0/0:59:56,3:56:2160:3:114:0,-7.13155,-183.886	0/0:15:15,0:15:565:0:0:0,-4.51545,-50.0621	0/0:30:30,0:30:1168:0:0:0,-9.0309,-105.363	0/0:8:8,0:8:315:0:0:0,-2.40824,-28.7065	0/0:1:1,0:1:32:0:0:0,-0.30103,-3.17877
dDocent_Contig_705	439	.	C	G	8658.71	.	AB=0.165329;ABP=3033.47;AC=10;AF=0.217391;AN=46;AO=549;CIGAR=1X;DP=5727;DPB=5727;DPRA=47.1154;EPP=1068.42;EPPR=8455.45;GTI=0;LEN=1;MEANALT=1.53846;MQM=58.7778;MQMR=59.5255;NS=23;NUMALT=1;ODDS=0;PAIRED=0.102004;PAIREDR=0.0597679;PAO=0;PQA=0;PQR=0;PRO=0;QA=21604;QR=201662;RO=5170;RPL=549;RPP=1195.15;RPPR=11116.9;RPR=0;RUN=1;SAF=15;SAP=1068.42;SAR=534;SRF=341;SRP=8462.99;SRR=4829;TYPE=snp;technology.Illumina=1	GT:DP:AD:RO:QR:AO:QA:GL	0/1:425:324,100:324:12333:100:3953:-225.697,0,-971.722	0/1:166:136,30:136:5244:30:1141:-51.7887,0,-412.868	0/0:1:1,0:1:41:0:0:0,-0.30103,-4.09457	./.:1:1,0:1:27:0:0:0,-0.30103,-2.69978	0/1:112:91,21:91:3547:21:848:-41.722,0,-285.013	0/0:1:1,0:1:41:0:0:0,-0.30103,-4.09457	0/0:137:125,12:125:5058:12:480:0,-5.58464,-411.764	0/1:2:1,1:1:41:1:41:-3.49251,0,-3.49251	0/1:388:309,78:309:12052:78:3031:-155.281,0,-960.911	0/0:2:2,0:2:82:0:0:0,-0.60206,-7.77968	0/1:11:8,3:8:319:3:119:-7.78317,0,-25.7621	0/1:815:713,101:713:27858:101:4010:-113.718,0,-2257.94	0/0:2111:2106,4:2106:82357:4:135:0,-622.864,-7389.19	0/1:544:459,84:459:17874:84:3362:-138.867,0,-1429.94	0/0:4:4,0:4:164:0:0:0,-1.20412,-15.1499	0/1:596:502,92:502:19237:92:3583:-142.326,0,-1546.12	0/0:272:253,18:253:10163:18:705:0,-19.3588,-846.131	0/0:29:29,0:29:1148:0:0:0,-8.72987,-101.669	0/0:5:5,0:5:201:0:0:0,-1.50515,-18.47	0/1:56:51,5:51:2007:5:196:-1.12062,0,-163.942	0/0:12:12,0:12:449:0:0:0,-3.61236,-40.7346	0/0:30:30,0:30:1155:0:0:0,-9.0309,-104.19	0/0:7:7,0:7:259:0:0:0,-2.10721,-23.6496	0/0:1:1,0:1:32:0:0:0,-0.30103,-3.17877
dDocent_Contig_705	452	.	G	C,T	7469.38	.	AB=0.15865,0.021541;ABP=2822.65,2403.01;AC=14,5;AF=0.304348,0.108696;AN=46;AO=536,30;CIGAR=1X,1X;DP=5614;DPB=5614;DPRA=141.49,4.22761;EPP=1007.74,59.7581;EPPR=8376.51;GTI=0;LEN=1,1;MEANALT=1.94444,2.33333;MQM=57.3563,58.4667;MQMR=59.8256;NS=23;NUMALT=2;ODDS=0;PAIRED=0.212687,0.466667;PAIREDR=0.0456539;PAO=0,0;PQA=0,0;PQR=0;PRO=0;QA=20621,1052;QR=181968;RO=5016;RPL=536,30;RPP=1166.92,68.1545;RPPR=10895.1;RPR=0,0;RUN=1,1;SAF=19,1;SAP=1007.74,59.7581;SAR=517,29;SRF=309;SRP=8376.51;SRR=4707;TYPE=snp,snp;technology.Illumina=1,1	GT:DP:AD:RO:QR:AO:QA:GL	0/1:418:341,74,1:341:12241:74,1:2809,12:-125.906,0,-970.775,-227.781,-992.273,-1220.46	0/1:162:136,23,1:136:4920:23,1:929,41:-31.3937,0,-394.809,-71.3845,-400.776,-472.66	0/0:1:1,0,0:1:37:0,0:0,0:0,-0.30103,-3.69783,-0.30103,-3.69783,-3.69783	./.:1:1,0:1:27:0:0:0,-0.30103,-2.69978	0/1:108:84,21,0:84:3031:21,0:847,0:-42.6181,0,-241.096,-67.9047,-247.417,-315.236	0/0:1:1,0,0:1:37:0,0:0,0:0,-0.30103,-3.69783,-0.30103,-3.69783,-3.69783	0/0:129:121,8,0:121:4655:8,0:328,0:0,-16.8719,-395.902,-36.4246,-398.31,-417.557	0/0:2:2,0,0:2:64:0,0:0,0:0,-0.60206,-6.07773,-0.60206,-6.07773,-6.07773	0/1:380:321,58,0:321:11589:58,0:2239,0:-86.9824,0,-927.718,-183.613,-945.178,-1128.78	2/2:2:0,0,2:0:0:0,2:0,78:-7.40278,-7.40278,-7.40278,-0.60206,-0.60206,0	0/1:11:8,3,0:8:304:3,0:123,0:-8.15346,0,-24.4069,-10.5617,-25.31,-35.4703	0/1:807:700,105,0:700:25689:105,0:4027,0:-118.855,0,-2064.94,-329.576,-2096.55,-2425.94	0/0:2076:2035,37,1:2035:73212:37,1:1390,12:0,-498.877,-6458.34,-611.823,-6468.7,-6581.92	0/0:533:481,44,0:481:17411:44,0:1645,0:0,-12.3661,-1420.11,-144.795,-1433.35,-1565.77	0/1:4:3,1,0:3:111:1,0:37,0:-2.49371,0,-9.1498,-3.3968,-9.45083,-12.4778	0/1:579:464,105,1:464:16673:105,1:4012,12:-185.77,0,-1327.24,-324.672,-1358.07,-1683.21	0/1:269:239,28,0:239:9098:28,0:1114,0:-13.2973,0,-737.733,-85.2434,-746.161,-831.421	0/0:29:28,1,0:28:1030:1,0:41,0:0,-4.6353,-86.9845,-8.42884,-87.2855,-90.6713	0/0:5:5,0,0:5:193:0,0:0,0:0,-1.50515,-17.74,-1.50515,-17.74,-17.74	0/0:49:45,3,1:45:1636:3,1:119,12:0,-3.57726,-136.513,-12.8361,-136.643,-146.107	1/2:12:0,8,4:0:0:8,4:319,160:-39.8449,-13.5788,-11.1706,-26.6652,0,-25.4611	1/2:30:1,13,16:1:37:13,16:511,606:-88.3578,-46.6465,-45.7596,-39.0016,0,-37.2106	1/2:6:0,3,3:0:0:3,3:119,119:-19.9866,-10.1914,-9.28832,-10.1914,0,-9.28832	1/1:1:0,1,0:0:0:1,0:12,0:-1.1998,-0.30103,0,-1.1998,-0.30103,-1.1998
dDocent_Contig_944	222	.	C	T	2477.07	.	AB=0.757576;ABP=22.0271;AC=6;AF=0.130435;AN=46;AO=349;CIGAR=1X;DP=18194;DPB=18194;DPRA=78.9237;EPP=323.623;EPPR=31539.8;GTI=0;LEN=1;MEANALT=1.88235;MQM=25.255;MQMR=44.03;NS=23;NUMALT=1;ODDS=5.55112e-17;PAIRED=0.363897;PAIREDR=0.536888;PAO=0;PQA=0;PQR=0;PRO=0;QA=11929;QR=643148;RO=17797;RPL=55;RPP=358.416;RPPR=32408.8;RPR=294;RUN=1;SAF=80;SAP=225.266;SAR=269;SRF=1042;SRP=30127.9;SRR=16755;TYPE=snp;technology.Illumina=1	GT:DP:AD:RO:QR:AO:QA:GL	0/0:1622:1590,25:1590:55724:25:838:0,-444.327,-3688.68	0/0:486:474,12:474:17390:12:417:0,-128.007,-1042.07	0/0:2:2,0:2:73:0:0:0,-0.60206,-3.06249	0/0:1:1,0:1:37:0:0:0,-0.30103,-2.18656	0/0:596:590,4:590:21684:4:106:0,-174.249,-1418.33	0/0:2:2,0:2:68:0:0:0,-0.60206,-6.45463	0/0:71:71,0:71:2498:0:0:0,-21.3731,-166.758	./.:2:0,2:0:0:2:82:-5.63699,-0.60206,0	0/0:1071:1031,35:1031:36631:35:1191:0,-262.37,-2276.97	0/1:12:3,9:3:110:9:296:-14.9102,0,-2.04351	0/0:81:74,7:74:2700:7:264:0,-11.4884,-162.18	0/0:1715:1672,38:1672:60321:38:1252:0,-462.737,-3717.17	0/0:1026:1004,21:1004:35491:21:764:0,-286.742,-2497.97	0/0:1856:1811,39:1811:65697:39:1293:0,-497.8,-4147.8	0/0:7795:7773,12:7773:283661:12:273:0,-2319.01,-25362	0/0:1229:1199,21:1199:42659:21:715:0,-321.955,-2677.88	0/0:174:169,5:169:6047:5:157:0,-45.4851,-437.575	0/0:118:115,3:115:4214:3:123:0,-28.7824,-259.167	0/0:4:4,0:4:141:0:0:0,-1.20412,-9.63767	0/0:211:205,4:205:7790:4:147:0,-55.5291,-508.808	1/1:12:1,11:1:12:11:404:-25.6075,-2.41277,0	1/1:88:0,87:0:0:87:3102:-177.569,-26.1896,0	0/0:1:1,0:1:22:0:0:0,-0.30103,-1.84763	0/1:21:5,16:5:178:16:587:-34.7526,0,-8.98775
dDocent_Contig_944	232	.	C	T	68234.8	.	AB=0.543225;ABP=173.089;AC=19;AF=0.413043;AN=46;AO=5722;CIGAR=1X;DP=18466;DPB=18466;DPRA=25.2619;EPP=11020;EPPR=22049.6;GTI=0;LEN=1;MEANALT=2;MQM=24.1657;MQMR=52.484;NS=23;NUMALT=1;ODDS=0;PAIRED=0.128102;PAIREDR=0.716086;PAO=0;PQA=0;PQR=0;PRO=0;QA=176502;QR=411382;RO=12539;RPL=198;RPP=10767.9;RPPR=21691.5;RPR=5524;RUN=1;SAF=299;SAP=9966.8;SAR=5423;SRF=810;SRP=20650;SRR=11729;TYPE=snp;technology.Illumina=1	GT:DP:AD:RO:QR:AO:QA:GL	0/1:1657:764,869:764:24548:869:27122:-995.688,0,-1523.07	0/1:488:204,278:204:7242:278:8865:-355.612,0,-351.345	0/0:2:1,1:1:41:1:41:0,-0.102135,-2.37353	1/1:1:0,1:0:0:1:8:-0.785689,-0.30103,0	0/1:604:288,308:288:10141:308:9487:-386.374,0,-560.612	0/0:2:2,0:2:59:0:0:0,-0.60206,-5.60287	0/1:73:29,42:29:819:42:1399:-58.2785,0,-46.8603	./.:2:0,2:0:0:2:82:-5.63699,-0.60206,0	0/1:1097:444,631:444:14118:631:18748:-764.301,0,-725.429	0/1:13:9,4:9:326:4:131:-2.15169,0,-15.4826	0/1:83:47,36:47:1633:36:1243:-55.3529,0,-76.0356	0/1:1755:719,1003:719:23317:1003:30195:-1111.78,0,-1272.03	0/1:1054:618,425:618:19920:425:13093:-460.813,0,-1248.65	0/1:1884:751,1105:751:24356:1105:34612:-1460.03,0,-1257.75	0/0:7852:7778,25:7778:255030:25:433:0,-2319.09,-22797.6	0/1:1247:459,770:459:14760:770:23943:-963.186,0,-789.553	0/1:183:101,79:101:3420:79:2234:-78.8203,0,-231.787	0/1:123:71,52:71:2196:52:1766:-33.7915,0,-142.426	0/1:4:1,3:1:41:3:90:-4.18712,0,-2.89045	0/1:215:126,88:126:4782:88:3024:-115.174,0,-276.481	0/0:12:12,0:12:427:0:0:0,-3.61236,-29.1364	0/0:95:95,0:95:3541:0:0:0,-28.5978,-199.029	1/1:1:0,1:0:0:1:27:-2.00337,-0.30103,0	0/0:21:20,1:20:665:1:41:0,-2.43406,-44.7474
dDocent_Contig_944	235	.	C	T	2540.43	.	AB=0.440678;ABP=6.61715;AC=7;AF=0.152174;AN=46;AO=1600;CIGAR=1X;DP=18677;DPB=18677;DPRA=518.528;EPP=2303.69;EPPR=31552.3;GTI=0;LEN=1;MEANALT=2.33333;MQM=24.8762;MQMR=45.1588;NS=23;NUMALT=1;ODDS=0;PAIRED=0.6275;PAIREDR=0.516931;PAO=0;PQA=0;PQR=0;PRO=0;QA=52070;QR=570529;RO=16892;RPL=259;RPP=1591.88;RPPR=31287;RPR=1341;RUN=1;SAF=298;SAP=1371.06;SAR=1302;SRF=803;SRP=30040.3;SRR=16089;TYPE=snp;technology.Illumina=1	GT:DP:AD:RO:QR:AO:QA:GL	0/0:1682:1497,163:1497:49739:163:5185:0,-188.337,-3088.73	0/0:492:409,78:409:14532:78:2486:0,-19.6737,-798.084	0/0:2:2,0:2:68:0:0:0,-0.60206,-2.83843	0/0:1:1,0:1:12:0:0:0,-0.30103,-1.16111	0/0:607:499,102:499:17575:102:3421:0,-26.6207,-1075.43	0/0:2:2,0:2:64:0:0:0,-0.60206,-6.07773	0/0:77:74,3:74:2398:3:90:0,-17.3895,-150.523	./.:2:0,2:0:0:2:82:-5.63699,-0.60206,0	0/0:1113:930,168:930:30698:168:5497:0,-22.9416,-1693.33	0/1:14:4,9:4:141:9:289:-13.8874,0,-3.34951	0/1:83:56,27:56:2028:27:848:-17.6898,0,-113.564	0/0:1781:1537,232:1537:51079:232:7666:0,-95.1598,-2827.81	0/0:1075:891,172:891:29558:172:5550:0,-27.8749,-1894.63	0/0:1911:1615,280:1615:55084:280:9078:0,-69.1561,-3150.88	0/0:7912:7805,29:7805:263810:29:632:0,-2308.43,-23565.7	0/0:1265:1096,156:1096:37059:156:5132:0,-49.823,-2034.44	0/0:185:168,16:168:5618:16:512:0,-17.6585,-373.558	0/0:123:111,11:111:3748:11:380:0,-13.3383,-208.722	0/0:4:4,0:4:156:0:0:0,-1.20412,-9.76553	0/0:219:177,41:177:6670:41:1350:0,-0.698794,-401.154	1/1:12:1,10:1:32:10:368:-22.7497,-0.354698,0	1/1:95:8,87:8:320:87:3005:-170.879,-21.3024,0	0/0:1:1,0:1:37:0:0:0,-0.30103,-2.08931	0/1:21:4,16:4:103:16:581:-35.5705,0,-2.5546
dDocent_Contig_944	253	.	G	A	32.3898	.	AB=0.256098;ABP=45.3805;AC=1;AF=0.0217391;AN=46;AO=989;CIGAR=1X;DP=18601;DPB=18601;DPRA=573.827;EPP=1630.67;EPPR=33747.4;GTI=0;LEN=1;MEANALT=1.5;MQM=21.7189;MQMR=44.4825;NS=23;NUMALT=1;ODDS=0;PAIRED=0.837209;PAIREDR=0.503978;PAO=0;PQA=0;PQR=0;PRO=0;QA=36244;QR=634440;RO=17596;RPL=222;RPP=655.166;RPPR=32823.3;RPR=767;RUN=1;SAF=202;SAP=754.408;SAR=787;SRF=776;SRP=31769.2;SRR=16820;TYPE=snp;technology.Illumina=1	GT:DP:AD:RO:QR:AO:QA:GL	0/0:1696:1610,82:1610:57052:82:3002:0,-360.195,-3720.12	0/0:489:426,63:426:15645:63:2271:0,-40.0207,-878.346	0/0:2:2,0:2:82:0:0:0,-0.60206,-3.20472	0/0:1:1,0:1:32:0:0:0,-0.30103,-2.15886	0/0:605:537,68:537:19439:68:2556:0,-95.2709,-1264.36	0/0:2:2,0:2:74:0:0:0,-0.60206,-7.02588	0/0:78:75,3:75:2679:3:114:0,-16.7599,-168.561	./.:2:0,2:0:0:2:82:-5.63699,-0.60206,0	0/0:1111:994,117:994:34562:117:4397:0,-111.757,-2036.36	0/0:13:11,2:11:362:2:53:0,-2.38566,-21.79	0/1:82:60,21:60:2219:21:786:-5.9125,0,-129.547	0/0:1770:1619,149:1619:57436:149:5551:0,-237.163,-3346.59	0/0:1063:950,112:950:33608:112:3925:0,-141.091,-2292.99	0/0:1904:1721,181:1721:62109:181:6584:0,-238.745,-3741.3	0/0:7863:7847,14:7847:287047:14:427:0,-2335.64,-25667.3	0/0:1279:1159,116:1159:40681:116:4213:0,-119.052,-2315.29	0/0:183:176,7:176:6310:7:283:0,-37.5479,-443.921	0/0:123:118,5:118:4229:5:205:0,-26.0262,-265.633	0/0:3:3,0:3:123:0:0:0,-0.90309,-6.03791	0/0:212:183,29:183:6996:29:1097:0,-15.567,-437.026	0/0:11:10,1:10:383:1:37:0,-1.22202,-24.1734	0/0:88:72,16:72:2610:16:629:0,-11.206,-150.743	0/0:1:1,0:1:37:0:0:0,-0.30103,-2.08931	0/0:22:19,3:19:725:3:114:0,-2.4413,-52.2482
dDocent_Contig_944	258	.	CCAG	GCAA	2121.67	.	AB=0.357143;ABP=22.8638;AC=7;AF=0.152174;AN=46;AO=994;CIGAR=1X2M1X;DP=18639;DPB=18714.5;DPRA=575;EPP=1710.16;EPPR=33241.1;GTI=0;LEN=4;MEANALT=8;MQM=22.0704;MQMR=44.6846;NS=23;NUMALT=1;ODDS=0;PAIRED=0.832998;PAIREDR=0.502166;PAO=13;PQA=323;PQR=2456.5;PRO=129;QA=36699;QR=615421;RO=17082;RPL=227;RPP=640.034;RPPR=32091.9;RPR=767;RUN=1;SAF=202;SAP=763.463;SAR=792;SRF=675;SRP=31464.8;SRR=16407;TYPE=complex;technology.Illumina=1	GT:DP:AD:RO:QR:AO:QA:GL	0/0:1705:1574,81:1574:54837:81:2948:0,-355.335,-3583.79	0/0:486:417,53:417:15253:53:1951:0,-47.8321,-879.545	0/0:2:2,0:2:82:0:0:0,-0.60206,-3.20472	0/0:1:1,0:1:28:0:0:0,-0.30103,-2.10323	0/0:602:506,64:506:18641:64:2336:0,-93.7878,-1212.48	0/0:2:2,0:2:68:0:0:0,-0.60206,-6.45564	0/0:82:73,3:73:2654:3:97:0,-19.0338,-173.563	./.:2:0,2:0:0:2:82:-5.63699,-0.60206,0	0/0:1110:962,112:962:33847:112:4105:0,-114.588,-2010.45	0/1:13:5,8:5:170:8:277:-13.1699,0,-6.52432	0/1:80:58,19:58:2139:19:676:-3.30706,0,-130.851	0/0:1779:1554,141:1554:55546:141:5346:0,-237.687,-3272.92	0/0:1061:930,98:930:32994:98:3639:0,-152.925,-2264.84	0/0:1905:1660,168:1660:59703:168:6175:0,-245.084,-3642.78	0/0:7888:7731,10:7731:282299:10:404:0,-2313.22,-25267.4	0/0:1285:1135,105:1135:39871:105:3739:0,-139.602,-2312.63	0/0:190:174,7:174:6170:7:279:0,-40.4149,-446.362	0/0:125:111,5:111:4013:5:202:0,-25.9359,-239.557	0/0:3:1,0:1:41:0:0:0,-0.60206,-3.60309	0/0:212:179,22:179:6869:22:863:0,-26.7147,-451.956	1/1:11:1,10:1:27:10:381:-23.0992,-0.624824,0	1/1:77:0,75:0:0:75:2769:-150.431,-23.4803,0	0/0:1:1,0:1:27:0:0:0,-0.30103,-2.00337	0/1:19:5,13:5:142:13:512:-28.8881,0,-5.90484
dDocent_Contig_944	318	.	T	C	1035.61	.	AB=0.633333;ABP=16.9077;AC=4;AF=0.0869565;AN=46;AO=73;CIGAR=1X;DP=18418;DPB=18418;DPRA=5.00933;EPP=63.2463;EPPR=34565.8;GTI=0;LEN=1;MEANALT=2.25;MQM=27.9863;MQMR=42.6379;NS=23;NUMALT=1;ODDS=0;PAIRED=0.657534;PAIREDR=0.500769;PAO=0;PQA=0;PQR=0;PRO=0;QA=2489;QR=680485;RO=18204;RPL=71;RPP=144.632;RPPR=37196.8;RPR=2;RUN=1;SAF=12;SAP=74.4309;SAR=61;SRF=522;SRP=35128.5;SRR=17682;TYPE=snp;technology.Illumina=1	GT:DP:AD:RO:QR:AO:QA:GL	0/0:1707:1697,1:1697:62371:1:12:0,-510.197,-4058.76	0/0:462:457,2:457:17102:2:24:0,-136.729,-996.375	0/0:2:2,0:2:82:0:0:0,-0.60206,-3.20472	0/0:1:1,0:1:32:0:0:0,-0.30103,-2.15886	0/0:562:557,1:557:20923:1:12:0,-167.512,-1347.45	0/0:2:2,0:2:78:0:0:0,-0.60206,-7.40278	0/0:113:113,0:113:4186:0:0:0,-34.0164,-202.812	./.:2:0,2:0:0:2:82:-5.63699,-0.60206,0	0/0:1090:1082,0:1082:40331:0:0:0,-325.714,-2482.75	0/1:12:6,5:6:194:5:196:-11.4639,0,-8.60549	0/0:61:60,0:60:2097:0:0:0,-18.0618,-130.179	0/0:1789:1764,3:1764:65484:3:36:0,-529.066,-3956.87	0/0:1079:1072,1:1072:39518:1:12:0,-322.469,-2649.69	0/0:1861:1833,1:1833:67899:1:12:0,-551.695,-4206.34	0/0:7770:7724,4:7724:293091:4:77:0,-2319.43,-26203.8	0/0:1257:1250,0:1250:45759:0:0:0,-376.287,-2807.28	0/0:249:245,3:245:9100:3:119:0,-66.7261,-524.321	0/0:131:131,0:131:4808:0:0:0,-39.4349,-285.821	0/0:6:6,0:6:195:0:0:0,-1.80618,-8.42577	0/0:185:183,0:183:6606:0:0:0,-55.0885,-424.671	0/1:10:2,8:2:82:8:328:-17.3414,0,-2.63443	0/1:52:9,36:9:327:36:1337:-63.9671,0,-10.0157	0/0:1:1,0:1:32:0:0:0,-0.30103,-2.06706	0/1:16:7,8:7:188:8:324:-18.8749,0,-10.0532
dDocent_Contig_944	338	.	G	C	1299	.	AB=0.625;ABP=7.35324;AC=5;AF=0.108696;AN=46;AO=1136;CIGAR=1X;DP=18266;DPB=18266;DPRA=422.546;EPP=2249.14;EPPR=33432.4;GTI=0;LEN=1;MEANALT=1.88889;MQM=20.2359;MQMR=44.3591;NS=23;NUMALT=1;ODDS=0;PAIRED=0.734155;PAIREDR=0.489819;PAO=0;PQA=0;PQR=0;PRO=0;QA=44228;QR=667782;RO=17041;RPL=1136;RPP=2469.8;RPPR=36816.2;RPR=0;RUN=1;SAF=26;SAP=2249.14;SAR=1110;SRF=418;SRP=33465.4;SRR=16623;TYPE=snp;technology.Illumina=1	GT:DP:AD:RO:QR:AO:QA:GL	0/0:1702:1555,141:1555:59788:141:5374:0,-306.97,-3783.21	0/0:456:409,43:409:16156:43:1657:0,-60.092,-886.02	0/0:2:2,0:2:74:0:0:0,-0.60206,-3.1692	0/0:1:1,0:1:41:0:0:0,-0.30103,-2.1946	0/0:560:500,53:500:19643:53:2037:0,-97.6364,-1247.7	0/0:2:2,0:2:73:0:0:0,-0.60206,-6.92919	0/0:112:106,5:106:4217:5:205:0,-25.9707,-193.429	./.:2:0,2:0:0:2:82:-5.63699,-0.60206,0	0/0:1072:938,120:938:36515:120:4781:0,-121.315,-2151.56	0/1:12:5,7:5:201:7:244:-12.3224,0,-7.73392	0/0:55:47,7:47:1827:7:259:0,-6.69963,-112.378	0/0:1774:1542,221:1542:60388:221:8725:0,-176.422,-3404.27	0/0:1063:953,96:953:37199:96:3743:0,-156.739,-2417.28	0/0:1851:1636,199:1636:64303:199:7868:0,-215.733,-3763.72	0/0:7726:7707,13:7707:303811:13:413:0,-2296.28,-27162.1	0/0:1257:1119,131:1119:43253:131:5039:0,-90.3432,-2336.42	0/0:248:232,16:232:9197:16:632:0,-44.2362,-502.906	0/0:130:125,5:125:4778:5:201:0,-33.5539,-283.211	0/0:6:6,0:6:237:0:0:0,-1.80618,-8.58508	0/0:174:148,24:148:5804:24:967:0,-8.46942,-350.364	0/1:7:1,6:1:41:6:246:-14.8592,0,-1.7389	1/1:42:0,42:0:0:42:1558:-90.0788,-12.6433,0	0/0:1:1,0:1:27:0:0:0,-0.30103,-2.00337	0/1:13:6,7:6:209:7:279:-19.4926,0,-9.35794
dDocent_Contig_1137	8	.	T	G	448.553	.	AB=0.211382;ABP=92.0054;AC=3;AF=0.0681818;AN=44;AO=30;CIGAR=1X;DP=6005;DPB=6005;DPRA=4.54005;EPP=59.7581;EPPR=12563.6;GTI=0;LEN=1;MEANALT=1.5;MQM=58.4667;MQMR=57.7069;NS=22;NUMALT=1;ODDS=0;PAIRED=0.133333;PAIREDR=0.247191;PAO=0;PQA=0;PQR=0;PRO=0;QA=994;QR=231484;RO=5963;RPL=0;RPP=68.1545;RPPR=12951.5;RPR=30;RUN=1;SAF=29;SAP=59.7581;SAR=1;SRF=5918;SRP=12563.6;SRR=45;TYPE=snp;technology.Illumina=1	GT:DP:AD:RO:QR:AO:QA:GL	0/0:354:354,0:354:13617:0:0:0,-106.565,-1223.4	0/0:122:121,0:121:4701:0:0:0,-36.4246,-422.506	0/0:1:1,0:1:41:0:0:0,-0.30103,-3.88757	0/0:1:1,0:1:37:0:0:0,-0.30103,-3.69783	0/0:256:256,0:256:9962:0:0:0,-77.0637,-894.968	./.:4:4,0:4:146:0:0:0,-1.20412,-7.48009	0/0:38:38,0:38:1513:0:0:0,-11.4391,-135.644	./.:2:0,2:0:0:2:82:-1.89941,-0.60206,0	0/0:707:706,0:706:27214:0:0:0,-212.527,-2444.57	0/0:15:15,0:15:611:0:0:0,-4.51545,-53.6702	0/0:15:15,0:15:571:0:0:0,-4.51545,-51.7178	0/0:1182:1175,2:1175:45920:2:24:0,-352.154,-4115.88	0/0:1669:1667,1:1667:64484:1:12:0,-501.138,-5742.73	0/0:515:514,0:514:20072:0:0:0,-154.729,-1802.61	0/0:3:3,0:3:123:0:0:0,-0.90309,-11.4648	0/0:809:808,1:808:31322:1:12:0,-242.333,-2810.76	0/0:97:96,0:96:3737:0:0:0,-28.8989,-335.646	0/0:14:13,0:13:529:0:0:0,-3.91339,-47.7483	0/0:2:2,0:2:82:0:0:0,-0.60206,-7.68471	0/0:75:74,0:74:2849:0:0:0,-22.2762,-256.002	0/1:22:18,4:18:704:4:127:-5.11579,0,-57.0398	0/1:74:55,19:55:2140:19:715:-42.3794,0,-166.817	0/1:27:24,3:24:976:3:104:-1.56865,0,-78.2516	0/0:7:7,0:7:279:0:0:0,-2.10721,-25.429
dDocent_Contig_1137	12	.	TGA	CGG	65.0322	.	AB=0.266667;ABP=10.1038;AC=1;AF=0.0227273;AN=44;AO=8;CIGAR=1X1M1X;DP=6017;DPB=6019.67;DPRA=0.150135;EPP=20.3821;EPPR=12583.8;GTI=0;LEN=3;MEANALT=1;MQM=39.25;MQMR=57.7488;NS=22;NUMALT=1;ODDS=6.93889e-18;PAIRED=1;PAIREDR=0.24516;PAO=0;PQA=0;PQR=109;PRO=5;QA=328;QR=236358;RO=5992;RPL=0;RPP=20.3821;RPPR=13014.5;RPR=8;RUN=1;SAF=8;SAP=20.3821;SAR=0;SRF=5942;SRP=12583.8;SRR=50;TYPE=complex;technology.Illumina=1	GT:DP:AD:RO:QR:AO:QA:GL	0/0:354:353,0:353:13917:0:0:0,-106.264,-1250.05	0/0:123:123,0:123:4882:0:0:0,-37.0267,-439.065	0/0:1:1,0:1:38:0:0:0,-0.30103,-3.68069	0/0:1:1,0:1:41:0:0:0,-0.30103,-4.09457	0/0:257:256,0:256:10106:0:0:0,-77.0637,-907.638	./.:4:4,0:4:146:0:0:0,-1.20412,-7.48009	0/0:39:39,0:39:1562:0:0:0,-11.7402,-140.053	./.:2:0,2:0:0:2:82:-1.89941,-0.60206,0	0/0:709:706,0:706:27878:0:0:0,-212.527,-2504.35	0/1:15:11,4:11:444:4:164:-9.12859,0,-35.6184	0/0:15:15,0:15:561:0:0:0,-4.51545,-50.8152	0/0:1183:1181,0:1181:46608:0:0:0,-355.516,-4181.32	0/0:1671:1667,0:1667:65685:0:0:0,-502.419,-5851.51	0/0:516:514,0:514:20301:0:0:0,-154.729,-1823.47	0/0:3:3,0:3:123:0:0:0,-0.90309,-11.4648	0/0:811:809,0:809:31831:0:0:0,-243.533,-2858.55	0/0:97:97,0:97:3851:0:0:0,-29.1999,-345.844	0/0:14:13,0:13:531:0:0:0,-3.91339,-47.6124	0/0:2:2,0:2:82:0:0:0,-0.60206,-7.68471	0/0:75:74,0:74:2944:0:0:0,-22.5772,-264.448	0/0:23:23,0:23:837:0:0:0,-7.22472,-79.1724	0/0:74:70,4:70:2790:4:164:0,-8.52388,-235.195	0/0:27:27,0:27:1059:0:0:0,-8.42884,-96.6247	0/0:7:7,0:7:287:0:0:0,-2.10721,-26.1545
dDocent_Contig_1137	19	.	CAA	TAG,AAA	109997	.	AB=0.630571,0.00295858;ABP=876.854,3629.5;AC=21,1;AF=0.477273,0.0227273;AN=44;AO=3727,9;CIGAR=1X1M1X,1X2M;DP=6031;DPB=6037.67;DPRA=6.05408,52.5;EPP=7820.53,22.5536;EPPR=4489.42;GTI=0;LEN=3,1;MEANALT=2.9,3.66667;MQM=56.6343,41.5556;MQMR=59.6141;NS=22;NUMALT=2;ODDS=0;PAIRED=0.118862,1;PAIREDR=0.471078;PAO=10,1;PQA=316,40;PQR=40;PRO=1;QA=142399,306;QR=84369;RO=2161;RPL=0,0;RPP=8096.09,22.5536;RPPR=4695.56;RPR=3727,9;RUN=1,1;SAF=3695,9;SAP=7820.53,22.5536;SAR=32,0;SRF=2137;SRP=4489.42;SRR=24;TYPE=complex,snp;technology.Illumina=1,1	GT:DP:AD:RO:QR:AO:QA:GL	0/1:355:99,249,0:99:3857:249,0:9547,0:-758.523,0,-241.233,-788.325,-317.093,-1105.28	0/1:123:57,66,0:57:2225:66,0:2481,0:-186.345,0,-163.387,-203.504,-183.255,-386.376	1/1:1:0,1,0:0:0:1,0:27,0:-2.68925,-0.30103,0,-2.68925,-0.30103,-2.68925	1/1:1:0,1,0:0:0:1,0:32,0:-3.19931,-0.30103,0,-3.19931,-0.30103,-3.19931	0/1:257:60,192,0:60:2352:192,0:7209,0:-571.407,0,-135.585,-589.468,-193.383,-782.857	./.:4:4,0:4:146:0:0:0,-1.20412,-7.48009	0/1:39:11,27,0:11:449:27,0:1068,0:-87.1635,0,-28.6162,-90.4748,-37.045,-127.525	./.:2:0,2:0:0:2:82:-1.89941,-0.60206,0	0/1:710:254,433,0:254:10017:433,0:16635,0:-1287.11,0,-693.739,-1363.57,-824.085,-2187.58	0/2:15:10,1,4:10:405:1,4:31,129:-6.57411,-7.09392,-40.0823,0,-30.8202,-32.0962	0/1:16:2,14,0:2:82:14,0:510,0:-41.4048,0,-2.9632,-42.0069,-7.17762,-48.7807	0/1:1186:392,745,0:392:15230:745,0:28623,0:-2223.92,0,-1026.4,-2341.92,-1250.66,-3592.54	0/1:1675:698,968,1:698:27185:968,1:36648,22:-2748.07,0,-1941.26,-2956.51,-2231.58,-5189.23	0/1:516:171,329,0:171:6675:329,0:12675,0:-989.657,0,-449.279,-1041.13,-548.619,-1589.73	0/1:3:1,1,0:1:41:1,0:41,0:-3.08305,0,-3.08305,-3.38408,-3.38408,-6.76816	0/1:811:237,552,0:237:9254:552,0:21176,0:-1668.16,0,-593.207,-1739.5,-759.977,-2499.39	0/1:97:22,74,0:22:855:74,0:2782,0:-220.403,0,-47.944,-227.025,-70.2203,-297.269	0/1:14:3,11,0:3:123:11,0:449,0:-36.4006,0,-7.25037,-37.3037,-10.5617,-47.4566	1/1:2:0,2,0:0:0:2,0:82,0:-7.68471,-0.60206,0,-7.68471,-0.60206,-7.68471	0/1:77:19,58,0:19:721:58,0:2277,0:-183.11,0,-40.3975,-190.034,-59.4769,-247.925	0/0:24:23,0,0:23:901:0,0:0,0:0,-6.92369,-80.9498,-6.92369,-80.9498,-80.9498	0/0:74:70,0,4:70:2750:0,4:0,155:0,-21.0721,-245.026,-8.93718,-233.253,-232.049	0/0:28:26,2,0:26:1001:2,0:70,0:0,-1.78151,-82.3147,-7.82678,-82.9168,-88.6102	0/1:7:6,1,0:6:246:1,0:36,0:-1.49107,0,-20.362,-3.29724,-20.6631,-23.5935
dDocent_Contig_1137	26	.	G	C	20016.1	.	AB=0.422943;ABP=92.0281;AC=6;AF=0.136364;AN=44;AO=989;CIGAR=1X;DP=6072;DPB=6072;DPRA=18.5983;EPP=2064.62;EPPR=10364.8;GTI=0;LEN=1;MEANALT=1.78571;MQM=49.2113;MQMR=59.2784;NS=22;NUMALT=1;ODDS=2.22045e-16;PAIRED=0.0849343;PAIREDR=0.277161;PAO=0;PQA=0;PQR=0;PRO=0;QA=38858;QR=197150;RO=5044;RPL=0;RPP=2150.6;RPPR=10955.9;RPR=989;RUN=1;SAF=979;SAP=2064.62;SAR=10;SRF=4975;SRP=10364.8;SRR=69;TYPE=snp;technology.Illumina=1	GT:DP:AD:RO:QR:AO:QA:GL	0/0:360:336,15:336:12942:15:564:0,-55.6241,-1112.83	0/0:125:120,4:120:4743:4:135:0,-25.2518,-414.212	1/1:1:0,1:0:0:1:41:-3.88757,-0.30103,0	0/0:1:1,0:1:37:0:0:0,-0.30103,-3.69783	0/0:261:237,20:237:9142:20:807:0,-5.50581,-749.439	./.:4:4,0:4:146:0:0:0,-1.20412,-7.48009	0/1:40:35,5:35:1392:5:176:-3.8772,0,-113.028	./.:2:0,2:0:0:2:82:-1.89941,-0.60206,0	0/0:712:662,40:662:26143:40:1575:0,-71.7505,-2207.99	0/0:15:15,0:15:597:0:0:0,-4.51545,-52.4056	0/0:16:16,0:16:596:0:0:0,-4.81648,-53.9541	0/0:1189:1115,72:1115:43450:72:2817:0,-109.828,-3657.35	0/1:1681:954,723:954:37313:723:28497:-1997.81,0,-2848.19	0/0:519:494,25:494:19456:25:1021:0,-65.0758,-1656.18	0/1:3:2,1:2:82:1:41:-3.19148,0,-6.87659	0/0:815:740,69:740:28854:69:2631:0,-8.77431,-2356.72	0/0:98:92,6:92:3543:6:233:0,-8.87026,-298.233	0/0:15:15,0:15:586:0:0:0,-4.51545,-52.9111	0/1:2:1,1:1:41:1:41:-3.40062,0,-3.48442	0/0:85:77,7:77:3066:7:279:0,-0.413835,-249.171	0/0:24:24,0:24:906:0:0:0,-7.22472,-81.7792	0/0:74:74,0:74:2934:0:0:0,-22.2762,-260.218	0/0:28:26,0:26:999:0:0:0,-7.82678,-87.2536	0/0:8:8,0:8:328:0:0:0,-2.40824,-27.4712
dDocent_Contig_1137	29	.	C	G,T	698.403	.	AB=0.239437,0.0898876;ABP=86.7496,133.03;AC=3,1;AF=0.0681818,0.0227273;AN=44;AO=36,9;CIGAR=1X,1X;DP=6087;DPB=6087;DPRA=1.39336,0.86738;EPP=57.2971,22.5536;EPPR=12379.5;GTI=0;LEN=1,1;MEANALT=1.5,2;MQM=46.4167,41.5556;MQMR=57.6849;NS=22;NUMALT=2;ODDS=0;PAIRED=0.0555556,1;PAIREDR=0.243073;PAO=0,0;PQA=0,0;PQR=0;PRO=0;QA=1353,365;QR=237983;RO=6027;RPL=0,0;RPP=81.1833,22.5536;RPPR=13090.5;RPR=36,9;RUN=1,1;SAF=33,9;SAP=57.2971,22.5536;SAR=3,0;SRF=5944;SRP=12379.5;SRR=83;TYPE=snp,snp;technology.Illumina=1,1	GT:DP:AD:RO:QR:AO:QA:GL	0/0:360:360,0,0:360:14164:0,0:0,0:0,-108.371,-1270.58,-108.371,-1270.58,-1270.58	0/0:126:126,0,0:126:4943:0,0:0,0:0,-37.9298,-444.312,-37.9298,-444.312,-444.312	0/0:1:1,0,0:1:37:0,0:0,0:0,-0.30103,-3.60269,-0.30103,-3.60269,-3.60269	0/0:1:1,0,0:1:41:0,0:0,0:0,-0.30103,-4.09457,-0.30103,-4.09457,-4.09457	0/0:261:260,1,0:260:10231:1,0:12,0:0,-77.369,-917.691,-78.2678,-917.992,-918.769	./.:4:4,0:4:146:0:0:0,-1.20412,-7.48009	0/0:40:40,0,0:40:1567:0,0:0,0:0,-12.0412,-140.498,-12.0412,-140.498,-140.498	./.:2:0,2:0:0:2:82:-1.89941,-0.60206,0	0/0:712:705,0,1:705:27831:0,1:0,41:0,-212.226,-2499.41,-208.842,-2496.02,-2495.72	0/2:15:8,3,4:8:311:3,4:123,164:-9.64292,-2.03781,-26.6754,0,-15.5137,-24.3122	0/0:17:17,0,0:17:613:0,0:0,0:0,-5.11751,-55.4725,-5.11751,-55.4725,-55.4725	0/0:1193:1193,0,0:1193:47255:0,0:0,0:0,-359.129,-4238.83,-359.129,-4238.83,-4238.83	0/0:1686:1683,1,0:1683:66434:1,0:12,0:0,-505.854,-5903.7,-506.633,-5904,-5904.78	0/0:519:514,0,0:514:20532:0,0:0,0:0,-154.729,-1842.55,-154.729,-1842.55,-1842.55	0/0:3:3,0,0:3:123:0,0:0,0:0,-0.90309,-11.4648,-0.90309,-11.4648,-11.4648	0/0:817:816,0,0:816:32015:0,0:0,0:0,-245.64,-2872.74,-245.64,-2872.74,-2872.74	0/0:99:99,0,0:99:3917:0,0:0,0:0,-29.802,-351.691,-29.802,-351.691,-351.691	0/0:15:14,0,0:14:570:0,0:0,0:0,-4.21442,-50.9754,-4.21442,-50.9754,-50.9754	0/0:2:2,0,0:2:82:0,0:0,0:0,-0.60206,-7.68471,-0.60206,-7.68471,-7.68471	0/0:85:85,0,0:85:3385:0,0:0,0:0,-25.5875,-302.904,-25.5875,-302.904,-302.904	0/1:24:22,2,0:22:817:2,0:78,0:-0.104834,0,-66.5702,-6.72749,-67.1723,-73.5153	0/1:74:55,15,4:55:2176:15,4:597,160:-30.619,0,-174.197,-35.2029,-166.738,-212.694	0/1:29:15,14,0:15:611:14,0:531,0:-37.1134,0,-46.1369,-41.6289,-50.3514,-91.5988	0/0:8:8,0,0:8:328:0,0:0,0:0,-2.40824,-27.4712,-2.40824,-27.4712,-27.4712
dDocent_Contig_1137	31	.	G	T	64.8082	.	AB=0.277778;ABP=10.7311;AC=1;AF=0.0227273;AN=44;AO=75;CIGAR=1X;DP=6097;DPB=6097;DPRA=18.6166;EPP=132.98;EPPR=12293.2;GTI=0;LEN=1;MEANALT=1.44444;MQM=58.36;MQMR=57.559;NS=22;NUMALT=1;ODDS=0;PAIRED=0.0666667;PAIREDR=0.243369;PAO=0;PQA=0;PQR=0;PRO=0;QA=2803;QR=236398;RO=5995;RPL=0;RPP=165.871;RPPR=13021;RPR=75;RUN=1;SAF=71;SAP=132.98;SAR=4;SRF=5910;SRP=12293.2;SRR=85;TYPE=snp;technology.Illumina=1	GT:DP:AD:RO:QR:AO:QA:GL	0/0:360:346,8:346:13543:8:314:0,-78.2937,-1187.87	0/0:126:126,0:126:4951:0:0:0,-37.9298,-444.84	0/0:1:1,0:1:22:0:0:0,-0.30103,-2.19659	0/0:1:1,0:1:37:0:0:0,-0.30103,-3.69783	0/0:261:259,2:259:10226:2:53:0,-73.539,-913.241	./.:4:4,0:4:146:0:0:0,-1.20412,-7.48009	0/0:40:40,0:40:1576:0:0:0,-12.0412,-141.297	./.:2:0,2:0:0:2:82:-1.89941,-0.60206,0	0/0:714:685,11:685:27000:11:409:0,-172.769,-2388.32	0/0:15:15,0:15:570:0:0:0,-4.51545,-50.4931	0/1:18:13,5:13:497:5:158:-9.10619,0,-39.3239	0/0:1195:1187,5:1187:46881:5:191:0,-341.675,-4188.38	0/0:1687:1686,1:1686:66627:1:12:0,-506.638,-5922.7	0/0:519:500,19:500:19830:19:746:0,-89.1703,-1713.55	0/0:3:3,0:3:123:0:0:0,-0.90309,-11.4648	0/0:819:800,19:800:31291:19:719:0,-181.53,-2742.8	0/0:100:100,0:100:3967:0:0:0,-30.103,-355.442	0/0:15:15,0:15:615:0:0:0,-4.51545,-55.3106	0/0:2:2,0:2:82:0:0:0,-0.60206,-7.68471	0/0:85:80,5:80:3211:5:201:0,-7.11754,-268.576	0/0:25:25,0:25:950:0:0:0,-7.52575,-85.3536	0/0:74:74,0:74:2960:0:0:0,-22.2762,-262.632	0/0:29:29,0:29:1115:0:0:0,-8.72987,-97.7252	0/0:8:8,0:8:324:0:0:0,-2.40824,-27.1092
dDocent_Contig_1137	37	.	G	A	4865.79	.	AB=0.115184;ABP=5932.54;AC=10;AF=0.227273;AN=44;AO=627;CIGAR=1X;DP=6110;DPB=6110;DPRA=28.0832;EPP=1295.92;EPPR=11125.7;GTI=0;LEN=1;MEANALT=1.84615;MQM=59.2584;MQMR=57.3261;NS=22;NUMALT=1;ODDS=0;PAIRED=0.0414673;PAIREDR=0.267376;PAO=0;PQA=0;PQR=0;PRO=0;QA=24730;QR=215570;RO=5453;RPL=0;RPP=1364.52;RPPR=11809.3;RPR=627;RUN=1;SAF=619;SAP=1295.92;SAR=8;SRF=5369;SRP=11125.7;SRR=84;TYPE=snp;technology.Illumina=1	GT:DP:AD:RO:QR:AO:QA:GL	0/1:360:307,51:307:11990:51:2050:-76.6002,0,-969.263	0/0:126:115,8:115:4569:8:295:0,-10.5379,-383.801	0/0:1:1,0:1:41:0:0:0,-0.30103,-3.88757	0/0:1:1,0:1:37:0:0:0,-0.30103,-3.69783	0/1:263:238,23:238:9360:23:912:-3.21308,0,-761.056	./.:4:4,0:4:146:0:0:0,-1.20412,-7.48009	0/1:40:36,4:36:1467:4:135:-0.431218,0,-119.459	./.:2:0,2:0:0:2:82:-1.89941,-0.60206,0	0/1:715:640,72:640:25321:72:2827:-40.0349,0,-2058.64	0/0:15:15,0:15:597:0:0:0,-4.51545,-52.4056	0/0:18:18,0:18:711:0:0:0,-5.41854,-63.3512	0/0:1198:1102,87:1102:43597:87:3466:0,-48.1592,-3597.82	0/1:1690:1523,161:1523:60209:161:6365:-65.4638,0,-4837.63	0/1:521:464,55:464:18445:55:2172:-38.7,0,-1499.24	0/0:3:3,0:3:123:0:0:0,-0.90309,-11.4648	0/1:819:688,128:688:27236:128:5068:-209.478,0,-2197.38	0/1:100:80,20:80:3055:20:793:-40.8771,0,-244.036	0/1:16:14,2:14:565:2:82:-2.9632,0,-43.8229	0/0:2:2,0:2:82:0:0:0,-0.60206,-7.68471	0/1:86:71,15:71:2817:15:553:-24.1222,0,-225.95	0/0:25:25,0:25:999:0:0:0,-7.52575,-89.947	0/0:74:74,0:74:2902:0:0:0,-22.2762,-257.509	0/0:29:28,1:28:1123:1:12:0,-7.52988,-97.5299	0/0:8:8,0:8:324:0:0:0,-2.40824,-27.1177
dDocent_Contig_1137	38	.	T	C	1243.87	.	AB=0.331126;ABP=40.4143;AC=5;AF=0.113636;AN=44;AO=55;CIGAR=1X;DP=6114;DPB=6114;DPRA=4.29019;EPP=76.0113;EPPR=12387.4;GTI=0;LEN=1;MEANALT=1.11111;MQM=52.9636;MQMR=57.5538;NS=22;NUMALT=1;ODDS=0;PAIRED=0.0909091;PAIREDR=0.245127;PAO=0;PQA=0;PQR=0;PRO=0;QA=2052;QR=237216;RO=6054;RPL=0;RPP=122.441;RPPR=13114.4;RPR=55;RUN=1;SAF=49;SAP=76.0113;SAR=6;SRF=5965;SRP=12387.4;SRR=89;TYPE=snp;technology.Illumina=1	GT:DP:AD:RO:QR:AO:QA:GL	0/0:360:358,0:358:13939:0:0:0,-107.769,-1251.79	0/0:127:127,0:127:4947:0:0:0,-38.2308,-443.938	0/0:1:1,0:1:41:0:0:0,-0.30103,-3.88757	0/0:1:1,0:1:41:0:0:0,-0.30103,-4.09457	0/0:263:262,0:262:10259:0:0:0,-78.8699,-918.46	./.:4:4,0:4:146:0:0:0,-1.20412,-7.48009	0/0:40:40,0:40:1614:0:0:0,-12.0412,-144.723	./.:2:0,2:0:0:2:82:-1.89941,-0.60206,0	0/0:715:713,1:713:27997:1:12:0,-213.855,-2512.25	0/1:15:12,3:12:484:3:123:-6.92343,0,-37.7605	0/0:18:18,0:18:705:0:0:0,-5.41854,-62.8055	0/0:1198:1197,1:1197:46975:1:12:0,-359.434,-4210.38	0/0:1690:1688,2:1688:65926:2:24:0,-506.461,-5857.64	0/0:521:520,0:520:20558:0:0:0,-156.536,-1845.36	0/0:3:3,0:3:123:0:0:0,-0.90309,-11.4648	0/0:820:819,1:819:31983:1:12:0,-245.647,-2869.37	0/0:100:100,0:100:3923:0:0:0,-30.103,-351.481	0/0:16:16,0:16:652:0:0:0,-4.81648,-56.4664	0/0:2:2,0:2:82:0:0:0,-0.60206,-7.68471	0/0:88:88,0:88:3435:0:0:0,-26.4906,-307.562	0/1:25:20,5:20:798:5:187:-9.38853,0,-64.5848	0/1:74:50,24:50:1959:24:971:-64.7765,0,-151.075	0/1:29:16,13:16:652:13:510:-35.8056,0,-49.436	0/1:8:3,5:3:123:5:201:-16.0268,0,-6.62642
dDocent_Contig_1137	40	.	T	C	61.3325	.	AB=0.266667;ABP=10.1038;AC=1;AF=0.0227273;AN=44;AO=10;CIGAR=1X;DP=6123;DPB=6123;DPRA=3.30473;EPP=24.725;EPPR=12382.8;GTI=0;LEN=1;MEANALT=1.2;MQM=44;MQMR=57.4913;NS=22;NUMALT=1;ODDS=3.46945e-18;PAIRED=0.8;PAIREDR=0.242226;PAO=0;PQA=0;PQR=0;PRO=0;QA=286;QR=239891;RO=6110;RPL=0;RPP=24.725;RPPR=13227.3;RPR=10;RUN=1;SAF=10;SAP=24.725;SAR=0;SRF=6007;SRP=12391.1;SRR=103;TYPE=snp;technology.Illumina=1	GT:DP:AD:RO:QR:AO:QA:GL	0/0:360:359,0:359:14022:0:0:0,-108.07,-1259.13	0/0:128:128,0:128:4964:0:0:0,-38.5318,-445.003	0/0:1:1,0:1:41:0:0:0,-0.30103,-3.88757	0/0:1:1,0:1:41:0:0:0,-0.30103,-4.09457	0/0:264:264,0:264:10321:0:0:0,-79.4719,-923.261	./.:4:4,0:4:146:0:0:0,-1.20412,-7.48009	0/0:40:40,0:40:1636:0:0:0,-12.0412,-146.691	./.:2:0,2:0:0:2:82:-1.89941,-0.60206,0	0/0:716:714,1:714:28083:1:12:0,-214.172,-2519.4	0/1:15:11,4:11:437:4:156:-8.75861,0,-34.9816	0/0:19:19,0:19:739:0:0:0,-5.71957,-65.8573	0/0:1199:1198,0:1198:47138:0:0:0,-360.634,-4224.83	0/0:1691:1689,2:1689:66030:2:24:0,-506.762,-5866.51	0/0:522:521,1:521:20573:1:12:0,-155.938,-1842.99	0/0:3:3,0:3:123:0:0:0,-0.90309,-11.4648	0/0:820:820,0:820:32283:0:0:0,-246.845,-2896.45	0/0:100:100,0:100:3925:0:0:0,-30.103,-351.714	0/0:16:16,0:16:647:0:0:0,-4.81648,-56.0129	0/0:2:2,0:2:82:0:0:0,-0.60206,-7.68471	0/0:90:90,0:90:3496:0:0:0,-27.0927,-312.837	0/0:25:25,0:25:936:0:0:0,-7.52575,-84.3578	0/0:74:72,2:72:2886:2:82:0,-15.2698,-249.567	0/0:29:29,0:29:1168:0:0:0,-8.72987,-102.782	0/0:8:8,0:8:320:0:0:0,-2.40824,-26.7557
dDocent_Contig_1137	44	.	G	T	93.4991	.	AB=0.144928;ABP=78.5712;AC=3;AF=0.0681818;AN=44;AO=20;CIGAR=1X;DP=6145;DPB=6145;DPRA=0.790456;EPP=30.8051;EPPR=12295.3;GTI=0;LEN=1;MEANALT=1.375;MQM=56.95;MQMR=57.4037;NS=22;NUMALT=1;ODDS=0;PAIRED=0.35;PAIREDR=0.242152;PAO=0;PQA=0;PQR=0;PRO=0;QA=662;QR=238040;RO=6116;RPL=0;RPP=46.4397;RPPR=13231.7;RPR=20;RUN=1;SAF=18;SAP=30.8051;SAR=2;SRF=6002;SRP=12312;SRR=114;TYPE=snp;technology.Illumina=1	GT:DP:AD:RO:QR:AO:QA:GL	0/0:362:362,0:362:13941:0:0:0,-108.973,-1250.24	0/0:129:127,2:127:4878:2:44:0,-34.6535,-434.018	0/0:2:2,0:2:73:0:0:0,-0.60206,-5.1103	0/0:1:1,0:1:37:0:0:0,-0.30103,-3.69783	0/0:268:267,0:267:10415:0:0:0,-80.375,-929.423	./.:4:4,0:4:146:0:0:0,-1.20412,-7.48009	0/0:40:40,0:40:1547:0:0:0,-12.0412,-138.694	./.:2:0,2:0:0:2:82:-1.89941,-0.60206,0	0/0:718:716,1:716:27866:1:12:0,-214.758,-2499.77	0/1:15:11,4:11:409:4:160:-10.2418,0,-31.2877	0/0:19:19,0:19:684:0:0:0,-5.71957,-60.706	0/0:1203:1202,0:1202:46930:0:0:0,-361.838,-4203.81	0/0:1694:1694,0:1694:65977:0:0:0,-509.945,-5861.56	0/0:524:523,0:523:20698:0:0:0,-157.439,-1855.79	0/0:3:3,0:3:123:0:0:0,-0.90309,-11.4648	0/0:821:817,2:817:31494:2:24:0,-244.391,-2823.05	0/0:100:99,1:99:3854:1:12:0,-28.903,-344.091	0/0:16:16,0:16:652:0:0:0,-4.81648,-56.4647	0/0:2:2,0:2:82:0:0:0,-0.60206,-7.68471	0/0:91:90,0:90:3477:0:0:0,-27.0927,-309.527	0/1:25:20,3:20:727:3:123:-4.14354,0,-58.335	0/0:75:71,4:71:2844:4:164:0,-7.42735,-236.46	0/1:29:26,3:26:1012:3:123:-2.29534,0,-80.0728	0/0:8:8,0:8:320:0:0:0,-2.40824,-26.7515
dDocent_Contig_1137	51	.	A	T	1483.6	.	AB=0.0985222;ABP=5402.93;AC=8;AF=0.181818;AN=44;AO=407;CIGAR=1X;DP=6169;DPB=6169;DPRA=26.0005;EPP=777.49;EPPR=11470.9;GTI=0;LEN=1;MEANALT=1.30769;MQM=59.0442;MQMR=57.225;NS=22;NUMALT=1;ODDS=0;PAIRED=0.0933661;PAIREDR=0.252824;PAO=0;PQA=0;PQR=0;PRO=0;QA=15721;QR=227185;RO=5755;RPL=1;RPP=878.135;RPPR=12309.5;RPR=406;RUN=1;SAF=393;SAP=769.38;SAR=14;SRF=5648;SRP=11587.7;SRR=107;TYPE=snp;technology.Illumina=1	GT:DP:AD:RO:QR:AO:QA:GL	0/1:366:330,34:330:12917:34:1333:-10.0193,0,-1049.18	0/0:131:123,8:123:4819:8:328:0,-9.54459,-402.656	0/0:2:2,0:2:44:0:0:0,-0.60206,-3.98965	0/0:1:1,0:1:41:0:0:0,-0.30103,-4.09457	0/0:269:253,16:253:10108:16:574:0,-29.5184,-852.371	./.:4:4,0:4:146:0:0:0,-1.20412,-7.48009	0/0:40:39,1:39:1560:1:41:0,-7.94663,-135.774	./.:2:0,2:0:0:2:82:-1.89941,-0.60206,0	0/1:722:628,92:628:24841:92:3507:-97.8946,0,-2008.39	0/0:15:15,0:15:615:0:0:0,-4.51545,-54.0299	0/1:19:13,6:13:525:6:208:-13.1368,0,-40.9166	0/1:1208:1097,111:1097:43202:111:4336:-26.3076,0,-3502.21	0/0:1696:1693,1:1693:66735:1:41:0,-506.163,-5924.14	0/1:524:478,45:478:19156:45:1791:-3.69441,0,-1560.1	0/0:3:3,0:3:123:0:0:0,-0.90309,-11.4648	0/1:823:750,73:750:29372:73:2764:-0.993894,0,-2385.15	0/1:100:90,10:90:3549:10:396:-5.88831,0,-287.77	0/0:16:15,1:15:615:1:41:0,-0.721913,-49.0434	0/0:2:2,0:2:82:0:0:0,-0.60206,-7.68471	0/1:95:86,9:86:3397:9:361:-3.76577,0,-272.967	0/0:25:25,0:25:982:0:0:0,-7.52575,-87.4874	0/0:75:75,0:75:3018:0:0:0,-22.5772,-267.212	0/0:29:29,0:29:1156:0:0:0,-8.72987,-100.989	0/0:8:8,0:8:328:0:0:0,-2.40824,-27.4712
dDocent_Contig_1137	52	.	GA	TC	29167.1	.	AB=0.232446;ABP=3739.91;AC=13;AF=0.295455;AN=44;AO=1398;CIGAR=2X;DP=6172;DPB=6173;DPRA=25.9463;EPP=2775.44;EPPR=9442.98;GTI=0;LEN=2;MEANALT=1.78571;MQM=59.1924;MQMR=56.8138;NS=22;NUMALT=1;ODDS=4.44089e-16;PAIRED=0.149499;PAIREDR=0.269651;PAO=1;PQA=22;PQR=0;PRO=1;QA=52934;QR=185528;RO=4758;RPL=11;RPP=2943.94;RPPR=10187.7;RPR=1387;RUN=1;SAF=1374;SAP=2833.85;SAR=24;SRF=4660;SRP=9501.19;SRR=98;TYPE=mnp;technology.Illumina=1	GT:DP:AD:RO:QR:AO:QA:GL	0/1:366:278,87:278:10702:87:3135:-171.858,0,-849.448	0/1:131:97,33:97:3750:33:1250:-72.9495,0,-297.212	0/0:2:2,0:2:68:0:0:0,-0.60206,-3.97878	0/0:1:1,0:1:39:0:0:0,-0.30103,-3.89656	0/1:269:219,50:219:8579:50:1932:-91.5432,0,-685.458	./.:4:4,0:4:146:0:0:0,-1.20412,-7.48009	0/1:40:34,6:34:1326:6:242:-10.1152,0,-106.792	./.:2:0,2:0:0:2:82:-1.89941,-0.60206,0	0/1:722:565,155:565:22006:155:5906:-311.433,0,-1757.13	0/0:15:15,0:15:606:0:0:0,-4.51545,-53.3189	0/1:19:15,4:15:604:4:164:-8.47209,0,-48.8888	0/1:1209:956,247:956:37479:247:9413:-479.355,0,-2994.75	0/1:1696:1241,452:1241:48328:452:17055:-1020.96,0,-3769.85	0/1:524:410,112:410:15984:112:4333:-232.622,0,-1276.18	0/0:3:3,0:3:123:0:0:0,-0.90309,-11.4648	0/1:823:623,199:623:24212:199:7476:-421.375,0,-1926.14	0/1:100:78,22:78:3021:22:873:-48.075,0,-241.009	0/1:16:13,3:13:533:3:94:-3.94671,0,-40.9484	0/0:2:2,0:2:82:0:0:0,-0.60206,-7.68471	0/1:95:68,27:68:2701:27:1020:-63.4701,0,-211.836	0/0:27:27,0:27:1036:0:0:0,-8.12781,-92.8328	0/0:75:75,0:75:2945:0:0:0,-22.5772,-261.022	0/0:29:28,1:28:1084:1:41:0,-4.6353,-90.8193	0/0:8:8,0:8:320:0:0:0,-2.40824,-26.9313
dDocent_Contig_1137	54	.	ATG	AA	20878.7	.	AB=0.193788;ABP=4827.75;AC=16;AF=0.363636;AN=44;AO=1151;CIGAR=1M1D1X;DP=6078;DPB=5696.33;DPRA=16.1063;EPP=2298.26;EPPR=9592.35;GTI=0;LEN=2;MEANALT=2.17647;MQM=59.0721;MQMR=56.8605;NS=22;NUMALT=1;ODDS=0;PAIRED=0.0286707;PAIREDR=0.287328;PAO=0;PQA=0;PQR=56;PRO=5;QA=43226;QR=191034;RO=4869;RPL=6;RPP=2450.53;RPPR=10274.1;RPR=1145;RUN=1;SAF=1127;SAP=2298.26;SAR=24;SRF=4774;SRP=9766.85;SRR=95;TYPE=complex;technology.Illumina=1	GT:DP:AD:RO:QR:AO:QA:GL	0/1:361:291,68:291:11378:68:2505:-117.027,0,-911.734	0/1:131:97,34:97:3781:34:1248:-73.1049,0,-299.607	0/0:2:2,0:2:77:0:0:0,-0.60206,-4.76896	1/1:1:0,1:0:0:1:37:-3.69783,-0.30103,0	0/1:257:188,66:188:7419:66:2515:-148.853,0,-588.043	./.:4:4,0:4:146:0:0:0,-1.20412,-7.48009	0/1:36:25,11:25:1007:11:404:-25.4243,0,-79.749	./.:2:0,2:0:0:2:82:-1.89941,-0.60206,0	0/1:701:545,151:545:21503:151:5637:-297.186,0,-1715.56	0/0:15:14,1:14:564:1:41:0,-0.420883,-45.6906	0/1:19:14,5:14:526:5:186:-11.3724,0,-40.9502	0/1:1191:908,273:908:35780:273:10321:-571.927,0,-2844.59	0/1:1698:1533,160:1533:59962:160:5936:-23.7029,0,-4811.74	0/1:511:392,116:392:15375:116:4445:-245.278,0,-1225.58	0/0:3:3,0:3:123:0:0:0,-0.90309,-11.4648	0/1:806:586,192:586:22950:192:7177:-410.049,0,-1824.65	0/1:95:53,40:53:2060:40:1513:-107.887,0,-155.722	0/1:15:11,4:11:433:4:160:-10.2675,0,-32.2438	0/0:2:2,0:2:82:0:0:0,-0.60206,-7.68471	0/1:95:68,27:68:2682:27:1023:-63.0096,0,-209.637	0/0:27:27,0:27:1024:0:0:0,-8.12781,-92.34	0/0:75:75,0:75:2924:0:0:0,-22.8783,-259.48	0/0:29:28,1:28:1099:1:41:0,-4.6353,-91.9282	0/1:8:7,1:7:285:1:37:-1.28959,0,-21.1921
dDocent_Contig_1137	60	.	AGT	AT	2943.45	.	AB=0.641026;ABP=29.9588;AC=5;AF=0.113636;AN=44;AO=100;CIGAR=1M1D1M;DP=6225;DPB=6195;DPRA=0.087395;EPP=141.985;EPPR=11755.6;GTI=0;LEN=1;MEANALT=1.8;MQM=55.05;MQMR=57.3857;NS=22;NUMALT=1;ODDS=0;PAIRED=0.09;PAIREDR=0.248807;PAO=1;PQA=37;PQR=130;PRO=4;QA=3873;QR=235398;RO=6077;RPL=0;RPP=220.158;RPPR=12794;RPR=100;RUN=1;SAF=90;SAP=141.985;SAR=10;SRF=5925;SRP=11911.8;SRR=152;TYPE=del;technology.Illumina=1	GT:DP:AD:RO:QR:AO:QA:GL	0/0:369:367,0:367:14199:0:0:0,-110.478,-1273.32	0/0:131:130,0:130:5029:0:0:0,-39.1339,-450.066	0/0:2:2,0:2:55:0:0:0,-0.60206,-4.21671	0/0:1:1,0:1:38:0:0:0,-0.30103,-3.79727	0/0:275:274,0:274:10604:0:0:0,-82.4822,-946.895	./.:4:4,0:4:146:0:0:0,-1.20412,-7.48009	0/0:40:39,0:39:1567:0:0:0,-11.7402,-140.4	./.:2:0,2:0:0:2:82:-1.89941,-0.60206,0	0/0:724:718,0:718:27886:0:0:0,-216.14,-2497.95	0/1:15:5,6:5:203:6:224:-16.7657,0,-14.9827	0/0:20:20,0:20:757:0:0:0,-6.0206,-67.1621	0/0:1216:1206,0:1206:46787:0:0:0,-363.042,-4188.56	0/0:1710:1706,0:1706:65943:0:0:0,-514.761,-5872.47	0/0:530:526,0:526:20575:0:0:0,-158.342,-1843.43	0/0:3:3,0:3:123:0:0:0,-0.90309,-11.4648	0/0:828:819,0:819:31466:0:0:0,-246.544,-2821.96	0/0:102:102,0:102:3942:0:0:0,-30.7051,-353.21	0/0:16:16,0:16:643:0:0:0,-4.81648,-55.6525	0/0:2:2,0:2:82:0:0:0,-0.60206,-7.68471	0/0:100:100,0:100:3897:0:0:0,-30.103,-343.51	0/1:27:9,18:9:333:18:716:-56.6069,0,-21.7212	0/1:77:21,51:21:825:51:1947:-151.286,0,-51.8394	0/1:29:4,24:4:160:24:945:-76.5282,0,-5.86923	0/1:8:7,1:7:284:1:41:-1.68633,0,-21.1013
dDocent_Contig_1137	63	.	G	T	8604.11	.	AB=0.144032;ABP=4687.24;AC=12;AF=0.272727;AN=44;AO=616;CIGAR=1X;DP=6235;DPB=6235;DPRA=21.2866;EPP=1246.8;EPPR=10563.5;GTI=0;LEN=1;MEANALT=1.5;MQM=58.9756;MQMR=57.09;NS=22;NUMALT=1;ODDS=0;PAIRED=0.178571;PAIREDR=0.253131;PAO=0;PQA=0;PQR=0;PRO=0;QA=24105;QR=218016;RO=5590;RPL=5;RPP=1297.56;RPPR=11719.7;RPR=611;RUN=1;SAF=608;SAP=1272.05;SAR=8;SRF=5425;SRP=10750.7;SRR=165;TYPE=snp;technology.Illumina=1	GT:DP:AD:RO:QR:AO:QA:GL	0/1:369:318,48:318:12238:48:1867:-57.6385,0,-986.052	0/1:131:113,18:113:4420:18:701:-23.9536,0,-356.169	0/0:2:2,0:2:39:0:0:0,-0.60206,-3.53596	0/0:1:1,0:1:41:0:0:0,-0.30103,-4.09457	0/1:277:234,43:234:9201:43:1644:-64.7848,0,-737.268	./.:4:4,0:4:146:0:0:0,-1.20412,-7.48009	0/1:40:35,5:35:1365:5:205:-6.70928,0,-110.369	./.:2:0,2:0:0:2:82:-1.89941,-0.60206,0	0/1:724:645,71:645:25296:71:2825:-38.3527,0,-2048.14	0/0:15:15,0:15:607:0:0:0,-4.51545,-53.4889	0/1:20:16,4:16:592:4:150:-7.81957,0,-46.0161	0/1:1217:978,226:978:38301:226:8851:-428.482,0,-3064.98	0/0:1714:1711,1:1711:66906:1:32:0,-512.417,-5936.75	0/1:530:457,72:457:18019:72:2863:-97.1168,0,-1453.42	0/1:3:2,1:2:82:1:41:-3.19148,0,-6.87659	0/1:828:717,110:717:27289:110:4241:-132.529,0,-2197.27	0/0:102:99,2:99:3892:2:82:0,-23.0338,-340.916	0/1:16:14,2:14:570:2:82:-2.69301,0,-44.5331	0/0:2:2,0:2:82:0:0:0,-0.60206,-7.68471	0/1:101:88,13:88:3448:13:521:-15.4283,0,-273.495	0/0:27:27,0:27:1024:0:0:0,-8.12781,-91.6363	0/0:78:78,0:78:3103:0:0:0,-23.4803,-274.4	0/0:30:30,0:30:1173:0:0:0,-9.0309,-102.538	0/0:8:8,0:8:328:0:0:0,-2.40824,-27.4712
dDocent_Contig_1137	70	.	AGTGGT	CGTGGC,CGTGGT,CATGGC,AGTGGC	87773.1	.	AB=0.250881,0.335398,0.0206102,0.151718;ABP=3367.75,1447.03,12303.3,6440.5;AC=17,14,5,3;AF=0.386364,0.318182,0.113636,0.0681818;AN=44;AO=1592,2061,127,928;CIGAR=1X4M1X,1X5M,2X3M1X,5M1X;DP=6275;DPB=6286.67;DPRA=298.762,171.306,37.3455,292.381;EPP=2792.23,3762.6,213.677,1599.5;EPPR=1786.52;GTI=0;LEN=6,1,6,1;MEANALT=8.7619,9.72222,11.0667,11.6429;MQM=52.0917,59.1863,55.7874,58.7834;MQMR=59.9521;NS=22;NUMALT=4;ODDS=0;PAIRED=0.112437,0.119845,0.0314961,0.140086;PAIREDR=0.92433;PAO=1.66667,7,1.66667,1.66667;PQA=48.3333,223,48.3333,48.3333;PQR=223;PRO=7;QA=59079,79376,4741,35726;QR=39301;RO=1044;RPL=35,43,3,36;RPP=3162.67,4112.71,253.345,1717.57;RPPR=2124.77;RPR=1557,2018,124,892;RUN=1,1,1,1;SAF=1542,2002,122,907;SAP=3039.34,3980.62,237.068,1839.86;SAR=50,59,5,21;SRF=998;SRP=1888.08;SRR=46;TYPE=complex,snp,complex,snp;technology.Illumina=1,1,1,1	GT:DP:AD:RO:QR:AO:QA:GL	1/2:370:68,86,140,13,30:68:2531:86,140,13,30:3015,5332,495,1129:-453.371,-229.527,-410.76,-37.1883,0,-202.171,-433.95,-396.757,-204.424,-637.159,-381.405,-344.213,-151.878,-548.636,-579.497	0/2:134:26,14,57,1,22:26:970:14,57,1,22:507,2230,41,810:-175.215,-141.779,-216.955,0,-38.1316,-62.2365,-179.657,-217.785,-76.0105,-258.747,-117.65,-155.777,-14.0007,-193.655,-190.417	1/1:2:0,2,0,0,0:0:0:2,0,0,0:52,0,0,0:-4.56816,-0.60206,0,-4.56816,-0.60206,-4.56816,-4.56816,-0.60206,-4.56816,-4.56816,-4.56816,-0.60206,-4.56816,-4.56816,-4.56816	2/2:1:0,0,1,0,0:0:0:0,1,0,0:0,41,0,0:-4.09457,-4.09457,-4.09457,-0.30103,-0.30103,0,-4.09457,-4.09457,-0.30103,-4.09457,-4.09457,-4.09457,-0.30103,-4.09457,-4.09457	1/2:284:42,47,126,8,32:42:1592:47,126,8,32:1656,4831,304,1257:-386.007,-265.565,-381.919,-2.57679,0,-95.1548,-373.761,-371.178,-108.195,-501.857,-296.223,-293.641,-30.6538,-401.838,-417.095	./.:4:4,0:4:146:0:0:0,-1.20412,-7.48009	1/2:38:7,10,16,0,3:7:285:10,16,0,3:402,624,0,123:-58.434,-27.7534,-48.2566,-9.27017,0,-27.9656,-60.5412,-51.2669,-32.7821,-84.0537,-50.3875,-41.1132,-22.6289,-73.9004,-72.9973	./.:2:0,2:0:0:2:82:-1.89941,-0.60206,0	0/2:729:135,132,268,18,62:135:5134:132,268,18,62:4824,10510,717,2443:-822.745,-471.278,-852.246,0,-28.6016,-340.034,-805.186,-833.785,-362.512,-1220.47,-664.395,-692.994,-221.719,-1026.9,-1066.44	1/3:15:1,5,1,2,0:1:40:5,1,2,0:205,41,63,0:-18.3883,-1.75807,-3.5571,-15.3002,-1.66797,-18.2986,-13.6313,0,-13.5415,-16.3282,-18.6893,-5.06225,-18.5996,-16.9302,-21.9881	2/4:23:0,1,18,0,4:0:0:1,18,0,4:41,662,0,164:-65.4447,-62.0586,-61.7575,-11.9223,-8.52772,-6.50376,-65.4447,-62.0586,-11.9223,-65.4447,-53.5365,-50.1499,0,-53.5365,-52.3324	0/2:1223:194,167,571,5,139:194:7341:167,571,5,139:6299,22029,181,5375:-1746.28,-1295.98,-1846.04,0,-91.752,-428.562,-1791.38,-1881.81,-587.154,-2390.2,-1369.24,-1459.67,-165.009,-1955.07,-1927.72	1/4:1719:336,772,157,19,403:336:12563:772,157,19,403:29074,6097,710,15444:-2462.71,-237.592,-1028.55,-2066.58,-765.776,-3044.78,-2512.59,-1204.75,-3040.78,-3530.23,-1307.85,0,-1836.03,-2275.01,-2209.88	0/2:532:99,80,237,5,79:99:3792:80,237,5,79:2997,9290,185,3127:-731.093,-519.041,-803.992,0,-67.4847,-237.996,-747.614,-812.987,-296.059,-1055.14,-506.95,-572.324,-55.3909,-800.897,-792.203	0/1:3:1,1,1,0,0:1:41:1,1,0,0:41,41,0,0:-3.08305,0,-3.08305,0,-1.73718e-08,-3.08305,-3.38408,-3.38408,-3.38408,-6.76816,-3.38408,-3.38408,-3.38408,-6.76816,-6.76816	1/2:833:125,139,348,12,122:125:4628:139,348,12,122:4886,12967,436,4597:-1033.83,-682.033,-1014.26,-13.295,0,-284.665,-1042.01,-1022.33,-359.98,-1412.47,-704.598,-684.92,-22.5617,-1044.9,-1041.94	1/2:102:5,22,54,3,8:5:191:22,54,3,8:789,2098,91,315:-216.664,-156.595,-164.739,-45.9026,0,-45.3187,-212.749,-164.983,-56.1552,-226.612,-194.12,-146.353,-37.5196,-202.507,-206.478	1/2:16:0,6,7,0,3:0:0:6,7,0,3:222,287,0,123:-41.1787,-23.4297,-21.6236,-17.7342,0,-15.627,-41.1787,-23.4297,-17.7342,-41.1787,-31.022,-13.2763,-7.5663,-31.022,-30.1189	1/3:2:0,1,0,1,0:0:0:1,0,1,0:41,0,41,0:-7.08265,-3.78545,-3.48442,-7.08265,-3.78545,-7.08265,-3.70165,0,-3.70165,-3.40062,-7.08265,-3.78545,-7.08265,-3.70165,-7.08265	2/4:107:5,21,56,2,20:5:193:21,56,2,20:705,2177,82,778:-219.997,-164.572,-174.099,-45.0121,-3.93793,-44.0058,-215.227,-174.145,-54.5875,-230.474,-160.649,-119.57,0,-170.223,-170.478	1/3:27:0,22,0,4,0:0:0:22,0,4,0:863,0,102,0:-78.8635,-7.83052,-1.20786,-78.8635,-7.83052,-78.8635,-70.9316,0,-70.9316,-69.7275,-78.8635,-7.83052,-78.8635,-70.9316,-78.8635	1/3:77:0,37,0,30,0:0:0:37,0,30,0:1463,0,1129,0:-211.091,-92.0387,-80.9006,-211.091,-92.0387,-211.091,-119.083,0,-119.083,-110.052,-211.091,-92.0387,-211.091,-119.083,-211.091	1/1:30:0,24,2,0,1:0:0:24,2,0,1:904,78,0,41:-79.5465,-7.22472,0,-73.134,-0.807188,-72.532,-79.5465,-7.22472,-73.134,-79.5465,-76.1611,-3.8341,-69.7484,-76.1611,-75.86	1/3:8:0,3,1,4,0:0:0:3,1,4,0:93,41,164,0:-20.64,-13.4927,-12.5896,-17.2499,-10.1084,-16.9489,-7.10575,0,-3.69423,-5.90163,-20.64,-13.4927,-17.2499,-7.10575,-20.64
dDocent_Contig_1137	79	.	A	G	52058.7	.	AB=0.477878;ABP=21.8408;AC=16;AF=0.363636;AN=44;AO=2283;CIGAR=1X;DP=6312;DPB=6312;DPRA=12.6463;EPP=4314.23;EPPR=7673.36;GTI=0;LEN=1;MEANALT=1.44444;MQM=58.9597;MQMR=56.1361;NS=22;NUMALT=1;ODDS=0;PAIRED=0.143233;PAIREDR=0.314976;PAO=0;PQA=0;PQR=0;PRO=0;QA=78538;QR=149750;RO=4013;RPL=2166;RPP=3996.31;RPPR=6864.67;RPR=117;RUN=1;SAF=2211;SAP=4354.82;SAR=72;SRF=3877;SRP=7575.88;SRR=136;TYPE=snp;technology.Illumina=1	GT:DP:AD:RO:QR:AO:QA:GL	0/1:371:220,149:220:8157:149:5071:-344.889,0,-619.659	0/1:134:71,63:71:2604:63:2234:-160.279,0,-192.404	0/0:2:2,0:2:78:0:0:0,-0.60206,-4.84656	1/1:1:0,1:0:0:1:37:-3.69783,-0.30103,0	0/1:284:146,138:146:5465:138:4688:-336.115,0,-393.74	./.:4:4,0:4:146:0:0:0,-1.20412,-7.48009	0/1:38:16,22:16:622:22:826:-63.1193,0,-44.6612	./.:2:0,2:0:0:2:82:-1.89941,-0.60206,0	0/1:730:420,307:420:15695:307:10668:-739.905,0,-1182.89	0/0:15:14,1:14:503:1:37:0,-0.817621,-41.0822	0/1:26:5,21:5:201:21:758:-57.3724,0,-8.97851	0/1:1229:573,656:573:21629:656:23064:-1697.66,0,-1555.09	0/0:1727:1559,163:1559:57943:163:5291:0,-44.2107,-4670.08	0/1:537:270,263:270:9999:263:9245:-664.923,0,-733.388	0/1:3:2,1:2:82:1:41:-3.19148,0,-6.87659	0/1:842:470,371:470:17601:371:12165:-839.126,0,-1320.6	0/1:103:47,56:47:1730:56:1853:-135.905,0,-123.633	0/1:16:9,7:9:365:7:252:-17.9671,0,-26.096	0/0:2:2,0:2:82:0:0:0,-0.60206,-7.68471	0/1:109:47,62:47:1770:62:2240:-162.625,0,-122.116	0/0:27:27,0:27:977:0:0:0,-8.12781,-87.1313	0/0:78:77,0:77:2923:0:0:0,-23.1793,-258.648	0/0:30:29,1:29:1041:1:27:0,-6.33112,-88.9971	0/1:8:7,1:7:283:1:41:-1.68633,0,-21.019
dDocent_Contig_1137	92	.	CA	CC,GA	59054.3	.	AB=0.335128,0.14295;ABP=1493.78,6780.89;AC=17,6;AF=0.386364,0.136364;AN=44;AO=2116,879;CIGAR=1M1X,1X1M;DP=6319;DPB=6321.5;DPRA=199.389,437.5;EPP=4091.47,1817.39;EPPR=6185.92;GTI=0;LEN=1,1;MEANALT=2.63158,3.07143;MQM=58.1947,46.9954;MQMR=59.1763;NS=22;NUMALT=2;ODDS=0;PAIRED=0.105388,0.0238908;PAIREDR=0.409105;PAO=2.5,0;PQA=82,0;PQR=82;PRO=2.5;QA=76792,33404;QR=129540;RO=3295;RPL=2034,867;RPP=3913.2,1808.93;RPPR=5495.79;RPR=82,12;RUN=1,1;SAF=2046,862;SAP=4009.95,1766.93;SAR=70,17;SRF=3161;SRP=6041.44;SRR=134;TYPE=snp,snp;technology.Illumina=1,1	GT:DP:AD:RO:QR:AO:QA:GL	0/1:369:217,142,9:217:8566:142,9:4928,365:-333.016,0,-660.068,-369.304,-673.782,-1069.36	0/1:134:79,48,7:79:3072:48,7:1703,287:-113.282,0,-236.466,-113.371,-227.228,-362.222	2/2:2:0,0,2:0:0:0,2:0,27:-2.28529,-2.28529,-2.28529,-0.60206,-0.60206,0	0/0:1:1,0,0:1:41:0,0:0,0:0,-0.30103,-4.09457,-0.30103,-4.09457,-4.09457	0/1:286:156,107,20:156:6178:107,20:4010,676:-272.541,0,-468.067,-265.537,-446.314,-759.757	./.:4:4,0:4:146:0:0:0,-1.20412,-7.48009	0/1:38:23,12,3:23:908:12,3:436,123:-28.556,0,-71.0778,-25.568,-64.7853,-99.3813	./.:2:0,2:0:0:2:82:-1.89941,-0.60206,0	0/1:730:486,216,26:486:19067:216,26:8051,988:-509.104,0,-1497.98,-575.784,-1483.38,-2130.95	0/1:15:3,8,0:3:123:8,0:279,0:-21.6,0,-7.77747,-22.5031,-10.1857,-32.669	0/1:32:25,7,0:25:919:7,0:258,0:-13.2739,0,-67.7929,-20.7997,-69.9001,-90.3453	0/1:1226:741,421,61:741:29321:421,61:15468,2295:-1029.6,0,-2277.38,-1070.83,-2222.29,-3456.44	0/2:1730:612,457,655:612:23829:457,655:16088,25056:-1821.2,-701.308,-2516.17,0,-648.331,-1755.27	0/1:538:305,193,40:305:11975:193,40:7168,1510:-491.362,0,-921.314,-461.172,-857.411,-1428.54	0/1:3:2,1,0:2:82:1,0:40,0:-3.09259,0,-6.87659,-3.69465,-7.17762,-10.4694	0/1:843:490,315,35:490:19316:315,35:11331,1304:-770.687,0,-1485.79,-814.006,-1476.44,-2384.01	0/1:103:68,27,7:68:2676:27,7:983,264:-59.1791,0,-211.886,-58.3696,-198.739,-276.257	0/2:14:5,3,6:5:205:3,6:112,222:-16.2594,-8.84016,-24.8788,0,-8.04202,-15.1427	2/2:2:0,0,2:0:0:0,2:0,82:-7.68471,-7.68471,-7.68471,-0.60206,-0.60206,0	0/1:110:59,43,6:59:2351:43,6:1627,205:-110.614,0,-176.475,-112.078,-173.123,-299.648	0/1:28:6,22,0:6:227:22,0:815,0:-64.3049,0,-12.3458,-66.1111,-18.9684,-84.7044	0/1:78:11,63,0:11:440:63,0:2336,0:-184.643,0,-17.3091,-187.955,-36.274,-224.202	0/1:30:5,25,0:5:205:25,0:921,0:-71.7231,0,-9.80411,-73.2282,-17.3299,-90.1573	0/1:7:1,6,0:1:39:6,0:238,0:-16.6705,0,-1.18729,-17.5736,-3.59553,-20.1311
dDocent_Contig_1137	94	.	TACAGCT	TAGAGCC,TAGAGCT	43603.8	.	AB=0.281839,0.0810811;ABP=2547.89,6714.56;AC=14,6;AF=0.318182,0.136364;AN=44;AO=1735,363;CIGAR=2M1X3M1X,2M1X4M;DP=6289;DPB=6292.43;DPRA=136.8,189;EPP=3356.93,690.47;EPPR=7141.44;GTI=0;LEN=7,1;MEANALT=7.4,6.42857;MQM=58.6726,55.7906;MQMR=56.4213;NS=22;NUMALT=2;ODDS=0;PAIRED=0.0910663,0.165289;PAIREDR=0.334864;PAO=1,1;PQA=32,16;PQR=91;PRO=4;QA=63412,12930;QR=142352;RO=3703;RPL=1679,343;RPP=3299.8,627.108;RPPR=6564.35;RPR=56,20;RUN=1,1;SAF=1690,337;SAP=3389.79,581.597;SAR=45,26;SRF=3567;SRP=6906.08;SRR=136;TYPE=complex,snp;technology.Illumina=1,1	GT:DP:AD:RO:QR:AO:QA:GL	0/1:367:202,120,21:202:7800:120,21:4290,617:-288.544,0,-603.545,-300.712,-591.028,-934.013	0/1:133:66,40,8:66:2562:40,8:1415,284:-94.293,0,-198.424,-91.3474,-187.654,-299.399	0/0:2:2,0,0:2:72:0,0:0,0:0,-0.60206,-4.6041,-0.60206,-4.6041,-4.6041	0/0:1:1,0,0:1:35:0,0:0,0:0,-0.30103,-3.49863,-0.30103,-3.49863,-3.49863	0/1:283:154,96,13:154:5863:96,13:3620,337:-244.966,0,-447.911,-265.901,-451.383,-738.749	./.:4:4,0:4:146:0:0:0,-1.20412,-7.48009	0/1:38:26,11,1:26:1016:11,1:397,39:-24.4501,0,-79.977,-29.0685,-80.0824,-112.077	./.:2:0,2:0:0:2:82:-1.89941,-0.60206,0	0/1:728:456,187,26:456:17480:187,26:7032,940:-435.294,0,-1371.88,-495.911,-1351.52,-1916.24	0/2:15:6,0,7:6:235:0,7:0,271:-20.4307,-22.2369,-40.5932,0,-18.4906,-16.3834	0/1:32:21,7,0:21:751:7,0:258,0:-14.1498,0,-54.4117,-20.4714,-56.5189,-76.967	0/1:1217:693,348,66:693:26822:348,66:12914,2355:-840.603,0,-2085.24,-858.725,-1999.57,-3028.91	0/1:1724:1206,449,0:1206:46181:449,0:15964,0:-932.093,0,-3595.93,-1295.44,-3731.09,-5026.46	0/1:537:294,167,31:294:11297:167,31:6249,1145:-420.578,0,-868.709,-415.575,-825.476,-1325.21	0/1:3:2,1,0:2:81:1,0:40,0:-3.09259,0,-6.78264,-3.69465,-7.08367,-10.3771	0/1:839:420,236,75:420:16223:236,75:8522,2696:-564,0,-1253.33,-471.836,-1106.38,-1774.53	0/1:101:63,27,0:63:2411:27,0:983,0:-60.3339,0,-192.044,-79.5998,-200.171,-279.798	0/1:14:11,3,0:11:450:3,0:112,0:-5.97651,0,-34.3455,-9.28784,-35.2486,-44.1679	0/0:2:2,0,0:2:82:0,0:0,0:0,-0.60206,-7.68471,-0.60206,-7.68471,-7.68471	0/1:110:52,42,1:52:2019:42,1:1575,37:-108.347,0,-149.936,-121.018,-159.596,-283.296	0/2:28:6,0,21:6:215:0,21:0,797:-63.1991,-65.0052,-82.5188,0,-17.7188,-11.3972	0/2:78:15,0,63:15:573:0,63:0,2329:-183.57,-188.085,-234.13,0,-46.4166,-27.4518	0/2:30:5,1,24:5:184:1,24:41,871:-67.6103,-65.7291,-80.4743,0,-11.618,-7.78429	2/2:7:0,0,6:0:0:0,6:0,212:-18.7106,-18.7106,-18.7106,-1.80618,-1.80618,0
dDocent_Contig_1137	103	.	G	A	39.6572	.	AB=0.190476;ABP=20.4855;AC=2;AF=0.0454545;AN=44;AO=209;CIGAR=1X;DP=6316;DPB=6316;DPRA=31.3679;EPP=431.164;EPPR=11579.1;GTI=0;LEN=1;MEANALT=1.78571;MQM=57.9426;MQMR=57.0895;NS=22;NUMALT=1;ODDS=1.11022e-16;PAIRED=0.0382775;PAIREDR=0.263227;PAO=0;PQA=0;PQR=0;PRO=0;QA=7514;QR=224075;RO=6086;RPL=204;RPP=414.458;RPPR=11096.5;RPR=5;RUN=1;SAF=203;SAP=406.229;SAR=6;SRF=5872;SRP=11425.2;SRR=214;TYPE=snp;technology.Illumina=1	GT:DP:AD:RO:QR:AO:QA:GL	0/0:370:351,16:351:12781:16:591:0,-57.1744,-1092.89	0/0:133:125,7:125:4630:7:265:0,-15.937,-389.118	0/0:2:2,0:2:63:0:0:0,-0.60206,-5.04531	0/0:1:1,0:1:12:0:0:0,-0.30103,-1.19999	0/0:286:274,12:274:10025:12:455:0,-44.8186,-843.137	./.:4:4,0:4:146:0:0:0,-1.20412,-7.48009	0/0:38:36,2:36:1368:2:73:0,-4.50995,-116.148	./.:2:0,2:0:0:2:82:-1.89941,-0.60206,0	0/0:730:716,13:716:26789:13:431:0,-181.155,-2360.44	0/0:15:15,0:15:560:0:0:0,-4.51545,-49.5361	0/0:32:31,0:31:1166:0:0:0,-9.33193,-98.4171	0/0:1225:1116,104:1116:41214:104:3804:0,-25.0585,-3338.93	0/0:1728:1719,4:1719:62517:4:48:0,-514.391,-5553.64	0/0:539:524,12:524:19623:12:480:0,-118.036,-1708.96	0/0:3:3,0:3:119:0:0:0,-0.90309,-11.0945	0/0:845:827,17:827:30209:17:561:0,-203.785,-2649.11	0/0:99:94,5:94:3436:5:186:0,-12.71,-290.831	0/1:14:11,3:11:447:3:119:-6.88008,0,-33.8156	0/0:2:2,0:2:82:0:0:0,-0.60206,-7.68471	0/0:111:101,10:101:3879:10:341:0,-3.32192,-309.448	0/0:28:28,0:28:998:0:0:0,-8.42884,-88.7007	0/0:78:74,3:74:2752:3:123:0,-11.8769,-232.255	0/0:30:30,0:30:1159:0:0:0,-9.0309,-101.089	0/1:7:6,1:6:246:1:37:-1.59062,0,-17.9827
dDocent_Contig_1137	108	.	G	A	54.5437	.	AB=0.266667;ABP=10.1038;AC=1;AF=0.0227273;AN=44;AO=146;CIGAR=1X;DP=6301;DPB=6301;DPRA=24.1036;EPP=254.366;EPPR=11827.4;GTI=0;LEN=1;MEANALT=1.45455;MQM=58.3219;MQMR=57.0986;NS=22;NUMALT=1;ODDS=0;PAIRED=0.739726;PAIREDR=0.24447;PAO=0;PQA=0;PQR=0;PRO=0;QA=5470;QR=231710;RO=6148;RPL=140;RPP=270.072;RPPR=11342;RPR=6;RUN=1;SAF=144;SAP=302.911;SAR=2;SRF=5934;SRP=11559.1;SRR=214;TYPE=snp;technology.Illumina=1	GT:DP:AD:RO:QR:AO:QA:GL	0/0:371:363,8:363:13569:8:314:0,-83.0645,-1188.66	0/0:133:127,6:127:4800:6:216:0,-20.2492,-407.728	0/0:2:2,0:2:74:0:0:0,-0.60206,-4.84505	0/0:1:1,0:1:27:0:0:0,-0.30103,-2.69978	0/0:287:280,7:280:10675:7:216:0,-66.6641,-918.942	./.:4:4,0:4:146:0:0:0,-1.20412,-7.48009	0/0:34:34,0:34:1331:0:0:0,-10.235,-119.833	./.:2:0,2:0:0:2:82:-1.89941,-0.60206,0	0/0:728:711,15:711:26629:15:581:0,-166.099,-2332.3	0/1:15:11,4:11:404:4:146:-8.08049,0,-32.1223	0/0:32:32,0:32:1206:0:0:0,-9.63296,-102.044	0/0:1223:1186,37:1186:45115:37:1345:0,-246.878,-3909.7	0/0:1724:1719,1:1719:64319:1:12:0,-516.691,-5713.53	0/0:536:517,19:517:19673:19:729:0,-95.5931,-1690.65	0/0:3:3,0:3:123:0:0:0,-0.90309,-11.4648	0/0:845:805,39:805:30180:39:1505:0,-118.84,-2560.91	0/0:98:98,0:98:3646:0:0:0,-29.5009,-326.593	0/0:14:14,0:14:574:0:0:0,-4.21442,-49.4515	0/0:2:2,0:2:82:0:0:0,-0.60206,-7.68471	0/0:110:104,6:104:3995:6:246:0,-10.5961,-326.425	0/0:28:28,0:28:1041:0:0:0,-8.42884,-93.2269	0/0:78:74,4:74:2808:4:160:0,-9.93384,-236.569	0/0:30:30,0:30:1164:0:0:0,-9.0309,-101.835	0/0:7:7,0:7:275:0:0:0,-2.10721,-22.7062
dDocent_Contig_1137	109	.	T	C	26287.1	.	AB=0.218795;ABP=4300.62;AC=15;AF=0.340909;AN=44;AO=1371;CIGAR=1X;DP=6301;DPB=6301;DPRA=123.255;EPP=2569.7;EPPR=9477.09;GTI=0;LEN=1;MEANALT=1.47059;MQM=58.5317;MQMR=56.7292;NS=22;NUMALT=1;ODDS=0;PAIRED=0.111597;PAIREDR=0.296923;PAO=0;PQA=0;PQR=0;PRO=0;QA=50816;QR=184457;RO=4907;RPL=1327;RPP=2610.19;RPPR=8968.13;RPR=44;RUN=1;SAF=1330;SAP=2634.63;SAR=41;SRF=4732;SRP=9192.6;SRR=175;TYPE=snp;technology.Illumina=1	GT:DP:AD:RO:QR:AO:QA:GL	0/1:371:285,86:285:10675:86:3055:-163.052,0,-845.464	0/1:133:101,31:101:3695:31:1184:-65.9635,0,-291.095	0/0:2:2,0:2:24:0:0:0,-0.60206,-2.12086	0/0:1:1,0:1:22:0:0:0,-0.30103,-2.19993	0/1:287:234,53:234:8825:53:2085:-94.5384,0,-694.161	./.:4:4,0:4:146:0:0:0,-1.20412,-7.48009	0/1:34:27,7:27:1075:7:227:-10.4913,0,-86.539	./.:2:0,2:0:0:2:82:-1.89941,-0.60206,0	0/1:728:591,136:591:22057:136:5086:-235.666,0,-1757.97	0/0:15:14,1:14:505:1:41:0,-0.420883,-40.6458	0/1:32:28,4:28:1036:4:155:-3.53482,0,-78.1555	0/1:1223:991,219:991:37600:219:8164:-361.305,0,-2997.33	0/1:1724:1255,463:1255:47007:463:17165:-1021.93,0,-3647.98	0/1:536:427,107:427:16277:107:4012:-198.034,0,-1292.99	0/0:3:3,0:3:123:0:0:0,-0.90309,-11.4648	0/1:845:658,187:658:24486:187:6827:-353.715,0,-1938.75	0/1:98:77,21:77:2892:21:776:-39.9326,0,-230.01	0/0:14:13,1:13:524:1:32:0,-1.01511,-41.7529	0/0:2:2,0:2:82:0:0:0,-0.60206,-7.68471	0/1:110:76,34:76:2920:34:1226:-73.8798,0,-223.363	0/1:28:22,6:22:825:6:213:-11.0654,0,-65.7119	0/1:78:67,11:67:2551:11:408:-13.5659,0,-202.343	0/1:30:26,4:26:977:4:160:-5.75202,0,-75.99	0/0:7:7,0:7:279:0:0:0,-2.10721,-23.0689
dDocent_Contig_1137	113	.	T	C	16210	.	AB=0.373151;ABP=248.71;AC=6;AF=0.136364;AN=44;AO=783;CIGAR=1X;DP=6300;DPB=6300;DPRA=14.5626;EPP=1609.07;EPPR=10469.6;GTI=0;LEN=1;MEANALT=1.91667;MQM=46.622;MQMR=58.6389;NS=22;NUMALT=1;ODDS=0;PAIRED=0.0217114;PAIREDR=0.289771;PAO=0;PQA=0;PQR=0;PRO=0;QA=29123;QR=206370;RO=5494;RPL=780;RPP=1677.32;RPPR=10162.7;RPR=3;RUN=1;SAF=771;SAP=1600.64;SAR=12;SRF=5290;SRP=10227;SRR=204;TYPE=snp;technology.Illumina=1	GT:DP:AD:RO:QR:AO:QA:GL	0/0:371:361,7:361:13630:7:217:0,-91.4528,-1203.91	0/0:133:133,0:133:4917:0:0:0,-40.037,-439.721	1/1:2:0,2:0:0:2:59:-3.97189,-0.60206,0	0/0:1:1,0:1:32:0:0:0,-0.30103,-3.19931	0/0:287:281,5:281:10694:5:173:0,-70.458,-924.374	./.:4:4,0:4:146:0:0:0,-1.20412,-7.48009	0/1:34:30,4:30:1109:4:131:-1.66416,0,-89.8263	./.:2:0,2:0:0:2:82:-1.89941,-0.60206,0	0/0:728:710,17:710:26734:17:628:0,-163.307,-2338.83	0/0:15:14,0:14:553:0:0:0,-4.21442,-49.2459	0/0:32:32,0:32:1190:0:0:0,-9.63296,-99.7117	0/0:1222:1163,56:1163:43776:56:2107:0,-183.977,-3733.94	0/1:1724:1062,652:1062:39436:652:24377:-1617.72,0,-3020.43	0/0:536:518,16:518:19473:16:563:0,-110.899,-1689.09	0/0:3:3,0:3:114:0:0:0,-0.90309,-10.6292	0/0:845:827,17:827:30954:17:610:0,-200.4,-2711.42	0/0:98:96,2:96:3649:2:53:0,-24.9185,-322.741	0/0:14:14,0:14:552:0:0:0,-4.21442,-47.4665	1/1:2:0,2:0:0:2:82:-7.68471,-0.60206,0	0/0:110:106,3:106:4116:3:123:0,-22.0218,-349.046	0/0:28:28,0:28:1067:0:0:0,-8.42884,-95.2028	0/0:78:78,0:78:2965:0:0:0,-23.4803,-262.861	0/0:30:30,0:30:1122:0:0:0,-9.0309,-98.1851	0/0:7:7,0:7:287:0:0:0,-2.10721,-23.7813
dDocent_Contig_1137	119	.	CTTGAACTT	CTGGAACTC,CTTGAACTC,ATGGAATTC,ATAGAACTC	121545	.	AB=0.543126,0.259691,0.339744,0.0869565;ABP=102.65,3147.53,37.8095,139.341;AC=21,17,4,1;AF=0.477273,0.386364,0.0909091,0.0227273;AN=44;AO=3367,1629,53,8;CIGAR=2M1X5M1X,8M1X,1X1M1X3M1X1M1X,1X1M1X5M1X;DP=6290;DPB=6296.67;DPRA=0,209.4,6.93333,10.2222;EPP=6611.2,3184.94,93.5156,20.3821;EPPR=1477.04;GTI=0;LEN=9,1,9,9;MEANALT=11.2,12.5556,3.6,4;MQM=55.7749,59.2099,46.4906,39.25;MQMR=60;NS=22;NUMALT=4;ODDS=0;PAIRED=0.111969,0.238797,0.0754717,1;PAIREDR=0.934837;PAO=3.66667,3.16667,1,0;PQA=52,84.5,32,0;PQR=154.5;PRO=5.16667;QA=119915,61330,1857,268;QR=29376;RO=798;RPL=3311,1586,51,8;RPP=6836.04,3176.7,101.382,20.3821;RPPR=1209.99;RPR=56,43,2,0;RUN=1,1,1,1;SAF=3278,1570,48,8;SAP=6561.75,3046.43,78.766,20.3821;SAR=89,59,5,0;SRF=755;SRP=1382.48;SRR=43;TYPE=complex,snp,complex,complex;technology.Illumina=1,1,1,1	GT:DP:AD:RO:QR:AO:QA:GL	1/2:371:54,190,92,0,0:54:1995:190,92,0,0:6761,3521,0,0:-652.809,-119.971,-231.613,-380.88,0,-522.02,-669.666,-288.809,-549.715,-838.498,-669.666,-288.809,-549.715,-838.498,-838.498	1/2:133:22,66,29,0,0:22:766:66,29,0,0:2347,1097,0,0:-210.919,-26.9168,-69.3154,-128.365,0,-181.906,-217.541,-89.1834,-190.636,-279.811,-217.541,-89.1834,-190.636,-279.811,-279.811	1/1:2:0,2,0,0,0:0:0:2,0,0,0:24,0,0,0:-2.12086,-0.60206,0,-2.12086,-0.60206,-2.12086,-2.12086,-0.60206,-2.12086,-2.12086,-2.12086,-0.60206,-2.12086,-2.12086,-2.12086	1/1:1:0,1,0,0,0:0:0:1,0,0,0:37,0,0,0:-3.69783,-0.30103,0,-3.69783,-0.30103,-3.69783,-3.69783,-0.30103,-3.69783,-3.69783,-3.69783,-0.30103,-3.69783,-3.69783,-3.69783	1/2:286:32,174,56,0,0:32:1200:174,56,0,0:6156,2178,0,0:-564.288,-75.6824,-120.918,-400.585,0,-481.402,-574.523,-173.298,-498.861,-672.128,-574.523,-173.298,-498.861,-672.128,-672.128	./.:4:4,0:4:146:0:0:0,-1.20412,-7.48009	1/2:34:1,17,14,0,0:1:37:17,14,0,0:616,528,0,0:-90.0115,-40.3024,-38.2126,-47.0547,0,-45.8684,-90.3125,-43.3301,-50.0829,-93.3399,-90.3125,-43.3301,-50.0829,-93.3399,-93.3399	./.:2:0,2:0:0:2:82:-1.89941,-0.60206,0	1/2:727:82,372,196,0,0:82:3063:372,196,0,0:13233,7428,0,0:-1408.67,-357.506,-495.966,-825.128,0,-1016.87,-1433.36,-608.25,-1075.87,-1684.1,-1433.36,-608.25,-1075.87,-1684.1,-1684.1	2/4:15:0,1,8,2,4:0:0:1,8,2,4:41,295,82,130:-33.9419,-30.5543,-30.2532,-9.82389,-6.42965,-7.41565,-27.3464,-23.9576,-3.21421,-26.7444,-24.0824,-20.6951,0,-17.4883,-22.8783	1/2:33:2,26,3,0,0:2:71:26,3,0,0:887,119,0,0:-72.2614,-3.40482,-1.3654,-63.6894,0,-68.5708,-72.8634,-9.19218,-69.4739,-78.6475,-72.8634,-9.19218,-69.4739,-78.6475,-78.6475	1/2:1221:109,751,294,0,0:109:4011:751,294,0,0:26980,11117,0,0:-2734.59,-575.342,-676.157,-1864.82,0,-2103.58,-2768.01,-902.532,-2192.68,-3095.19,-2768.01,-902.532,-2192.68,-3095.19,-3095.19	1/2:1722:334,868,441,0,0:334:12276:868,441,0,0:30411,16344,0,0:-2662.13,-327.93,-1070,-1431.38,0,-2301.99,-2762.67,-1331.29,-2434.75,-3766.03,-2762.67,-1331.29,-2434.75,-3766.03,-3766.03	1/2:538:62,301,130,0,0:62:2258:301,130,0,0:10958,4978,0,0:-1096.05,-222.863,-316.633,-707.499,0,-852.743,-1114.71,-407.243,-891.877,-1299.09,-1114.71,-407.243,-891.877,-1299.09,-1299.09	0/1:3:1,2,0,0,0:1:39:2,0,0,0:49,0,0,0:-3.74984,0,-2.99347,-4.05087,-3.59553,-7.305,-4.05087,-3.59553,-7.305,-7.305,-4.05087,-3.59553,-7.305,-7.305,-7.305	1/2:841:91,451,228,0,0:91:3372:451,228,0,0:16181,8509,0,0:-1700.58,-415.518,-552.45,-1039.66,0,-1243.84,-1730.99,-690.021,-1315.49,-2001.76,-1730.99,-690.021,-1315.49,-2001.76,-2001.76	1/2:97:4,61,22,0,0:4:133:61,22,0,0:2284,791,0,0:-239.109,-53.0987,-45.1933,-176.517,0,-180.65,-240.313,-63.8572,-187.272,-251.069,-240.313,-63.8572,-187.272,-251.069,-251.069	1/1:13:0,12,1,0,0:0:0:12,1,0,0:398,37,0,0:-35.2161,-3.61236,0,-32.1857,-0.215561,-31.8847,-35.2161,-3.61236,-32.1857,-35.2161,-35.2161,-3.61236,-32.1857,-35.2161,-35.2161	1/1:2:0,2,0,0,0:0:0:2,0,0,0:82,0,0,0:-7.68471,-0.60206,0,-7.68471,-0.60206,-7.68471,-7.68471,-0.60206,-7.68471,-7.68471,-7.68471,-0.60206,-7.68471,-7.68471,-7.68471	1/2:110:4,67,35,0,0:4:155:67,35,0,0:2364,1305,0,0:-278.914,-90.7277,-83.2953,-176.684,0,-178.884,-280.118,-103.464,-189.42,-292.853,-280.118,-103.464,-189.42,-292.853,-292.853	2/3:27:0,0,24,3,0:0:0:0,24,3,0:0,914,98,0:-84.6872,-84.6872,-84.6872,-10.0096,-10.0096,-2.78493,-74.9914,-74.9914,0,-73.7873,-84.6872,-84.6872,-10.0096,-74.9914,-84.6872	2/3:77:0,0,44,28,4:0:0:0,44,28,4:0,1695,1008,138:-218.31,-218.912,-218.235,-80.38,-80.38,-66.5326,-138.598,-137.922,0,-129.493,-208.438,-207.761,-69.9056,-127.449,-206.557	2/3:30:0,2,11,15,0:0:0:2,11,15,0:69,433,477,0:-71.5379,-65.9318,-65.3297,-36.3178,-30.7075,-33.0064,-35.2503,-29.6483,0,-30.7349,-71.5379,-65.9318,-36.3178,-35.2503,-71.5379	2/3:7:0,1,1,5,0:0:0:1,1,5,0:37,41,192,0:-16.7601,-13.7295,-13.4284,-13.3658,-10.3323,-13.0648,-3.40392,-0.396738,0,-1.89877,-16.7601,-13.7295,-13.3658,-3.40392,-16.7601
dDocent_Contig_1137	128	.	TGC	TGA	50.5254	.	AB=0.285714;ABP=8.59409;AC=1;AF=0.0227273;AN=44;AO=21;CIGAR=2M1X;DP=6289;DPB=6273.33;DPRA=4.87598;EPP=32.8939;EPPR=11419.6;GTI=0;LEN=1;MEANALT=4.625;MQM=49.381;MQMR=57.076;NS=22;NUMALT=1;ODDS=0;PAIRED=0.571429;PAIREDR=0.261913;PAO=1.5;PQA=29;PQR=29;PRO=1.5;QA=542;QR=215514;RO=5918;RPL=21;RPP=48.6112;RPPR=11468.8;RPR=0;RUN=1;SAF=19;SAP=32.8939;SAR=2;SRF=5708;SRP=11094.5;SRR=210;TYPE=snp;technology.Illumina=1	GT:DP:AD:RO:QR:AO:QA:GL	0/0:371:350,1:350:12669:1:22:0,-104.29,-1135.07	0/0:133:127,0:127:4623:0:0:0,-38.2308,-411.687	0/0:2:2,0:2:61:0:0:0,-0.60206,-3.32196	0/0:1:1,0:1:32:0:0:0,-0.30103,-3.19931	0/0:285:266,1:266:9837:1:12:0,-79.9089,-866.182	./.:4:4,0:4:146:0:0:0,-1.20412,-7.48009	0/0:34:32,0:32:1194:0:0:0,-9.63296,-107.225	./.:2:0,2:0:0:2:82:-1.89941,-0.60206,0	0/0:727:653,0:653:23829:0:0:0,-196.573,-2133.89	0/1:14:10,4:10:381:4:139:-7.67865,0,-30.3075	0/0:33:32,0:32:1207:0:0:0,-9.63296,-101.34	0/0:1221:1098,1:1098:40233:1:12:0,-329.754,-3594.96	0/0:1722:1692,7:1692:60681:7:158:0,-498.452,-5386.61	0/0:538:514,0:514:19011:0:0:0,-154.729,-1697.72	0/0:3:2,0:2:78:0:0:0,-0.60206,-7.19359	0/0:841:791,2:791:28746:2:20:0,-236.926,-2567.53	0/0:97:92,1:92:3355:1:18:0,-26.4003,-298.681	0/0:13:12,0:12:471:0:0:0,-3.61236,-39.8169	0/0:2:2,0:2:82:0:0:0,-0.60206,-7.68471	0/0:111:106,0:106:4000:0:0:0,-31.9092,-350.502	0/0:27:27,0:27:979:0:0:0,-8.12781,-87.1875	0/0:77:73,4:73:2706:4:161:0,-9.55781,-227.317	0/0:30:29,0:29:1066:0:0:0,-8.72987,-92.9749	0/0:7:7,0:7:273:0:0:0,-2.10721,-22.5356
dDocent_Contig_1137	133	.	TCCTT	TCTT	792.166	.	AB=0.283582;ABP=57.524;AC=3;AF=0.0681818;AN=44;AO=39;CIGAR=1M1D3M;DP=6254;DPB=6256.4;DPRA=0.108318;EPP=56.5176;EPPR=10428.3;GTI=0;LEN=1;MEANALT=1.75;MQM=59.359;MQMR=56.9671;NS=22;NUMALT=1;ODDS=0;PAIRED=0.205128;PAIREDR=0.270945;PAO=8;PQA=217;PQR=475;PRO=15;QA=1409;QR=201597;RO=5407;RPL=38;RPP=79.2345;RPPR=10675.2;RPR=1;RUN=1;SAF=34;SAP=49.8362;SAR=5;SRF=5227;SRP=10232.7;SRR=180;TYPE=del;technology.Illumina=1	GT:DP:AD:RO:QR:AO:QA:GL	0/0:370:328,0:328:12267:0:0:0,-99.0389,-1103.43	0/0:132:106,0:106:3996:0:0:0,-32.5112,-355.373	0/0:2:2,0:2:67:0:0:0,-0.60206,-3.97852	0/0:1:1,0:1:27:0:0:0,-0.30103,-2.69978	0/0:283:229,0:229:8630:0:0:0,-69.2369,-761.571	./.:4:4,0:4:146:0:0:0,-1.20412,-7.48009	0/0:34:30,0:30:1134:0:0:0,-9.0309,-101.706	./.:2:0,2:0:0:2:82:-1.89941,-0.60206,0	0/0:726:620,0:620:23017:0:0:0,-186.639,-2064.72	0/0:13:11,1:11:406:1:41:0,-0.986641,-32.3488	0/0:32:27,0:27:1032:0:0:0,-8.12781,-89.1737	0/0:1215:969,0:969:36410:0:0:0,-294.106,-3256.56	0/0:1717:1685,0:1685:62146:0:0:0,-508.44,-5537.02	0/0:531:420,0:420:15837:0:0:0,-128.54,-1417.54	0/0:3:2,0:2:77:0:0:0,-0.60206,-6.93346	0/0:834:679,0:679:25326:0:0:0,-207.109,-2265.33	0/0:94:86,0:86:3190:0:0:0,-26.7917,-288.912	0/0:13:9,0:9:352:0:0:0,-2.70927,-29.447	0/0:2:2,0:2:82:0:0:0,-0.60206,-7.68471	0/0:111:101,0:101:3816:0:0:0,-30.404,-332.026	0/1:27:12,15:12:443:15:563:-42.5778,0,-31.185	0/1:77:58,19:58:2211:19:683:-38.5933,0,-172.131	0/1:30:23,4:23:871:4:122:-2.82864,0,-67.4765	0/0:7:7,0:7:260:0:0:0,-2.10721,-21.3348
dDocent_Contig_1137	140	.	T	G	61.1505	.	AB=0.307692;ABP=7.18621;AC=1;AF=0.0227273;AN=44;AO=12;CIGAR=1X;DP=6225;DPB=6225;DPRA=5.10683;EPP=29.068;EPPR=11478;GTI=0;LEN=1;MEANALT=2.2;MQM=43.3333;MQMR=57.1714;NS=22;NUMALT=1;ODDS=0;PAIRED=0.666667;PAIREDR=0.258205;PAO=0;PQA=0;PQR=0;PRO=0;QA=346;QR=226321;RO=6185;RPL=12;RPP=29.068;RPPR=12654.8;RPR=0;RUN=1;SAF=12;SAP=29.068;SAR=0;SRF=5970;SRP=11631;SRR=215;TYPE=snp;technology.Illumina=1	GT:DP:AD:RO:QR:AO:QA:GL	0/0:370:369,0:369:13464:0:0:0,-111.08,-1208.24	0/0:130:130,0:130:4684:0:0:0,-39.1339,-417.341	0/0:2:2,0:2:49:0:0:0,-0.60206,-2.56218	0/0:1:1,0:1:37:0:0:0,-0.30103,-3.69783	0/0:283:280,0:280:10358:0:0:0,-84.2884,-911.705	./.:4:4,0:4:146:0:0:0,-1.20412,-7.48009	0/0:34:34,0:34:1268:0:0:0,-10.235,-114.107	./.:2:0,2:0:0:2:82:-1.89941,-0.60206,0	0/0:725:723,1:723:26311:1:12:0,-216.871,-2354.89	0/1:13:8,4:8:288:4:147:-8.74117,0,-22.1481	0/0:33:33,0:33:1305:0:0:0,-9.93399,-110.221	0/0:1210:1205,2:1205:44308:2:24:0,-361.21,-3957.29	0/0:1712:1704,1:1704:61620:1:12:0,-512.183,-5472.49	0/0:528:520,0:520:19117:0:0:0,-156.536,-1706.33	0/0:3:3,0:3:123:0:0:0,-0.90309,-11.4648	0/0:820:817,0:817:30148:0:0:0,-245.941,-2691.22	0/0:94:94,0:94:3381:0:0:0,-28.2968,-302.801	0/0:13:13,0:13:524:0:0:0,-3.91339,-44.9523	0/0:2:2,0:2:82:0:0:0,-0.60206,-7.68471	0/0:112:112,0:112:4174:0:0:0,-33.7154,-365.242	0/0:27:27,0:27:1003:0:0:0,-8.12781,-89.1601	0/0:77:72,4:72:2674:4:151:0,-10.222,-224.87	0/0:29:29,0:29:1138:0:0:0,-8.72987,-99.4866	0/0:7:7,0:7:265:0:0:0,-2.10721,-21.7978
dDocent_Contig_1139	93	.	GCT	TCA,TCG	4167.74	.	AB=0.76087,0.188406;ABP=84.5821,119.389;AC=9,3;AF=0.204545,0.0681818;AN=44;AO=258,52;CIGAR=1X1M1X,1X1M1X;DP=5927;DPB=5934;DPRA=0.154707,0.216446;EPP=554.598,115.927;EPPR=7794.06;GTI=0;LEN=3,3;MEANALT=2.83333,3.25;MQM=18.814,20.9038;MQMR=29.1995;NS=22;NUMALT=2;ODDS=2.22045e-16;PAIRED=0.988372,0.846154;PAIREDR=0.869317;PAO=1,2;PQA=29.5,61.5;PQR=183;PRO=11;QA=9020,1828;QR=198028;RO=5257;RPL=0,0;RPP=563.25,115.927;RPPR=5466.91;RPR=258,52;RUN=1,1;SAF=257,52;SAP=554.598,115.927;SAR=1,0;SRF=4866;SRP=8274.86;SRR=391;TYPE=complex,complex;technology.Illumina=1,1	GT:DP:AD:RO:QR:AO:QA:GL	0/0:442:401,0,0:401:15162:0,0:0,0:0,-120.713,-839.588,-120.713,-839.588,-839.588	0/0:234:210,0,0:210:7835:0,0:0,0:0,-63.8184,-496.035,-63.8184,-496.035,-496.035	0/0:2:2,0,0:2:71:0,0:0,0:0,-0.60206,-2.52592,-0.60206,-2.52592,-2.52592	./.:1:1,0:1:31:0:0:0,-0.30103,-1.09602	0/0:153:151,0,0:151:5661:0,0:0,0:0,-45.7566,-339.071,-45.7566,-339.071,-339.071	./.:4:4,0:4:146:0:0:0,-1.20412,-7.48009	0/0:20:20,0,0:20:759:0,0:0,0:0,-6.0206,-28.7789,-6.0206,-28.7789,-28.7789	1/1:2:0,1,0:0:0:1,0:32,0:-2.29503,-0.30103,0,-2.29503,-0.30103,-2.29503	0/0:441:409,0,0:409:15498:0,0:0,0:0,-123.121,-829.203,-123.121,-829.203,-829.203	1/2:9:0,4,5:0:0:4,5:143,180:-17.3102,-12.208,-11.0039,-5.3328,0,-3.82765	0/0:30:27,0,0:27:1015:0,0:0,0:0,-8.12781,-60.1377,-8.12781,-60.1377,-60.1377	0/0:973:908,0,0:908:34229:0,0:0,0:0,-275.979,-1990.38,-275.979,-1990.98,-1990.38	0/0:1564:1509,0,0:1509:56542:0,0:0,0:0,-454.254,-3792.38,-453.93,-3792.05,-3791.75	0/0:864:786,0,0:786:29750:0,0:0,0:0,-236.911,-1687.66,-236.911,-1687.66,-1687.66	0/0:7:7,0,0:7:282:0,0:0,0:0,-2.10721,-16.684,-2.10721,-16.684,-16.684	0/0:709:675,0,0:675:25500:0,0:0,0:0,-203.195,-1365.26,-203.195,-1365.26,-1365.26	0/0:50:47,0,0:47:1771:0,0:0,0:0,-15.0142,-84.9075,-15.0142,-85.5096,-84.9075	0/0:25:22,0,0:22:864:0,0:0,0:0,-6.62266,-59.6024,-6.62266,-59.6024,-59.6024	0/0:1:1,0,0:1:38:0,0:0,0:0,-0.30103,-1.89463,-0.30103,-1.89463,-1.89463	0/0:87:81,0,0:81:3034:0,0:0,0:0,-24.6845,-177.263,-24.6845,-177.263,-177.263	1/1:134:0,104,26:0:0:104,26:3703,919:-158.881,-31.3071,0,-138.115,-10.6007,-130.289	1/2:123:0,96,20:0:0:96,20:3321,697:-172.024,-37.6963,-8.79742,-134.287,0,-128.266	1/1:51:1,48,0:1:17:48,0:1637,0:-71.9733,-13.1913,0,-72.2744,-14.4494,-73.5033	1/2:6:0,5,1:0:0:5,1:184,32:-7.11806,-1.76603,-0.260878,-5.54985,0,-5.24882
dDocent_Contig_1139	103	.	G	A	111030	.	AB=0.80684;ABP=1294.29;AC=31;AF=0.704545;AN=44;AO=5302;CIGAR=1X;DP=6033;DPB=6033;DPRA=41.2586;EPP=5640.2;EPPR=22.9779;GTI=0;LEN=1;MEANALT=1.84211;MQM=27.7946;MQMR=35.7011;NS=22;NUMALT=1;ODDS=0;PAIRED=0.875519;PAIREDR=0.941092;PAO=0;PQA=0;PQR=0;PRO=0;QA=201099;QR=26644;RO=696;RPL=4129;RPP=3581.7;RPPR=30.578;RPR=1173;RUN=1;SAF=4889;SAP=8208.32;SAR=413;SRF=687;SRP=1437.19;SRR=9;TYPE=snp;technology.Illumina=1	GT:DP:AD:RO:QR:AO:QA:GL	1/1:436:3,428:3:36:428:16512:-928.322,-126.512,0	1/1:240:0,240:0:0:240:8958:-569.599,-72.2472,0	1/1:2:0,2:0:0:2:74:-2.5566,-0.60206,0	./.:1:1,0:1:31:0:0:0,-0.30103,-1.09602	1/1:157:1,156:1:12:156:5895:-353.573,-46.062,0	./.:4:4,0:4:146:0:0:0,-1.20412,-7.48009	1/1:18:0,18:0:0:18:677:-26.1529,-5.41854,0	0/0:2:2,0:2:82:0:0:0,-0.60206,-6.10774	1/1:441:1,438:1:12:438:16769:-897.102,-131.138,0	0/0:11:11,0:11:451:0:0:0,-3.31133,-22.601	1/1:31:0,31:0:0:31:1178:-63.199,-9.33193,0	1/1:967:5,957:5:60:957:36317:-2076.38,-285.015,0	0/1:1579:295,1274:295:11106:1274:47243:-2464.37,0,-514.909	1/1:884:3,876:3:51:876:33531:-1917.55,-260.876,0	1/1:7:0,7:0:0:7:275:-16.3871,-2.10721,0	1/1:721:8,710:8:136:710:27444:-1455.65,-205.502,0	1/1:49:0,46:0:0:46:1698:-82.6911,-13.8474,0	1/1:25:1,24:1:22:24:862:-56.7087,-5.73651,0	1/1:1:0,1:0:0:1:41:-1.8973,-0.30103,0	1/1:90:0,89:0:0:89:3450:-201.88,-26.7917,0	0/0:175:172,3:172:6976:3:122:0,-46.3198,-251.501	0/0:135:134,1:134:5338:1:41:0,-37.1584,-254.066	0/0:52:50,1:50:1952:1:12:0,-14.2725,-76.9639	0/0:10:10,0:10:410:0:0:0,-3.0103,-15.6674
dDocent_Contig_1139	109	.	TGGGC	CCGGT,CGGGC	14073.8	.	AB=0,0.347388;ABP=0,324.461;AC=12,1;AF=0.272727,0.0227273;AN=44;AO=372,784;CIGAR=2X2M1X,1X4M;DP=6104;DPB=6114.8;DPRA=0.233051,31.1377;EPP=802.135,1314.05;EPPR=5437.95;GTI=0;LEN=5,1;MEANALT=2.5,8;MQM=19.1425,27.3724;MQMR=29.5045;NS=22;NUMALT=2;ODDS=0;PAIRED=0.97043,0.940051;PAIREDR=0.856955;PAO=0,8.5;PQA=0,233.5;PQR=259.5;PRO=9.5;QA=14587,20373;QR=170925;RO=4551;RPL=0,708;RPP=810.798,1109.31;RPPR=3514.95;RPR=372,76;RUN=1,1;SAF=371,750;SAP=802.135,1422.93;SAR=1,34;SRF=4172;SRP=6867.58;SRR=379;TYPE=complex,snp;technology.Illumina=1,1	GT:DP:AD:RO:QR:AO:QA:GL	0/0:442:364,0,42:364:13766:0,42:0,666:0,-109.575,-808.271,-72.8561,-771.501,-758.858	0/0:245:201,0,15:201:7485:0,15:0,371:0,-61.1091,-478.09,-34.3479,-451.98,-446.863	0/0:2:2,0,0:2:58:0,0:0,0:0,-0.60206,-2.54407,-0.60206,-2.54407,-2.54407	./.:1:1,0:1:31:0:0:0,-0.30103,-1.09602	0/0:160:151,0,6:151:5697:0,6:0,113:0,-46.6596,-348.728,-39.901,-343.519,-340.508	./.:4:4,0:4:146:0:0:0,-1.20412,-7.48009	0/0:19:14,0,3:14:527:0,3:0,28:0,-4.21442,-23.3914,-3.32012,-22.4944,-21.5913	1/1:2:0,2,0:0:0:2,0:61,0:-5.03494,-0.60206,0,-5.03494,-0.60206,-5.03494	0/0:447:384,0,21:384:14504:0,21:0,387:0,-116.8,-798.043,-93.1985,-775.764,-768.238	1/1:11:0,11,0:0:0:11,0:403,0:-20.2688,-3.31133,0,-20.2688,-3.31133,-20.2688	0/0:32:24,0,6:24:892:0,6:0,109:0,-7.22472,-48.832,-0.981588,-42.4346,-40.6284	0/0:987:854,0,58:854:32240:0,58:0,1223:0,-260.391,-1876.06,-180.455,-1799.97,-1779.5	0/2:1589:981,0,552:981:36361:0,552:0,15690:-811.518,-1107.73,-3256.71,0,-2149.66,-1982.59	0/0:893:790,0,38:790:29923:0,38:0,746:0,-238.416,-1698.56,-191.278,-1652.04,-1640	0/0:7:7,0,0:7:269:0,0:0,0:0,-2.10721,-16.6438,-2.10721,-16.6438,-16.6438	0/0:728:634,0,30:634:23802:0,30:0,786:0,-192.057,-1290.13,-136.114,-1236.07,-1225.83	0/0:50:40,0,4:40:1531:0,4:0,65:0,-12.0412,-69.9192,-8.49763,-66.3231,-65.119	0/0:25:24,0,0:24:888:0,0:0,0:0,-7.22472,-61.6472,-7.22472,-61.6472,-61.6472	0/0:1:1,0,0:1:32:0,0:0,0:0,-0.30103,-1.87902,-0.30103,-1.87902,-1.87902	0/0:92:77,0,7:77:2855:0,7:0,143:0,-23.7814,-171.681,-14.6127,-163.164,-160.454	1/1:175:1,172,1:1:41:172,1:6858,9:-253.534,-49.9183,0,-253.572,-51.5943,-255.123	1/1:135:1,128,1:1:41:128,1:4958,37:-236.424,-35.684,0,-233.966,-35.7589,-236.498	1/1:52:1,49,0:1:13:49,0:1897,0:-75.9503,-13.8656,0,-76.2513,-14.7505,-77.1195	1/1:10:0,10,0:0:0:10,0:410,0:-15.6674,-3.0103,0,-15.6674,-3.0103,-15.6674
dDocent_Contig_1139	123	.	ACCCCACC	GCCCCACC,ACCCCAGC,CCCCGACG,TCCCCGCC,CCCCCACC	3113.69	.	AB=0.164848,0.0664151,0.0816327,0.0698925,0.0208251;ABP=2417.76,4330.23,226.495,301.88,5078.64;AC=7,6,2,2,2;AF=0.159091,0.136364,0.0454545,0.0454545,0.0454545;AN=44;AO=867,202,12,13,88;CIGAR=1X7M,6M1X1M,1X3M1X2M1X,1X4M1X2M,1X7M;DP=6068;DPB=6109.75;DPRA=125.336,83.6944,0.195479,0.24734,17.0455;EPP=956.477,110.509,29.068,31.2394,4.58955;EPPR=3476.12;GTI=0;LEN=1,1,8,8,1;MEANALT=16.5714,14.7778,10,12,21;MQM=23.5294,22.4208,40,17.7692,24.2614;MQMR=32.0247;NS=22;NUMALT=5;ODDS=4.44089e-16;PAIRED=0.682814,0.975248,1,1,0.943182;PAIREDR=0.902343;PAO=10.45,7.53333,1,1.45,7.45;PQA=214.167,135.333,8,37.5,175.167;PQR=316;PRO=13.7833;QA=18713,3930,486,231,1170;QR=130037;RO=3799;RPL=700,39,0,0,45;RPP=714.534,168.3,29.068,31.2394,3.109;RPPR=2250.67;RPR=167,163,12,13,43;RUN=1,1,1,1,1;SAF=807,190,12,13,85;SAP=1400.59,343.609,29.068,31.2394,168.931;SAR=60,12,0,0,3;SRF=3462;SRP=5584.95;SRR=337;TYPE=snp,snp,complex,complex,snp;technology.Illumina=1,1,1,1,1	GT:DP:AD:RO:QR:AO:QA:GL	0/0:438:282,63,9,0,0,6:282:9709:63,9,0,0,6:1222,122,0,0,48:0,-10.7704,-524.799,-79.5803,-540.847,-612.224,-86.6966,-544.065,-616.74,-619.958,-86.6966,-544.065,-616.74,-619.958,-619.958,-84.3029,-541.672,-614.346,-617.564,-617.564,-615.758	0/0:243:168,24,1,0,0,3:168:5805:24,1,0,0,3:640,20,0,0,24:0,-6.69776,-341.741,-52.0521,-352.74,-395.314,-53.2823,-350.17,-397.422,-394.852,-53.2823,-350.17,-397.422,-394.852,-394.852,-52.0513,-348.938,-398.051,-395.481,-395.481,-393.675	4/5:2:0,0,0,0,0,0:0:0:0,0,0,0,0:0,0,0,0,0:0,0,0,0,0,0,0,0,0,0,0,0,0,0,0,0,0,0,0,0,0	./.:1:1,0:1:31:0:0:0,-0.30103,-1.09602	0/1:160:94,39,3,0,0,1:94:3309:39,3,0,0,1:885,69,0,0,8:-30.9342,0,-174.344,-55.1617,-183.045,-241.326,-60.1341,-186.084,-243.132,-246.171,-60.1341,-186.084,-243.132,-246.171,-246.171,-59.7207,-185.67,-242.718,-245.757,-245.757,-245.456	./.:4:4,0:4:146:0:0:0,-1.20412,-7.48009	0/1:19:12,4,2,0,0,0:12:408:4,2,0,0,0:73,54,0,0,0:-0.651436,0,-9.827,-0.521307,-7.30045,-10.9969,-4.2638,-11.0311,-11.5989,-15.3263,-4.2638,-11.0311,-11.5989,-15.3263,-15.3263,-4.2638,-11.0311,-11.5989,-15.3263,-15.3263,-15.3263	2/2:2:0,0,1,0,0,0:0:0:0,1,0,0,0:0,27,0,0,0:-2.09448,-2.09448,-2.09448,-0.30103,-0.30103,0,-2.09448,-2.09448,-0.30103,-2.09448,-2.09448,-2.09448,-0.30103,-2.09448,-2.09448,-2.09448,-2.09448,-0.30103,-2.09448,-2.09448,-2.09448	0/1:446:268,61,9,0,0,3:268:9049:61,9,0,0,3:1442,183,0,0,28:-15.2395,0,-451.75,-85.622,-460.477,-553.293,-98.3237,-471.317,-556.906,-567.746,-98.3237,-471.317,-556.906,-567.746,-567.746,-96.8625,-469.856,-557.304,-568.144,-568.144,-566.338	2/3:11:2,0,3,4,0,0:2:75:0,3,4,0,0:0,57,158,0,0:-13.1028,-13.7048,-15.5127,-10.2964,-12.0898,-11.1867,-1.64101,-3.47101,0,-2.26689,-13.7048,-15.5127,-12.0898,-3.47101,-15.5127,-13.7048,-15.5127,-12.0898,-3.47101,-15.5127,-15.5127	0/1:32:21,10,0,0,0,0:21:808:10,0,0,0,0:255,0,0,0,0:-8.6941,0,-27.097,-17.725,-32.8165,-44.8728,-17.725,-32.8165,-44.8728,-44.8728,-17.725,-32.8165,-44.8728,-44.8728,-44.8728,-17.725,-32.8165,-50.4504,-50.4504,-50.4504,-47.7411	0/0:982:664,107,11,0,0,7:664:22669:107,11,0,0,7:2246,311,0,0,60:0,-63.6664,-1283.86,-186.505,-1305.58,-1429.31,-209.818,-1323.29,-1435.33,-1453.04,-209.818,-1323.29,-1447.99,-1465.69,-1460.88,-206.693,-1320.17,-1448.58,-1466.29,-1466.29,-1457.56	0/0:1567:1094,256,1,0,0,19:1094:36331:256,1,0,0,19:5069,8,0,0,157:0,-22.9696,-2378.28,-337.036,-2470.91,-2775.81,-338.233,-2457.03,-2784.11,-2768.84,-337.455,-2456.25,-2783.33,-2769.45,-2768.67,-330.44,-2449.23,-2778.34,-2763.68,-2763.68,-2756.45	0/1:890:590,120,14,0,0,6:590:20683:120,14,0,0,6:2835,408,0,0,64:-9.05411,0,-1066.59,-162.392,-1081.36,-1262.81,-191.779,-1105.12,-1271.24,-1290,-191.779,-1105.12,-1271.24,-1295,-1293.5,-187.756,-1101.1,-1269.08,-1292.84,-1292.84,-1288.32	0/0:7:6,0,0,0,0,0:6:221:0,0,0,0,0:0,0,0,0,0:0,-1.80618,-15.921,-1.80618,-15.921,-15.921,-1.80618,-15.921,-15.921,-15.921,-1.80618,-15.921,-15.921,-15.921,-15.921,-1.80618,-15.921,-15.921,-15.921,-15.921,-15.921	0/1:729:441,163,6,0,0,2:441:15352:163,6,0,0,2:3528,117,0,0,16:-94.4104,0,-774.062,-224.301,-822.203,-1044.61,-231.68,-825.839,-1048.22,-1051.86,-231.68,-825.839,-1048.22,-1051.86,-1051.86,-230.868,-825.027,-1053.01,-1056.65,-1056.65,-1053.33	0/0:48:31,4,1,0,0,0:31:1119:4,1,0,0,0:50,21,0,0,0:0,-7.00866,-59.6791,-8.00765,-59.5639,-61.5804,-10.1067,-61.6597,-62.6579,-63.3754,-9.33193,-60.8832,-61.8814,-63.9775,-63.2009,-10.1067,-61.6597,-62.6579,-63.9775,-63.9775,-63.3754	0/1:25:9,10,1,0,0,0:9:342:10,1,0,0,0:331,12,0,0,0:-22.8606,0,-16.2145,-24.8009,-18.4543,-43.6616,-25.5698,-19.2248,-43.9627,-44.7349,-25.5698,-19.2248,-43.9627,-44.7349,-44.7349,-25.5698,-19.2248,-43.9627,-44.7349,-44.7349,-44.7349	0/0:1:1,0,0,0,0,0:1:25:0,0,0,0,0:0,0,0,0,0:0,-0.30103,-1.80378,-0.30103,-1.80378,-1.80378,-0.30103,-1.80378,-1.80378,-1.80378,-0.30103,-1.80378,-1.80378,-1.80378,-1.80378,-0.30103,-1.80378,-1.80378,-1.80378,-1.80378,-1.80378	0/0:96:80,5,2,0,0,0:80:2806:5,2,0,0,0:116,24,0,0,0:0,-17.3905,-162.848,-23.7323,-164.002,-168.101,-25.2865,-165.557,-168.703,-170.258,-25.2865,-165.557,-171.866,-173.42,-172.216,-25.2865,-165.557,-171.866,-173.42,-173.42,-172.216	0/2:174:19,1,55,0,0,30:19:702:1,55,0,0,30:21,865,0,0,543:-41.4144,-45.8141,-80.7773,0,-33.9497,-18.7129,-47.134,-81.0783,-35.2696,-82.3982,-47.134,-81.0783,-35.2696,-82.3982,-82.3982,-15.267,-49.2145,-3.40665,-50.5344,-50.5344,-41.5035	2/3:136:11,0,60,8,3,9:11:423:0,60,8,3,9:0,1198,328,75,182:-72.1761,-75.4874,-98.8369,-1.23042,-24.584,-6.52221,-50.9104,-74.2614,0,-71.8532,-70.45,-93.7997,-19.5468,-69.224,-92.8966,-64.1687,-87.5186,-13.2686,-62.9423,-82.4814,-84.8093	2/4:50:4,0,22,0,10,0:4:126:0,22,0,10,0:0,413,0,156,0:-28.192,-29.3962,-33.4498,-4.38132,-8.43715,-1.81449,-29.3962,-33.4498,-8.43715,-33.4498,-20.9612,-25.0144,0,-25.0144,-22.0041,-29.3962,-33.4498,-8.43715,-33.4498,-25.0144,-33.4498	0/5:10:2,0,1,0,0,2:2:75:0,1,0,0,2:0,21,0,0,40:-2.14036,-2.74242,-5.60483,-1.41561,-4.281,-3.97997,-2.74242,-5.60483,-4.281,-5.60483,-2.74242,-5.60483,-4.281,-5.60483,-5.60483,0,-2.87012,-1.54356,-2.87012,-2.87012,-2.26806
dDocent_Contig_1139	136	.	C	A	54.6113	.	AB=0.3125;ABP=17.6677;AC=1;AF=0.0227273;AN=44;AO=56;CIGAR=1X;DP=5442;DPB=5442;DPRA=5.12802;EPP=85.0609;EPPR=4128.22;GTI=0;LEN=1;MEANALT=1.88889;MQM=16.2321;MQMR=29.5191;NS=22;NUMALT=1;ODDS=5.55112e-17;PAIRED=0.964286;PAIREDR=0.862235;PAO=0;PQA=0;PQR=0;PRO=0;QA=2020;QR=167088;RO=5190;RPL=5;RPP=85.0609;RPPR=3139.57;RPR=51;RUN=1;SAF=56;SAP=124.613;SAR=0;SRF=4811;SRP=8221.39;SRR=379;TYPE=snp;technology.Illumina=1	GT:DP:AD:RO:QR:AO:QA:GL	0/0:383:351,2:351:10834:2:64:0,-102.713,-649.688	0/0:207:196,0:196:6284:0:0:0,-59.0019,-424.76	0/0:1:1,0:1:12:0:0:0,-0.30103,-1.13987	./.:1:1,0:1:31:0:0:0,-0.30103,-1.09602	0/0:136:127,0:127:4127:0:0:0,-38.2308,-265.912	./.:4:4,0:4:146:0:0:0,-1.20412,-7.48009	0/0:16:16,0:16:591:0:0:0,-4.81648,-23.3805	0/0:2:2,0:2:78:0:0:0,-0.60206,-6.08456	0/0:386:373,1:373:11834:1:8:0,-112.16,-707.516	0/0:11:9,2:9:323:2:82:0,-0.46563,-16.0053	0/0:33:33,0:33:1214:0:0:0,-9.93399,-67.2406	0/0:858:827,1:827:26108:1:8:0,-248.629,-1665.94	0/0:1447:1419,2:1419:43306:2:20:0,-426.254,-3138.45	0/0:803:761,1:761:25366:1:8:0,-228.951,-1540.74	0/0:6:6,0:6:213:0:0:0,-1.80618,-15.3619	0/0:641:606,0:606:19428:0:0:0,-182.424,-1209.54	0/0:40:38,0:38:1353:0:0:0,-11.4391,-69.1844	0/0:21:21,0:21:770:0:0:0,-6.32163,-54.2089	0/0:1:1,0:1:37:0:0:0,-0.30103,-1.89326	0/0:83:83,0:83:2845:0:0:0,-24.9855,-176.087	0/0:175:157,18:157:6077:18:687:0,-31.3304,-209.951	0/0:135:121,14:121:4701:14:556:0,-16.8059,-210.14	0/1:48:33,15:33:1226:15:587:-7.63704,0,-37.4768	0/0:9:9,0:9:361:0:0:0,-2.70927,-12.251
dDocent_Contig_1139	140	.	AGGTTCG	AG,AGGTACG	6984.51	.	AB=0.015261,0.225703;ABP=2543.98,816.639;AC=12,1;AF=0.272727,0.0227273;AN=44;AO=479,288;CIGAR=1M5D1M,4M1X2M;DP=4670;DPB=4412.14;DPRA=19.302,4.95471;EPP=852.963,619.739;EPPR=2941.93;GTI=0;LEN=5,1;MEANALT=9.3125,15.5;MQM=23.6931,32.3194;MQMR=30.5;NS=22;NUMALT=2;ODDS=2.22045e-16;PAIRED=0.962422,0.986111;PAIREDR=0.838571;PAO=15,74.5;PQA=193,1161.5;PQR=1723.5;PRO=101.5;QA=13114,7020;QR=96812;RO=3246;RPL=23,287;RPP=852.963,619.739;RPPR=2930.73;RPR=456,1;RUN=1,1;SAF=465,286;SAP=925.097,611.143;SAR=14,2;SRF=2916;SRP=4476.67;SRR=330;TYPE=del,snp;technology.Illumina=1,1	GT:DP:AD:RO:QR:AO:QA:GL	0/0:320:240,13,1:240:7126:13,1:275,9:0,-61.994,-446.472,-79.8121,-457.715,-468.87	0/0:172:114,18,0:114:3482:18,0:336,0:0,-13.3114,-209.212,-37.6287,-217.101,-239.013	0/0:1:1,0,0:1:23:0,0:0,0:0,-0.30103,-1.82502,-0.30103,-1.82502,-1.82502	./.:1:1,0:1:31:0:0:0,-0.30103,-1.09602	0/0:119:97,2,2:97:2949:2,2:59,22:0,-29.853,-215.184,-31.3937,-217.159,-216.803	./.:4:4,0:4:146:0:0:0,-1.20412,-7.48009	0/0:15:14,0,0:14:477:0,0:0,0:0,-4.81648,-20.3638,-4.81648,-21.2288,-20.6268	1/1:2:0,2,0:0:0:2,0:39,0:-3.67282,-0.60206,0,-3.67282,-0.60206,-3.67282	0/0:312:267,9,0:267:7670:9,0:203,0:0,-74.277,-505.818,-87.5997,-516.322,-522.721	1/1:10:0,10,0:0:0:10,0:286,0:-18.1666,-3.0103,0,-18.1666,-3.0103,-18.1666	0/0:31:21,0,0:21:782:0,0:0,0:0,-6.32163,-44.1437,-6.32163,-44.1437,-44.1437	0/0:748:606,26,2:606:17391:26,2:489,27:0,-164.682,-1120.07,-193.806,-1140.43,-1158.77	0/2:1245:801,19,281:801:23429:19,281:283,6939:-224.157,-490.791,-1929.99,0,-1472.9,-1363.41	0/0:694:528,35,0:528:16071:35,0:638,0:0,-125.717,-979.391,-171.888,-1004.12,-1038.25	0/0:5:4,0,0:4:153:0,0:0,0:0,-1.20412,-12.1233,-1.20412,-12.1233,-12.1233	0/0:530:445,6,1:445:13818:6,1:179,8:0,-140.927,-902.667,-152.443,-922.653,-917.484	0/0:36:31,0,0:31:915:0,0:0,0:0,-9.33193,-47.7737,-9.33193,-47.7737,-47.7737	0/0:19:16,1,0:16:489:1,0:37,0:0,-2.48877,-31.5533,-5.41854,-32.5441,-34.8184	0/0:1:1,0,0:1:34:0,0:0,0:0,-0.30103,-1.88665,-0.30103,-1.88665,-1.88665	0/0:74:60,3,1:60:2003:3,1:36,15:0,-19.9629,-117.588,-21.4979,-122.77,-120.585	1/1:166:0,165,0:0:0:165,0:5167,0:-199.858,-49.67,0,-199.858,-49.67,-199.858	1/1:119:0,119,0:0:0:119,0:3566,0:-198.196,-36.4269,0,-198.798,-36.4269,-198.196	1/1:42:0,42,0:0:0:42,0:1232,0:-54.4806,-12.6433,0,-54.4806,-12.6433,-54.4806	1/1:9:0,9,0:0:0:9,0:289,0:-10.8587,-2.70927,0,-10.8587,-2.70927,-10.8587
dDocent_Contig_1139	192	.	G	A	7148.55	.	AB=0.295273;ABP=688.519;AC=1;AF=0.0227273;AN=44;AO=729;CIGAR=1X;DP=7189;DPB=7189;DPRA=16.5314;EPP=1376.31;EPPR=10137.5;GTI=0;LEN=1;MEANALT=2.5;MQM=29.1262;MQMR=29.8722;NS=22;NUMALT=1;ODDS=0;PAIRED=0.957476;PAIREDR=0.9028;PAO=0;PQA=0;PQR=0;PRO=0;QA=24199;QR=209889;RO=6142;RPL=79;RPP=974.189;RPPR=4123.72;RPR=650;RUN=1;SAF=54;SAP=1151.72;SAR=675;SRF=1052;SRP=5767.72;SRR=5090;TYPE=snp;technology.Illumina=1	GT:DP:AD:RO:QR:AO:QA:GL	0/0:496:442,20:442:15400:20:632:0,-106.615,-922.94	0/0:279:253,6:253:8544:6:160:0,-69.9933,-562.427	0/0:2:2,0:2:59:0:0:0,-0.60206,-2.40897	./.:1:1,0:1:31:0:0:0,-0.30103,-1.09602	0/0:170:142,5:142:4687:5:147:0,-33.6818,-290.142	./.:4:4,0:4:146:0:0:0,-1.20412,-7.48009	0/0:9:8,1:8:289:1:41:0,-0.026191,-10.3557	0/0:4:4,0:4:151:0:0:0,-1.20412,-11.5936	0/0:426:378,17:378:12605:17:507:0,-91.4761,-741.559	0/0:30:30,0:30:1002:0:0:0,-9.0309,-60.3436	0/0:33:28,4:28:980:4:73:0,-6.2179,-49.224	0/0:1018:907,38:907:30649:38:1154:0,-219.198,-1850.35	0/1:1883:1320,556:1320:44982:556:18721:-717.783,0,-2632.23	0/0:942:854,24:854:28929:24:789:0,-223.199,-1825.93	0/0:7:7,0:7:279:0:0:0,-2.10721,-20.1952	0/0:727:659,35:659:22903:35:1264:0,-126.223,-1282.82	0/0:39:38,0:38:1317:0:0:0,-11.4391,-78.5807	0/0:20:20,0:20:751:0:0:0,-6.0206,-54.3719	0/0:2:2,0:2:78:0:0:0,-0.60206,-2.46711	0/0:95:86,0:86:2964:0:0:0,-25.8886,-185.745	0/0:435:420,4:420:14894:4:147:0,-124.983,-691.716	0/0:426:398,19:398:13626:19:564:0,-91.5169,-736.07	0/0:125:123,0:123:4074:0:0:0,-37.0267,-195.635	0/0:21:21,0:21:726:0:0:0,-6.32163,-30.9069
dDocent_Contig_1139	193	.	TGCCA	TGCCG,CGCCG,TGCTG	53167.2	.	AB=0.432043,0.021484,0.00829282;ABP=267.157,10001.1,7346.85;AC=26,2,1;AF=0.590909,0.0454545,0.0227273;AN=44;AO=3271,133,49;CIGAR=4M1X,1X3M1X,3M2X;DP=7146;DPB=7189.6;DPRA=0,112.667,10.8972;EPP=4990.61,283.196,51.2702;EPPR=5248.41;GTI=0;LEN=1,5,2;MEANALT=8.31818,11.6667,12.625;MQM=28.1018,19.3459,34.3673;MQMR=32.3511;NS=22;NUMALT=3;ODDS=4.44089e-16;PAIRED=0.964231,0.992481,0.979592;PAIREDR=0.835176;PAO=22.5,9.83333,3;PQA=453.333,218.5,51.3333;PQR=475.833;PRO=23.6667;QA=116014,4307,1541;QR=97429;RO=2894;RPL=955,64,24;RPP=1232.68,3.41847,3.05462;RPPR=4310.55;RPR=2316,69,25;RUN=1,1,1;SAF=710,65,16;SAP=2277.51,3.15724,15.8176;SAR=2561,68,33;SRF=182;SRP=4805.84;SRR=2712;TYPE=snp,complex,mnp;technology.Illumina=1,1,1	GT:DP:AD:RO:QR:AO:QA:GL	0/1:493:260,167,0,0:260:8727:167,0,0:6059,0,0:-225.246,0,-427.049,-306.457,-480.031,-782.578,-305.621,-480.031,-785.039,-783.3	0/1:277:130,109,0,3:130:4423:109,0,3:3685,0,95:-188.844,0,-227.645,-228.56,-261.04,-488.55,-222.797,-255.276,-483.069,-482.185	0/1:2:1,1,0,0:1:37:1,0,0:37,0,0:-1.2912,0,-0.0975925,-1.59223,-0.398623,-1.8612,-1.59223,-0.398623,-1.8612,-1.8612	./.:1:1,0:1:31:0:0:0,-0.30103,-1.09602	0/1:167:58,95,0,0:58:1887:95,0,0:3319,0,0:-170.521,0,-69.1766,-189.185,-98.9785,-286.746,-189.185,-98.9785,-286.746,-286.746	./.:4:4,0:4:146:0:0:0,-1.20412,-7.48009	0/1:9:7,2,0,0:7:259:2,0,0:82,0,0:-1.64209,0,-8.6272,-3.7493,-9.22926,-12.7611,-3.7493,-9.22926,-12.7611,-12.7611	1/1:4:0,4,0,0:0:0:4,0,0:126,0,0:-10.4159,-1.20412,0,-10.4159,-1.20412,-10.4159,-10.4159,-1.20412,-10.4159,-10.4159	0/1:425:191,172,0,1:191:6364:172,0,1:6078,0,22:-247.767,0,-277.85,-307.456,-331.434,-636.696,-305.407,-330.072,-635.936,-634.948	1/3:29:0,18,3,7:0:0:18,3,7:632,84,223:-47.8838,-17.3168,-10.6941,-46.7386,-14.9396,-44.3916,-31.2637,0,-28.6756,-28.315	0/1:33:10,17,0,0:10:329:17,0,0:555,0,0:-20.3894,0,-11.6364,-23.3997,-16.7539,-40.1408,-23.3997,-16.7539,-40.1408,-40.1408	0/1:1012:523,409,1,8:523:17427:409,1,8:14621,14,196:-603.203,0,-797.118,-762.707,-922.158,-1680.87,-751.204,-912.006,-1671.84,-1669.77	0/1:1872:814,743,4,0:814:27243:743,4,0:26398,63,0:-1248.87,0,-1532.96,-1499.46,-1760.1,-3253.07,-1500.32,-1763.85,-3259.76,-3258.81	0/1:939:452,400,3,3:452:15310:400,3,3:13985,36,123:-638.14,0,-699.907,-776.002,-821.212,-1593.24,-771.259,-816.469,-1591.09,-1590.5	1/1:7:1,6,0,0:1:37:6,0,0:246,0,0:-16.7111,-0.115705,0,-17.0122,-1.80618,-18.4834,-17.0122,-1.80618,-18.4834,-18.4834	0/1:722:310,321,1,6:310:10626:321,1,6:11754,8,180:-515.965,0,-428.88,-612.478,-528.103,-1135.32,-607.482,-523.107,-1134.08,-1130.89	0/1:38:18,15,0,0:18:646:15,0,0:540,0,0:-24.519,0,-21.6546,-29.9375,-26.1701,-56.1041,-29.9375,-26.1701,-56.1041,-56.1041	0/1:19:8,10,0,0:8:302:10,0,0:322,0,0:-19.3434,0,-13.0542,-22.3537,-16.6666,-38.4191,-22.3537,-16.6666,-38.4191,-38.4191	0/1:2:1,1,0,0:1:37:1,0,0:32,0,0:-1.27696,0,-0.0975925,-1.57799,-0.398623,-1.84768,-1.57799,-0.398623,-1.84768,-1.84768	0/1:93:33,39,0,1:33:1171:39,0,1:1347,0,41:-60.4108,0,-51.5887,-70.9468,-63.9309,-134.175,-70.7106,-63.695,-133.938,-133.637	1/2:432:14,313,92,0:14:462:313,92,0:11255,3133,0:-559.848,-105.839,-13.8552,-456.203,0,-429.44,-565.568,-110.185,-459.673,-568.136	1/1:426:48,310,24,20:48:1703:310,24,20:10822,791,661:-560.288,-47.3979,0,-544.895,-63.1316,-583.476,-525.139,-45.5054,-542.306,-566.731	1/1:124:12,106,1,0:12:343:106,1,0:3637,41,0:-166.109,-22.3467,0,-167.252,-29.4269,-176.42,-170.324,-32.5112,-176.721,-179.793	1/2:21:3,13,4,0:3:96:13,4,0:482,137,0:-16.3685,-3.18646,-1.83124,-11.5551,0,-12.9209,-17.2716,-5.74463,-14.125,-19.8408
dDocent_Contig_1139	206	.	TG	CG,CA	25289.7	.	AB=0.264745,0.00754619;ABP=2871.94,8097.99;AC=21,1;AF=0.477273,0.0227273;AN=44;AO=2423,42;CIGAR=1X1M,2X;DP=7170;DPB=7177;DPRA=71.6,4.74428;EPP=3898.96,49.5419;EPPR=7944.88;GTI=0;LEN=1,2;MEANALT=3.6,4.58333;MQM=26.9018,23.1905;MQMR=31.7186;NS=22;NUMALT=2;ODDS=0;PAIRED=0.931077,0.738095;PAIREDR=0.886587;PAO=4,1.5;PQA=11,23;PQR=134;PRO=8.5;QA=55458,1247;QR=156432;RO=4585;RPL=669,17;RPP=1058.03,6.31921;RPPR=4699.36;RPR=1754,25;RUN=1,1;SAF=510,11;SAP=1767.08,23.691;SAR=1913,31;SRF=539;SRP=5827.88;SRR=4046;TYPE=snp,mnp;technology.Illumina=1,1	GT:DP:AD:RO:QR:AO:QA:GL	0/1:487:380,98,4:380:13193:98,4:2078,123:-19.3128,0,-699.328,-130.455,-725.579,-858.019	0/0:271:226,40,2:226:7887:40,2:819,44:0,-15.1355,-484.942,-65.9107,-494.863,-546.491	0/0:2:2,0,0:2:58:0,0:0,0:0,-0.60206,-2.08125,-0.60206,-2.08125,-2.08125	./.:1:1,0:1:31:0:0:0,-0.30103,-1.09602	0/1:162:112,48,0:112:3836:48,0:1330,0:-61.2444,0,-200.109,-94.9598,-214.558,-309.36	./.:4:4,0:4:146:0:0:0,-1.20412,-7.48009	0/0:8:8,0,0:8:315:0,0:0,0:0,-2.40824,-13.914,-2.40824,-13.914,-13.914	1/2:4:0,1,2:0:0:1,2:12,82:-7.06584,-6.33766,-6.03663,-0.787153,0,-0.185093	0/1:426:321,98,1:321:10670:98,1:2146,8:-47.2502,0,-538.459,-144.09,-567.567,-711.703	1/1:29:4,25,0:4:128:25,0:663,0:-48.0435,-3.57589,0,-49.2476,-7.52575,-53.0449	0/1:33:16,17,0:16:541:17,0:300,0:-13.0223,0,-21.1382,-17.8388,-26.2557,-43.9119	0/1:1010:727,265,6:727:25199:265,6:6026,186:-191.714,0,-1301.53,-405.92,-1376.65,-1784.42	0/1:1915:1433,467,0:1433:48132:467,0:12246,0:-443.837,0,-2815.48,-878.223,-2959.08,-3831.14	0/1:945:681,220,10:681:22975:220,10:5086,292:-139.375,0,-1230.15,-335.909,-1287.24,-1629.23	0/0:7:6,1,0:6:242:1,0:20,0:0,-0.406063,-16.8789,-1.80618,-17.1799,-18.3859	0/1:713:471,229,3:471:16383:229,3:5659,123:-250.929,0,-751.019,-389.159,-816.098,-1208.09	0/1:39:23,15,1:23:817:15,1:361,8:-17.7498,0,-36.9913,-24.6509,-41.4811,-65.6798	0/1:15:13,2,0:13:443:2,0:62,0:-0.887436,0,-26.6506,-4.80083,-27.2526,-31.7718	0/0:2:1,1,0:1:39:1,0:7,0:0,-0.157447,-1.45112,-0.30103,-1.75215,-1.77872	0/1:93:61,29,1:61:2131:29,1:606,12:-23.3274,0,-112.801,-41.5229,-121.362,-162.649	1/1:433:36,390,0:36:1316:390,0:7734,0:-562.677,-84.9487,0,-573.514,-117.402,-606.041	1/1:430:33,367,10:33:1149:367,10:8159,320:-598.977,-65.1651,0,-584.91,-86.4578,-627.214	0/1:126:31,91,1:31:978:91,1:1807,22:-105.313,0,-5.02088,-112.972,-30.7398,-145.108	1/1:20:0,19,1:0:0:19,1:337,27:-25.7772,-5.71957,0,-25.5451,-5.42318,-25.2441
dDocent_Contig_1139	215	.	A	T	11919.8	.	AB=0.788506;ABP=317.504;AC=10;AF=0.227273;AN=44;AO=851;CIGAR=1X;DP=7137;DPB=7137;DPRA=12.2938;EPP=1807.76;EPPR=11195.6;GTI=0;LEN=1;MEANALT=2.07143;MQM=24.4125;MQMR=30.3953;NS=22;NUMALT=1;ODDS=0;PAIRED=0.93772;PAIREDR=0.893504;PAO=0;PQA=0;PQR=0;PRO=0;QA=27599;QR=222822;RO=6235;RPL=268;RPP=256.2;RPPR=6178.74;RPR=583;RUN=1;SAF=263;SAP=272.531;SAR=588;SRF=789;SRP=7556.2;SRR=5446;TYPE=snp;technology.Illumina=1	GT:DP:AD:RO:QR:AO:QA:GL	0/0:497:493,2:493:17708:2:39:0,-145.435,-1056.69	0/0:274:270,1:270:9409:1:12:0,-80.5217,-615.164	0/0:2:2,0:2:53:0:0:0,-0.60206,-1.73416	./.:1:1,0:1:31:0:0:0,-0.30103,-1.09602	0/0:156:154,0:154:5429:0:0:0,-46.3586,-351.19	./.:4:4,0:4:146:0:0:0,-1.20412,-7.48009	0/0:8:8,0:8:298:0:0:0,-2.40824,-13.86	0/1:4:2,2:2:74:2:39:-2.20327,0,-5.49071	0/0:428:421,1:421:14851:1:12:0,-125.97,-874.603	1/1:29:2,27:2:82:27:885:-59.1753,-7.02032,0	0/0:31:30,1:30:966:1:32:0,-6.19578,-43.3363	0/0:1015:1009,1:1009:36355:1:22:0,-302.206,-2193.47	0/0:1910:1902,4:1902:68219:4:68:0,-568.051,-4660.8	0/0:924:918,4:918:32450:4:117:0,-266.951,-1992.39	0/0:7:7,0:7:269:0:0:0,-2.10721,-19.2321	0/0:692:688,2:688:24862:2:34:0,-204.611,-1441.24	0/0:39:38,0:38:1387:0:0:0,-11.4391,-76.0073	0/0:14:14,0:14:534:0:0:0,-4.21442,-38.3327	0/0:2:2,0:2:74:0:0:0,-0.60206,-2.46326	0/0:89:89,0:89:3124:0:0:0,-26.7917,-196.814	1/1:436:88,342:88:3200:342:11282:-448.005,-6.61222,0	0/1:431:73,341:73:2659:341:11185:-527.352,0,-29.9625	1/1:128:19,108:19:624:108:3374:-145.422,-11.7134,0	1/1:21:6,15:6:195:15:498:-19.5383,-0.0572832,0
dDocent_Contig_1139	235	.	A	G	20332.9	.	AB=0.196088;ABP=1602.7;AC=19;AF=0.431818;AN=44;AO=1940;CIGAR=1X;DP=6732;DPB=6732;DPRA=132.711;EPP=3825.59;EPPR=9375.17;GTI=0;LEN=1;MEANALT=1.31579;MQM=24.2088;MQMR=30.935;NS=22;NUMALT=1;ODDS=0;PAIRED=0.908247;PAIREDR=0.892349;PAO=0;PQA=0;PQR=0;PRO=0;QA=69959;QR=176808;RO=4784;RPL=429;RPP=1313.42;RPPR=6730.99;RPR=1511;RUN=1;SAF=399;SAP=1462.78;SAR=1541;SRF=395;SRP=7243.69;SRR=4389;TYPE=snp;technology.Illumina=1	GT:DP:AD:RO:QR:AO:QA:GL	0/1:463:364,97:364:13826:97:3675:-43.8984,0,-707.133	0/1:243:195,47:195:7373:47:1757:-11.9194,0,-420.264	0/0:2:2,0:2:63:0:0:0,-0.60206,-2.30399	./.:1:1,0:1:31:0:0:0,-0.30103,-1.09602	0/1:132:103,29:103:3716:29:1035:-30.8616,0,-184.353	./.:4:4,0:4:146:0:0:0,-1.20412,-7.48009	0/0:10:8,2:8:315:2:82:0,-1.8705,-11.1448	1/1:4:0,4:0:0:4:102:-8.92102,-1.20412,0	0/1:408:320,88:320:11740:88:3173:-39.5792,0,-560.036	1/1:29:0,29:0:0:29:984:-63.7022,-8.72987,0	0/1:27:20,7:20:729:7:200:-1.30418,0,-22.1064	0/0:956:797,157:797:29640:157:5733:0,-1.76315,-1507.19	0/0:1822:1591,231:1591:58880:231:8442:0,-26.4005,-3486.28	0/0:854:728,125:728:26624:125:4593:0,-6.12442,-1384.84	0/0:4:4,0:4:164:0:0:0,-1.20412,-10.3612	0/1:641:535,106:535:19460:106:3864:-19.1063,0,-923.951	0/0:38:31,7:31:1201:7:246:0,-1.27301,-49.2733	0/0:15:14,1:14:557:1:27:0,-3.91803,-34.4404	0/0:2:2,0:2:63:0:0:0,-0.60206,-2.30399	0/1:80:62,17:62:2307:17:596:-15.954,0,-115.611	1/1:432:2,430:2:24:430:15398:-738.517,-127.771,0	1/1:423:3,419:3:65:419:14925:-838.876,-121.543,0	1/1:127:3,124:3:61:124:4395:-202.792,-32.5659,0	1/1:20:0,20:0:0:20:732:-33.2511,-6.0206,0
dDocent_Contig_1139	247	.	CT	GT,GG	38788.8	.	AB=0.415664,0.104799;ABP=357.191,7692.2;AC=23,6;AF=0.522727,0.136364;AN=44;AO=2821,599;CIGAR=1X1M,2X;DP=6210;DPB=6287;DPRA=155.15,6.32983;EPP=5535.81,1184.96;EPPR=3954.48;GTI=0;LEN=1,2;MEANALT=5.35,6;MQM=24.9397,23.7245;MQMR=35.2163;NS=22;NUMALT=2;ODDS=0;PAIRED=0.945409,0.941569;PAIREDR=0.819416;PAO=33.5,34.5;PQA=1173.5,1185.5;PQR=2892;PRO=83;QA=67378,22287;QR=74239;RO=1988;RPL=196,15;RPP=4544.58,1176.7;RPPR=3589.37;RPR=2625,584;RUN=1,1;SAF=156,7;SAP=4848.67,1243.63;SAR=2665,592;SRF=71;SRP=3725.22;SRR=1917;TYPE=snp,mnp;technology.Illumina=1,1	GT:DP:AD:RO:QR:AO:QA:GL	0/1:431:115,220,51:115:4314:220,51:5109,1915:-296.641,0,-206.378,-249.164,-188.417,-506.412	0/1:219:45,94,31:45:1640:94,31:2298,1198:-142.016,0,-100.349,-92.5094,-62.5913,-211.828	2/2:2:0,0,2:0:0:0,2:0,53:-1.73416,-1.73416,-1.73416,-0.60206,-0.60206,0	./.:1:1,0:1:31:0:0:0,-0.30103,-1.09602	0/1:122:16,66,19:16:573:66,19:1699,724:-111.781,0,-20.3113,-87.2332,-10.8362,-121.682	./.:4:4,0:4:146:0:0:0,-1.20412,-7.48009	0/1:11:3,6,2:3:114:6,2:75,82:-2.47504,0,-1.39043,-0.814775,-0.643706,-3.44121	0/1:3:2,1,0:2:78:1,0:27,0:-0.890798,0,-5.42248,-2.09837,-6.32557,-7.54039	0/1:382:57,203,69:57:2099:203,69:4337,2637:-261.337,0,-78.41,-158.434,-17.6711,-277.184	0/1:26:10,14,0:10:347:14,0:370,0:-18.6178,0,-19.0294,-22.9545,-24.4479,-46.1813	0/1:22:6,12,0:6:233:12,0:225,0:-11.7673,0,-2.67612,-13.5735,-6.28848,-19.8242	0/1:895:171,465,127:171:6418:465,127:11168,4756:-680.371,0,-286.423,-561.973,-251.732,-950.136	0/1:1770:1184,300,56:1184:44400:300,56:8081,1868:-198.907,0,-2637.37,-483.485,-2652.45,-3194	0/1:768:191,376,116:191:6956:376,116:9129,4478:-550.275,0,-393.046,-420.781,-310.527,-892.082	1/2:4:1,2,1:1:41:2,1:74,41:-5.40114,-0.0991146,-0.988007,-4.1605,0,-5.30863	0/1:589:93,302,104:93:3543:302,104:6816,3801:-412.09,0,-102.128,-269.324,-22.2055,-431.054	1/2:42:5,18,11:5:203:18,11:357,443:-31.5337,-10.518,-10.8204,-16.7924,0,-19.2083	0/1:14:7,4,0:7:285:4,0:91,0:-3.51709,0,-15.673,-5.92533,-16.8771,-22.8506	2/2:2:0,0,1:0:0:0,1:0,32:-1.76284,-1.76284,-1.76284,-0.30103,-0.30103,0	0/1:69:23,26,6:23:844:26,6:734,213:-45.211,0,-35.9617,-45.7386,-37.0903,-87.7141	1/1:354:3,334,2:3:109:334,2:7601,34:-553.578,-111.643,0,-567.051,-111.334,-555.353	0/1:366:54,274,1:54:1986:274,1:7065,12:-426.638,0,-38.0722,-457.632,-133.023,-577.791	1/1:104:2,92,0:2:56:92,0:1856,0:-132.232,-33.0911,0,-143.524,-37.3277,-138.102	1/1:15:0,12,0:0:0:12,0:266,0:-19.732,-4.81648,0,-21.0612,-4.81648,-19.8571
dDocent_Contig_1139	254	.	G	A	3344.14	.	AB=0.248026;ABP=841.25;AC=10;AF=0.227273;AN=44;AO=904;CIGAR=1X;DP=6080;DPB=6080;DPRA=119.842;EPP=1854.73;EPPR=10100.1;GTI=0;LEN=1;MEANALT=1.21053;MQM=25.3783;MQMR=29.9608;NS=22;NUMALT=1;ODDS=0;PAIRED=0.88385;PAIREDR=0.886311;PAO=0;PQA=0;PQR=0;PRO=0;QA=34598;QR=199993;RO=5172;RPL=17;RPP=1821.14;RPPR=9944.24;RPR=887;RUN=1;SAF=18;SAP=1812.79;SAR=886;SRF=81;SRP=10541.3;SRR=5091;TYPE=snp;technology.Illumina=1	GT:DP:AD:RO:QR:AO:QA:GL	0/0:432:370,61:370:14380:61:2327:0,-5.42622,-700.997	0/0:215:193,22:193:7411:22:888:0,-29.573,-441.256	0/0:2:2,0:2:73:0:0:0,-0.60206,-2.44994	./.:1:1,0:1:31:0:0:0,-0.30103,-1.09602	0/1:122:99,23:99:3792:23:928:-23.2563,0,-187.407	./.:4:4,0:4:146:0:0:0,-1.20412,-7.48009	0/0:16:14,2:14:553:2:82:0,-3.67668,-28.1287	0/1:2:1,1:1:41:1:32:-1.97882,0,-3.14406	0/0:387:332,55:332:12765:55:2000:0,-17.4877,-609.213	0/1:22:16,6:16:553:6:246:-5.85014,0,-33.2825	0/1:23:17,6:17:613:6:218:-5.04952,0,-17.501	0/0:898:795,103:795:30879:103:3814:0,-96.3,-1643.52	0/0:1775:1598,176:1598:61740:176:6824:0,-106.153,-3684.15	0/0:767:665,102:665:25882:102:3851:0,-31.0865,-1316.37	0/0:4:4,0:4:164:0:0:0,-1.20412,-10.3612	0/1:592:477,114:477:18288:114:4309:-59.2685,0,-812.996	0/0:46:42,4:42:1650:4:146:0,-6.85838,-74.4037	0/0:16:14,2:14:521:2:78:0,-0.933366,-29.8612	0/0:2:2,0:2:78:0:0:0,-0.60206,-2.46346	0/1:66:58,8:58:2243:8:270:-1.82815,0,-114.119	0/1:277:192,84:192:7534:84:3262:-81.2477,0,-314.985	0/1:318:218,100:218:8387:100:3926:-136.884,0,-373.66	0/1:85:54,31:54:2091:31:1233:-28.6542,0,-85.1352	0/1:13:9,4:9:355:4:164:-7.38316,0,-10.2018
dDocent_Contig_1139	269	.	G	A	14481	.	AB=0;ABP=0;AC=12;AF=0.272727;AN=44;AO=892;CIGAR=1X;DP=6074;DPB=6074;DPRA=56.0185;EPP=1616.02;EPPR=9412.88;GTI=0;LEN=1;MEANALT=1.27778;MQM=24.1379;MQMR=30.1457;NS=22;NUMALT=1;ODDS=0;PAIRED=0.872197;PAIREDR=0.886206;PAO=0;PQA=0;PQR=0;PRO=0;QA=33221;QR=202790;RO=5176;RPL=854;RPP=1623.96;RPPR=9492.52;RPR=38;RUN=1;SAF=9;SAP=1862.58;SAR=883;SRF=76;SRP=10592.1;SRR=5100;TYPE=snp;technology.Illumina=1	GT:DP:AD:RO:QR:AO:QA:GL	0/0:433:411,22:411:16055:22:837:0,-97.2408,-889.593	0/0:212:205,7:205:8156:7:254:0,-53.7708,-500.679	0/0:2:2,0:2:82:0:0:0,-0.60206,-2.46731	./.:1:1,0:1:31:0:0:0,-0.30103,-1.09602	0/0:122:116,6:116:4511:6:201:0,-25.1827,-264.097	./.:4:4,0:4:146:0:0:0,-1.20412,-7.48009	0/0:16:15,1:15:592:1:41:0,-4.21658,-27.5598	1/1:2:0,2:0:0:2:63:-5.53607,-0.60206,0	0/0:385:367,18:367:14326:18:688:0,-87.0229,-759.536	1/1:22:0,22:0:0:22:809:-52.6,-6.62266,0	0/0:24:22,2:22:868:2:82:0,-3.09601,-33.8294	0/0:903:849,52:849:33345:52:1905:0,-192.119,-1851.3	0/0:1776:1762,13:1762:69099:13:386:0,-509.79,-4535.37	0/0:760:734,26:734:28954:26:1018:0,-194.464,-1651.91	0/0:4:4,0:4:164:0:0:0,-1.20412,-10.3612	0/0:592:565,27:565:21861:27:975:0,-131.692,-1142.11	0/0:47:44,3:44:1709:3:104:0,-11.3565,-84.3888	0/0:16:16,0:16:619:0:0:0,-4.81648,-37.4543	0/0:2:2,0:2:63:0:0:0,-0.60206,-2.45712	0/0:63:61,2:61:2345:2:82:0,-15.9281,-144.965	1/1:276:0,276:0:0:276:10399:-544.429,-83.0843,0	1/1:319:0,317:0:0:317:11744:-672.675,-95.4265,0	1/1:85:1,83:1:41:83:3119:-155.694,-21.4744,0	1/1:13:0,13:0:0:13:514:-25.006,-3.91339,0
dDocent_Contig_1139	275	.	G	C	8769.91	.	AB=0.318514;ABP=511.388;AC=1;AF=0.0227273;AN=44;AO=567;CIGAR=1X;DP=6053;DPB=6053;DPRA=6.42605;EPP=1157.3;EPPR=10276.7;GTI=0;LEN=1;MEANALT=2;MQM=30.4356;MQMR=29.1375;NS=22;NUMALT=1;ODDS=0;PAIRED=0.964727;PAIREDR=0.875091;PAO=0;PQA=0;PQR=0;PRO=0;QA=21486;QR=214010;RO=5476;RPL=555;RPP=1132.21;RPPR=10341.4;RPR=12;RUN=1;SAF=3;SAP=1208.32;SAR=564;SRF=76;SRP=11243;SRR=5400;TYPE=snp;technology.Illumina=1	GT:DP:AD:RO:QR:AO:QA:GL	0/0:431:431,0:431:16539:0:0:0,-129.744,-946.012	0/0:208:208,0:208:8184:0:0:0,-62.6142,-505.393	0/0:2:2,0:2:78:0:0:0,-0.60206,-2.46346	./.:1:1,0:1:31:0:0:0,-0.30103,-1.09602	0/0:122:122,0:122:4740:0:0:0,-36.7257,-287.065	./.:4:4,0:4:146:0:0:0,-1.20412,-7.48009	0/0:16:16,0:16:647:0:0:0,-4.81648,-29.7305	0/0:2:2,0:2:82:0:0:0,-0.60206,-6.10774	0/0:384:384,0:384:14911:0:0:0,-115.596,-815.864	0/0:22:22,0:22:817:0:0:0,-6.62266,-53.3047	0/0:21:21,0:21:834:0:0:0,-6.32163,-34.8247	0/0:900:900,0:900:35248:0:0:0,-270.927,-2005.95	0/1:1777:1206,566:1206:47278:566:21445:-879.92,0,-2594.57	0/0:753:750,0:750:29703:0:0:0,-225.772,-1704.06	0/0:4:4,0:4:164:0:0:0,-1.20412,-10.3612	0/0:591:590,1:590:22887:1:41:0,-176.011,-1228.12	0/0:47:47,0:47:1852:0:0:0,-14.1484,-92.4449	0/0:16:16,0:16:636:0:0:0,-4.81648,-38.953	0/0:2:2,0:2:69:0:0:0,-0.60206,-2.46255	0/0:62:62,0:62:2440:0:0:0,-18.6639,-149.189	0/0:276:276,0:276:10827:0:0:0,-83.0843,-568.822	0/0:319:317,0:317:12292:0:0:0,-95.4265,-693.574	0/0:85:85,0:85:3249:0:0:0,-25.5875,-161.266	0/0:13:13,0:13:533:0:0:0,-3.91339,-25.2312
dDocent_Contig_1139	282	.	C	G	9450.63	.	AB=0.317394;ABP=554.18;AC=3;AF=0.0681818;AN=44;AO=932;CIGAR=1X;DP=6044;DPB=6044;DPRA=6.6201;EPP=1750.34;EPPR=9672.98;GTI=0;LEN=1;MEANALT=1.66667;MQM=29.6577;MQMR=29.1831;NS=22;NUMALT=1;ODDS=0;PAIRED=0.938841;PAIREDR=0.872659;PAO=0;PQA=0;PQR=0;PRO=0;QA=36389;QR=197128;RO=5073;RPL=898;RPP=1742.28;RPPR=9943.4;RPR=34;RUN=1;SAF=9;SAP=1949.4;SAR=923;SRF=67;SRP=10444.6;SRR=5006;TYPE=snp;technology.Illumina=1	GT:DP:AD:RO:QR:AO:QA:GL	0/0:431:384,42:384:14733:42:1531:0,-33.4262,-743.618	0/0:209:194,15:194:7648:15:574:0,-26.117,-436.591	0/1:2:1,1:1:22:1:41:-0.0978016,0,-1.12333	./.:1:1,0:1:31:0:0:0,-0.30103,-1.09602	0/1:123:103,16:103:3888:16:643:-0.352214,0,-194.967	./.:4:4,0:4:146:0:0:0,-1.20412,-7.48009	0/0:16:15,1:15:575:1:41:0,-2.81988,-26.4809	0/0:2:2,0:2:68:0:0:0,-0.60206,-5.83824	0/0:384:324,49:324:12633:49:1892:0,-22.7634,-610.104	0/0:22:21,1:21:776:1:41:0,-3.93958,-48.2068	0/0:21:19,2:19:746:2:67:0,-4.9959,-32.2285	0/0:896:806,87:806:31481:87:3308:0,-78.5152,-1598.3	0/1:1778:1190,587:1190:46131:587:23086:-947.991,0,-2555.39	0/0:753:674,75:674:26318:75:2948:0,-51.0778,-1339.83	0/0:4:4,0:4:164:0:0:0,-1.20412,-10.3612	0/0:589:546,40:546:21048:40:1585:0,-89.9279,-1042.42	0/0:47:44,1:44:1787:1:41:0,-10.0966,-83.4174	0/0:16:16,0:16:634:0:0:0,-4.81648,-38.4044	0/0:2:2,0:2:82:0:0:0,-0.60206,-2.46731	0/0:62:56,6:56:2199:6:238:0,-7.31752,-127.984	0/0:276:275,0:275:10823:0:0:0,-82.7832,-569.146	0/0:313:299,9:299:11596:9:353:0,-67.8956,-626.851	0/0:85:85,0:85:3255:0:0:0,-25.5875,-160.004	0/0:13:13,0:13:521:0:0:0,-3.91339,-25.0231
dDocent_Contig_1139	289	.	A	C	10842.3	.	AB=0.789318;ABP=248.026;AC=10;AF=0.227273;AN=44;AO=608;CIGAR=1X;DP=6015;DPB=6015;DPRA=2.10041;EPP=1237.84;EPPR=10735.8;GTI=0;LEN=1;MEANALT=1.5;MQM=25.4901;MQMR=29.6864;NS=22;NUMALT=1;ODDS=0;PAIRED=0.909539;PAIREDR=0.880683;PAO=0;PQA=0;PQR=0;PRO=0;QA=23304;QR=208909;RO=5389;RPL=600;RPP=1254.69;RPPR=10961.6;RPR=8;RUN=1;SAF=2;SAP=1305.95;SAR=606;SRF=65;SRP=11147.3;SRR=5324;TYPE=snp;technology.Illumina=1	GT:DP:AD:RO:QR:AO:QA:GL	0/0:428:427,1:427:16493:1:12:0,-127.641,-935.701	0/0:208:208,0:208:7954:0:0:0,-62.6142,-497.416	0/0:1:1,0:1:41:0:0:0,-0.30103,-0.699862	./.:1:1,0:1:31:0:0:0,-0.30103,-1.09602	0/0:120:120,0:120:4599:0:0:0,-36.1236,-275.371	./.:4:4,0:4:146:0:0:0,-1.20412,-7.48009	0/0:16:16,0:16:601:0:0:0,-4.81648,-27.82	1/1:2:0,2:0:0:2:78:-6.08456,-0.60206,0	0/0:381:381,0:381:14704:0:0:0,-114.692,-803.655	0/1:22:7,15:7:268:15:579:-29.9518,0,-12.8039	0/0:21:20,1:20:785:1:41:0,-2.57551,-27.8851	0/0:892:891,1:891:34152:1:12:0,-267.331,-1950.8	0/0:1774:1768,2:1768:68923:2:34:0,-530.328,-4550.86	0/0:746:744,0:744:29019:0:0:0,-223.966,-1673.28	0/0:4:4,0:4:164:0:0:0,-1.20412,-10.3612	0/0:586:586,0:586:22809:0:0:0,-176.404,-1219.26	0/0:47:47,0:47:1854:0:0:0,-14.1484,-92.094	0/0:16:16,0:16:620:0:0:0,-4.81648,-39.2279	0/0:2:2,0:2:82:0:0:0,-0.60206,-2.46731	0/0:60:60,0:60:2271:0:0:0,-18.0618,-139.589	1/1:276:30,243:30:1195:243:9517:-453.483,-28.6062,0	0/1:315:55,251:55:2185:251:9535:-436.871,0,-37.2309	1/1:85:5,80:5:149:80:3022:-142.167,-16.1751,0	1/1:13:1,12:1:41:12:474:-22.9333,-2.7139,0
dDocent_Contig_1139	308	.	TGTAA	CGTAA,CGTAC	41566.7	.	AB=0.474925,0.097574;ABP=33.8292,7888.69;AC=24,4;AF=0.545455,0.0909091;AN=44;AO=2931,572;CIGAR=1X4M,1X3M1X;DP=5974;DPB=5982.4;DPRA=0,185.344;EPP=6281.03,1245.09;EPPR=4560.58;GTI=0;LEN=1,5;MEANALT=5.68182,7.3125;MQM=25.3801,26.7465;MQMR=35.176;NS=22;NUMALT=2;ODDS=0;PAIRED=0.877516,0.994755;PAIREDR=0.859486;PAO=4,3.5;PQA=110,96.5;PQR=216.5;PRO=6.5;QA=70250,22212;QR=89088;RO=2256;RPL=2929,572;RPP=6350.24,1245.09;RPPR=4893.17;RPR=2,0;RUN=1,1;SAF=10,0;SAP=6281.03,1245.09;SAR=2921,572;SRF=39;SRP=4568.96;SRR=2217;TYPE=snp,complex;technology.Illumina=1,1	GT:DP:AD:RO:QR:AO:QA:GL	0/1:426:174,213,33:174:6901:213,33:5253,1211:-307.65,0,-300.874,-313.658,-318.568,-668.672	0/1:204:107,78,14:107:4247:78,14:2010,554:-106.706,0,-230.476,-114.329,-229.075,-364.053	1/1:2:0,2,0:0:0:2,0:26,0:-1.94401,-0.60206,0,-1.94401,-0.60206,-1.94401	./.:1:1,0:1:31:0:0:0,-0.30103,-1.09602	0/1:118:43,53,16:43:1630:53,16:1374,622:-81.4863,0,-71.4138,-57.7125,-50.6551,-140.296	./.:4:4,0:4:146:0:0:0,-1.20412,-7.48009	0/1:16:11,4,1:11:427:4,1:72,37:-0.865968,0,-15.9485,-2.7666,-15.7512,-19.6436	1/1:2:0,2,0:0:0:2,0:67,0:-5.79348,-0.60206,0,-5.79348,-0.60206,-5.79348	0/1:381:146,196,32:146:5759:196,32:4409,1236:-248.627,0,-256.402,-250.308,-273.148,-556.035	1/2:22:0,18,2:0:0:18,2:534,73:-43.8712,-5.68138,-0.262843,-38.2714,0,-37.6694	0/1:19:8,7,0:8:315:7,0:148,0:-6.61839,0,-8.29894,-9.73188,-11.0082,-20.0832	0/1:882:322,494,48:322:12696:494,48:11181,1886:-638.627,0,-595.824,-648.228,-656.487,-1378.3	0/1:1769:962,612,172:962:38086:612,172:16009,6673:-823.025,0,-2238.73,-744.247,-2054.55,-3115.37	0/1:741:233,424,56:233:9218:424,56:9987,2201:-598.524,0,-392.622,-545.043,-396.271,-1048.46	0/1:4:1,3,0:1:41:3,0:94,0:-6.72844,0,-0.891593,-7.02947,-1.79468,-8.59615	0/1:585:163,289,102:163:6369:289,102:5927,4044:-325.456,0,-251.844,-158.428,-122.461,-466.59	0/2:47:25,15,6:25:1001:15,6:231,225:-5.64468,-0.249965,-39.4046,0,-30.7794,-41.9476	0/1:14:7,7,0:7:265:7,0:149,0:-7.81347,0,-18.094,-10.2217,-20.2012,-30.1756	0/0:2:1,1,0:1:41:1,0:7,0:0,-0.157447,-1.45269,-0.30103,-1.75372,-1.78021	0/1:57:22,27,8:22:881:27,8:690,303:-41.9702,0,-42.1542,-29.5396,-31.2406,-77.4451	1/2:275:5,191,32:5:198:191,32:4875,1256:-392.279,-59.1388,-5.43752,-330.891,0,-325.055	1/1:312:21,238,23:21:825:238,23:6040,883:-434.623,-26.0163,0,-404.09,-34.7344,-442.778	1/2:83:5,49,25:5:188:49,25:1001,926:-89.2242,-27.2587,-22.3922,-53.5695,0,-55.9255	1/1:13:0,8,2:0:0:8,2:166,82:-12.9832,-2.40824,0,-11.9849,-1.47731,-11.3828
dDocent_Contig_1251	46	.	T	C	2115.84	.	AB=0.126778;ABP=1959.42;AC=10;AF=0.227273;AN=44;AO=233;CIGAR=1X;DP=4328;DPB=4328;DPRA=1.68303;EPP=466.466;EPPR=8078.34;GTI=0;LEN=1;MEANALT=1.28571;MQM=59.9056;MQMR=59.9416;NS=22;NUMALT=1;ODDS=0;PAIRED=0.171674;PAIREDR=0.494132;PAO=0;PQA=0;PQR=0;PRO=0;QA=8985;QR=159587;RO=4090;RPL=2;RPP=491.741;RPPR=8702.87;RPR=231;RUN=1;SAF=228;SAP=466.466;SAR=5;SRF=3994;SRP=8070.06;SRR=96;TYPE=snp;technology.Illumina=1	GT:DP:AD:RO:QR:AO:QA:GL	0/0:153:147,6:147:5576:6:246:0,-23.5375,-479.146	0/1:18:12,6:12:465:6:246:-17.1016,0,-36.7718	0/0:1:1,0:1:41:0:0:0,-0.30103,-4.09457	./.:1:1,0:1:27:0:0:0,-0.30103,-2.69978	0/1:131:116,14:116:4510:14:537:-9.29328,0,-366.473	0/0:1:1,0:1:12:0:0:0,-0.30103,-1.19595	0/1:19:16,3:16:634:3:123:-5.74522,0,-51.6695	0/0:2:2,0:2:73:0:0:0,-0.60206,-6.92919	0/1:473:403,69:403:15590:69:2639:-95.1213,0,-1257.89	0/0:99:99,0:99:3771:0:0:0,-29.802,-339.374	0/1:25:22,3:22:890:3:123:-3.93904,0,-72.8795	0/0:323:304,19:304:11968:19:744:0,-29.9579,-1008.88	0/1:506:456,49:456:17929:49:1880:-17.2422,0,-1459.93	0/1:137:116,21:116:4515:21:769:-28.2626,0,-365.022	0/0:2:2,0:2:82:0:0:0,-0.60206,-7.77968	0/1:274:240,34:240:9326:34:1350:-39.269,0,-756.292	0/0:55:53,2:53:2126:2:82:0,-8.77697,-183.728	0/1:5:4,1:4:156:1:41:-2.58942,0,-12.9108	./.:1:0,1:0:0:1:12:-1.19999,-0.30103,0	0/1:29:24,5:24:954:5:193:-9.00834,0,-77.4263	0/0:565:565,0:565:21979:0:0:0,-170.082,-1975.6	0/0:1083:1080,1:1080:42246:1:12:0,-324.334,-3796.77	0/0:413:413,0:413:16183:0:0:0,-124.325,-1455.13	0/0:14:14,0:14:561:0:0:0,-4.21442,-50.829
dDocent_Contig_1251	55	.	C	G	75750.3	.	AB=0;ABP=0;AC=12;AF=0.272727;AN=44;AO=2254;CIGAR=1X;DP=4363;DPB=4363;DPRA=27.8341;EPP=4316.53;EPPR=4034.96;GTI=0;LEN=1;MEANALT=1.1875;MQM=59.9698;MQMR=59.9083;NS=22;NUMALT=1;ODDS=0;PAIRED=0.776841;PAIREDR=0.158195;PAO=0;PQA=0;PQR=0;PRO=0;QA=86805;QR=81974;RO=2105;RPL=16;RPP=4759.52;RPPR=4291.82;RPR=2238;RUN=1;SAF=2189;SAP=4349.21;SAR=65;SRF=2050;SRP=4108.72;SRR=55;TYPE=snp;technology.Illumina=1	GT:DP:AD:RO:QR:AO:QA:GL	0/0:153:152,1:152:5713:1:32:0,-42.8583,-510.788	0/0:18:17,1:17:665:1:41:0,-1.32397,-56.0751	0/0:1:1,0:1:41:0:0:0,-0.30103,-4.09457	./.:1:1,0:1:27:0:0:0,-0.30103,-2.69978	0/0:132:127,4:127:4903:4:150:0,-25.7461,-427.31	0/0:1:1,0:1:12:0:0:0,-0.30103,-1.19595	0/0:20:20,0:20:786:0:0:0,-6.0206,-71.0551	1/1:2:0,2:0:0:2:82:-7.77968,-0.60206,0	0/0:476:456,20:456:17818:20:719:0,-78.285,-1535.64	1/1:99:1,98:1:41:98:3513:-312.098,-25.7074,0	0/0:29:29,0:29:1168:0:0:0,-8.72987,-105.394	0/0:325:312,13:312:12308:13:484:0,-53.9468,-1062.17	0/0:508:505,3:505:19646:3:123:0,-141.458,-1754.96	0/0:137:132,5:132:5159:5:205:0,-22.4061,-445.315	0/0:2:2,0:2:82:0:0:0,-0.60206,-7.77968	0/0:274:259,15:259:10066:15:560:0,-31.7642,-854.587	0/0:55:54,1:54:2124:1:41:0,-12.4621,-187.23	0/0:5:5,0:5:205:0:0:0,-1.50515,-18.835	./.:1:0,1:0:0:1:12:-1.19999,-0.30103,0	0/0:31:30,1:30:1213:1:41:0,-5.23736,-105.343	1/1:565:1,562:1:12:562:21817:-1960.29,-168.448,0	1/1:1099:0,1098:0:0:1098:42489:-3819.4,-330.531,0	1/1:417:1,416:1:12:416:16009:-1438.29,-124.33,0	1/1:14:0,14:0:0:14:499:-45.2175,-4.21442,0
dDocent_Contig_1251	63	.	G	T	41.7856	.	AB=0.4;ABP=3.44459;AC=1;AF=0.0227273;AN=44;AO=2;CIGAR=1X;DP=4398;DPB=4398;DPRA=0.0239017;EPP=3.0103;EPPR=8243.38;GTI=0;LEN=1;MEANALT=1;MQM=60;MQMR=59.9705;NS=22;NUMALT=1;ODDS=0;PAIRED=0;PAIREDR=0.479214;PAO=0;PQA=0;PQR=0;PRO=0;QA=82;QR=165906;RO=4378;RPL=0;RPP=7.35324;RPPR=8978.82;RPR=2;RUN=1;SAF=1;SAP=3.0103;SAR=1;SRF=4243;SRP=8373.28;SRR=135;TYPE=snp;technology.Illumina=1	GT:DP:AD:RO:QR:AO:QA:GL	0/0:153:152,0:152:5472:0:0:0,-45.7566,-491.953	0/0:18:18,0:18:684:0:0:0,-5.41854,-61.8742	0/0:1:1,0:1:41:0:0:0,-0.30103,-4.09457	./.:1:1,0:1:27:0:0:0,-0.30103,-2.69978	0/0:134:134,0:134:4848:0:0:0,-40.338,-436.221	0/0:1:1,0:1:41:0:0:0,-0.30103,-3.14853	0/0:18:18,0:18:662:0:0:0,-5.41854,-59.8897	0/0:2:2,0:2:73:0:0:0,-0.60206,-6.92919	0/0:482:478,0:478:17805:0:0:0,-143.892,-1600.94	0/0:99:99,0:99:3815:0:0:0,-29.802,-343.242	0/0:37:37,0:37:1491:0:0:0,-11.1381,-134.425	0/0:328:326,0:326:12209:0:0:0,-98.1358,-1097.7	0/0:513:513,0:513:19111:0:0:0,-154.428,-1718.54	0/0:136:136,0:136:4955:0:0:0,-40.9401,-445.843	0/0:2:2,0:2:82:0:0:0,-0.60206,-7.77968	0/0:276:276,0:276:9838:0:0:0,-83.0843,-884.935	0/0:55:55,0:55:2104:0:0:0,-16.5566,-189.528	0/1:5:3,2:3:119:2:82:-6.27453,0,-9.58935	./.:1:0,1:0:0:1:12:-1.19999,-0.30103,0	0/0:33:33,0:33:1277:0:0:0,-9.93399,-115.188	0/0:568:563,0:563:21999:0:0:0,-169.48,-1977.44	0/0:1105:1101,0:1101:42784:0:0:0,-331.434,-3846	0/0:418:416,0:416:15954:0:0:0,-125.228,-1434.17	0/0:14:14,0:14:542:0:0:0,-4.21442,-49.1103
dDocent_Contig_1251	70	.	T	C	21162.6	.	AB=0.358789;ABP=386.305;AC=5;AF=0.113636;AN=44;AO=805;CIGAR=1X;DP=4425;DPB=4425;DPRA=6.82115;EPP=1565.18;EPPR=6498.1;GTI=0;LEN=1;MEANALT=2.1;MQM=60;MQMR=59.9389;NS=22;NUMALT=1;ODDS=1.11022e-16;PAIRED=0.908075;PAIREDR=0.388997;PAO=0;PQA=0;PQR=0;PRO=0;QA=31232;QR=126636;RO=3599;RPL=2;RPP=1733.72;RPPR=7163.64;RPR=803;RUN=1;SAF=785;SAP=1581.64;SAR=20;SRF=3469;SRP=6729.76;SRR=130;TYPE=snp;technology.Illumina=1	GT:DP:AD:RO:QR:AO:QA:GL	0/0:153:153,0:153:5019:0:0:0,-46.0576,-451.687	0/0:19:18,0:18:662:0:0:0,-5.41854,-59.7451	0/0:1:1,0:1:37:0:0:0,-0.30103,-3.69783	./.:1:1,0:1:27:0:0:0,-0.30103,-2.69978	0/0:135:133,2:133:4635:2:49:0,-35.9861,-412.477	0/0:1:1,0:1:12:0:0:0,-0.30103,-1.19595	0/0:18:18,0:18:697:0:0:0,-5.41854,-63.0566	0/0:2:2,0:2:73:0:0:0,-0.60206,-6.92919	0/0:483:478,2:478:16500:2:24:0,-142.334,-1480.17	0/1:99:78,20:78:2721:20:736:-36.9018,0,-215.412	0/0:40:39,0:39:1520:0:0:0,-11.7402,-136.895	0/0:331:330,0:330:11601:0:0:0,-99.3399,-1042.22	0/0:518:511,2:511:17530:2:24:0,-152.274,-1574.3	0/0:136:132,1:132:4522:1:41:0,-36.2878,-403.045	0/0:2:2,0:2:78:0:0:0,-0.60206,-7.40278	0/0:278:271,4:271:8867:4:77:0,-75.8168,-790.614	0/0:55:55,0:55:1964:0:0:0,-16.5566,-176.928	0/0:6:6,0:6:190:0:0:0,-1.80618,-17.4039	./.:1:0,1:0:0:1:12:-1.19999,-0.30103,0	0/0:34:34,0:34:1270:0:0:0,-10.235,-114.548	0/1:572:360,211:360:12869:211:8366:-580.419,0,-985.404	0/1:1108:683,425:683:25268:425:16525:-1152.38,0,-1938.6	0/1:419:283,134:283:10231:134:5226:-344.513,0,-794.599	0/1:15:11,4:11:370:4:164:-10.6344,0,-29.0843
dDocent_Contig_1251	108	.	C	T	76345.2	.	AB=0;ABP=0;AC=12;AF=0.272727;AN=44;AO=2316;CIGAR=1X;DP=4477;DPB=4477;DPRA=26.2738;EPP=4224.9;EPPR=3812.04;GTI=0;LEN=1;MEANALT=1.375;MQM=59.9784;MQMR=59.9135;NS=22;NUMALT=1;ODDS=0;PAIRED=0.786269;PAIREDR=0.183721;PAO=0;PQA=0;PQR=0;PRO=0;QA=87388;QR=80261;RO=2150;RPL=2196;RPP=4043.84;RPPR=3626.07;RPR=120;RUN=1;SAF=2213;SAP=4177.28;SAR=103;SRF=2064;SRP=3954.57;SRR=86;TYPE=snp;technology.Illumina=1	GT:DP:AD:RO:QR:AO:QA:GL	0/0:154:151,1:151:5459:1:41:0,-41.975,-487.242	0/0:19:18,1:18:672:1:41:0,-1.625,-56.6859	0/0:1:1,0:1:41:0:0:0,-0.30103,-4.09457	./.:1:1,0:1:27:0:0:0,-0.30103,-2.69978	0/0:142:138,4:138:5122:4:145:0,-29.3489,-447.435	0/0:1:1,0:1:27:0:0:0,-0.30103,-2.58088	0/0:19:19,0:19:712:0:0:0,-5.71957,-64.3922	1/1:2:0,2:0:0:2:78:-7.40278,-0.60206,0	0/0:483:460,20:460:17192:20:695:0,-81.8331,-1480.11	1/1:99:1,98:1:41:98:3518:-312.566,-25.7074,0	0/0:34:34,0:34:1357:0:0:0,-10.235,-122.373	0/0:333:318,13:318:12039:13:444:0,-59.5294,-1042.4	0/0:524:521,3:521:19311:3:123:0,-146.275,-1725.04	0/0:137:132,5:132:4991:5:196:0,-23.2297,-431.053	0/0:2:2,0:2:82:0:0:0,-0.60206,-7.77968	0/0:281:262,15:262:9699:15:534:0,-35.1995,-824.031	0/0:48:47,1:47:1779:1:41:0,-10.3549,-156.211	0/0:6:6,0:6:242:0:0:0,-1.80618,-22.1564	./.:1:0,1:0:0:1:12:-1.19999,-0.30103,0	0/0:38:37,1:37:1436:1:32:0,-8.23983,-126.279	1/1:581:0,581:0:0:581:21986:-1976.85,-174.898,0	1/1:1138:2,1136:2:59:1136:43238:-3881.81,-336.968,0	1/1:420:0,420:0:0:420:15728:-1414.31,-126.433,0	1/1:15:0,15:0:0:15:548:-49.6335,-4.51545,0
dDocent_Contig_1564	19	.	A	C	408.042	.	AB=0.269841;ABP=31.9977;AC=1;AF=0.0208333;AN=48;AO=141;CIGAR=1X;DP=7349;DPB=7349;DPRA=8.05643;EPP=259.29;EPPR=14815.1;GTI=0;LEN=1;MEANALT=1.2;MQM=59.4468;MQMR=59.9893;NS=24;NUMALT=1;ODDS=0;PAIRED=0.914894;PAIREDR=0.928234;PAO=0;PQA=0;PQR=0;PRO=0;QA=5485;QR=284745;RO=7204;RPL=0;RPP=309.188;RPPR=15646.3;RPR=141;RUN=1;SAF=135;SAP=259.29;SAR=6;SRF=7107;SRP=14815.1;SRR=97;TYPE=snp;technology.Illumina=1	GT:DP:AD:RO:QR:AO:QA:GL	0/0:481:470,11:470:18437:11:437:0,-105.118,-1618.06	0/0:244:234,10:234:9287:10:377:0,-39.1858,-800.927	0/0:1:1,0:1:41:0:0:0,-0.30103,-4.09457	0/0:1:1,0:1:22:0:0:0,-0.30103,-2.19993	0/0:387:375,12:375:14898:12:488:0,-72.2282,-1295.28	0/0:2:2,0:2:82:0:0:0,-0.60206,-7.77968	0/0:42:42,0:42:1634:0:0:0,-12.6433,-147.27	0/0:1:1,0:1:32:0:0:0,-0.30103,-3.19931	0/0:1073:1042,31:1042:41363:31:1192:0,-216.079,-3611.57	0/0:6:6,0:6:242:0:0:0,-1.80618,-22.1564	0/0:88:88,0:88:3525:0:0:0,-26.4906,-315.371	0/0:1103:1099,4:1099:43336:4:151:0,-318.081,-3881.93	0/0:679:674,4:674:26703:4:126:0,-192.628,-2389.12	0/0:1052:1026,24:1026:40623:24:938:0,-231.648,-3567.28	0/0:10:10,0:10:410:0:0:0,-3.0103,-37.2606	0/0:908:887,21:887:35070:21:796:0,-201.399,-3080.89	0/1:63:46,17:46:1831:17:693:-43.732,0,-146.017	0/0:56:56,0:56:2072:0:0:0,-16.8577,-186.658	0/0:1:1,0:1:41:0:0:0,-0.30103,-4.09457	0/0:271:264,7:264:10472:7:287:0,-55.3739,-915.506	0/0:506:506,0:506:19965:0:0:0,-152.321,-1794.62	0/0:342:341,0:341:13517:0:0:0,-102.651,-1215.23	0/0:26:26,0:26:967:0:0:0,-7.82678,-87.3004	0/0:6:6,0:6:175:0:0:0,-1.80618,-16.0291
dDocent_Contig_1564	39	.	GT	AC	10444.9	.	AB=0.422566;ABP=50.0909;AC=5;AF=0.104167;AN=48;AO=382;CIGAR=2X;DP=7462;DPB=7466.5;DPRA=0.523818;EPP=764.481;EPPR=13957.4;GTI=0;LEN=2;MEANALT=1.8;MQM=60;MQMR=59.9963;NS=24;NUMALT=1;ODDS=0;PAIRED=0.942408;PAIREDR=0.92086;PAO=1;PQA=32;PQR=0;PRO=8;QA=14684;QR=270116;RO=6975;RPL=1;RPP=823.85;RPPR=14967.2;RPR=381;RUN=1;SAF=375;SAP=772.826;SAR=7;SRF=6836;SRP=13965.8;SRR=139;TYPE=mnp;technology.Illumina=1	GT:DP:AD:RO:QR:AO:QA:GL	0/0:484:476,0:476:18096:0:0:0,-143.29,-1627.01	0/0:245:239,0:239:9302:0:0:0,-71.9462,-836.33	0/0:1:1,0:1:29:0:0:0,-0.30103,-2.89966	0/0:1:1,0:1:41:0:0:0,-0.30103,-4.09457	0/0:393:387,0:387:15094:0:0:0,-116.8,-1356.91	0/0:2:2,0:2:64:0:0:0,-0.60206,-6.07869	0/0:42:41,0:41:1604:0:0:0,-12.3422,-144.167	0/0:1:1,0:1:27:0:0:0,-0.30103,-2.69978	0/0:1076:1046,0:1046:40590:0:0:0,-315.178,-3649.02	0/1:6:3,3:3:90:3:109:-8.35681,0,-6.58672	0/0:111:109,0:109:4274:0:0:0,-33.1133,-384.293	0/0:1115:1113,0:1113:43140:0:0:0,-335.046,-3878.42	0/0:680:664,0:664:25871:0:0:0,-199.884,-2325.74	0/0:1065:1060,0:1060:40953:0:0:0,-319.092,-3681.81	0/0:11:11,0:11:425:0:0:0,-3.31133,-38.5926	0/0:913:898,0:898:34875:0:0:0,-270.325,-3135.25	0/0:63:60,0:60:2339:0:0:0,-18.0618,-210.356	0/0:57:54,0:54:1864:0:0:0,-16.2556,-167.803	0/0:1:1,0:1:41:0:0:0,-0.30103,-4.09457	0/0:297:293,0:293:11392:0:0:0,-89.7069,-1024.21	0/1:515:344,169:344:13453:169:6571:-436.333,0,-1054.6	0/1:351:158,191:158:6125:191:7311:-552.431,0,-445.828	0/1:26:9,17:9:294:17:615:-50.399,0,-18.6324	0/1:6:4,2:4:133:2:78:-5.5966,0,-10.486
dDocent_Contig_1564	49	.	A	G	34.3072	.	AB=0.25;ABP=9.52472;AC=2;AF=0.0416667;AN=48;AO=127;CIGAR=1X;DP=7511;DPB=7511;DPRA=6.97346;EPP=237.068;EPPR=14373.9;GTI=0;LEN=1;MEANALT=1.66667;MQM=60;MQMR=59.979;NS=24;NUMALT=1;ODDS=0;PAIRED=0.889764;PAIREDR=0.918409;PAO=0;PQA=0;PQR=0;PRO=0;QA=4901;QR=287011;RO=7366;RPL=4;RPP=245.138;RPPR=15361.8;RPR=123;RUN=1;SAF=122;SAP=237.068;SAR=5;SRF=7192;SRP=14522.4;SRR=174;TYPE=snp;technology.Illumina=1	GT:DP:AD:RO:QR:AO:QA:GL	0/0:484:483,1:483:18823:1:32:0,-142.499,-1689.23	0/0:246:246,0:246:9690:0:0:0,-74.0534,-871.45	0/0:1:1,0:1:12:0:0:0,-0.30103,-1.19999	0/0:1:1,0:1:22:0:0:0,-0.30103,-2.19993	0/0:395:394,0:394:15349:0:0:0,-118.606,-1380.05	0/0:2:2,0:2:69:0:0:0,-0.60206,-6.55228	0/0:42:42,0:42:1628:0:0:0,-12.6433,-146.727	0/0:1:1,0:1:37:0:0:0,-0.30103,-3.69783	0/0:1079:1038,40:1038:40200:40:1555:0,-184.459,-3473.35	0/1:6:5,1:5:176:1:41:-2.28839,0,-14.3658	0/0:121:120,0:120:4749:0:0:0,-36.1236,-425.28	0/0:1117:1107,7:1107:43406:7:244:0,-313.252,-3880.02	0/0:680:675,1:675:26330:1:41:0,-199.753,-2363.34	0/0:1070:1052,13:1052:40927:13:516:0,-274.011,-3632.78	0/0:11:11,0:11:430:0:0:0,-3.31133,-39.0498	0/0:916:905,11:905:35480:11:395:0,-239.871,-3153.93	0/0:63:63,0:63:2394:0:0:0,-18.9649,-215.61	0/0:58:58,0:58:2074:0:0:0,-17.4597,-186.834	0/0:1:1,0:1:41:0:0:0,-0.30103,-4.09457	0/0:312:307,5:307:12090:5:205:0,-75.0863,-1068.38	0/0:519:497,21:497:19467:21:806:0,-83.1873,-1677.08	0/0:353:327,24:327:12504:24:976:0,-17.6689,-1036.33	0/0:27:26,1:26:991:1:12:0,-6.92782,-88.2784	0/1:6:4,2:4:122:2:78:-5.5966,0,-9.47114
dDocent_Contig_1564	50	.	C	T	104.802	.	AB=0.222222;ABP=21.1059;AC=1;AF=0.0208333;AN=48;AO=158;CIGAR=1X;DP=7517;DPB=7517;DPRA=6.81715;EPP=312.239;EPPR=14227.1;GTI=0;LEN=1;MEANALT=1.84615;MQM=60;MQMR=59.9804;NS=24;NUMALT=1;ODDS=0;PAIRED=0.93038;PAIREDR=0.917302;PAO=0;PQA=0;PQR=0;PRO=0;QA=5951;QR=290212;RO=7340;RPL=1;RPP=337.472;RPPR=15177.9;RPR=157;RUN=1;SAF=155;SAP=320.54;SAR=3;SRF=7162;SRP=14433;SRR=178;TYPE=snp;technology.Illumina=1	GT:DP:AD:RO:QR:AO:QA:GL	0/0:484:467,16:467:18032:16:557:0,-95.1062,-1570.99	0/0:246:241,4:241:9616:4:150:0,-60.0635,-850.949	0/0:1:1,0:1:37:0:0:0,-0.30103,-3.69783	0/0:1:1,0:1:37:0:0:0,-0.30103,-3.69783	0/0:395:384,10:384:15281:10:370:0,-85.3773,-1340.35	0/0:2:2,0:2:82:0:0:0,-0.60206,-7.77968	0/0:42:40,2:40:1614:2:73:0,-5.71407,-138.553	0/0:1:1,0:1:41:0:0:0,-0.30103,-4.09457	0/0:1080:1068,10:1068:42390:10:387:0,-289.524,-3774.23	0/0:6:6,0:6:223:0:0:0,-1.80618,-20.4197	0/0:121:120,1:120:4831:1:41:0,-32.3301,-428.658	0/0:1116:1063,52:1063:42172:52:1981:0,-157.304,-3612.75	0/0:680:680,0:680:26823:0:0:0,-204.7,-2411.54	0/0:1070:1039,29:1039:41220:29:1056:0,-226.344,-3610.35	0/0:11:11,0:11:419:0:0:0,-3.31133,-38.05	0/0:916:903,7:903:35748:7:273:0,-249.356,-3188.88	0/0:63:62,0:62:2471:0:0:0,-18.6639,-222.393	0/0:58:58,0:58:2118:0:0:0,-17.4597,-190.798	0/0:1:1,0:1:41:0:0:0,-0.30103,-4.09457	0/0:317:309,8:309:12226:8:320:0,-66.2602,-1070.24	0/0:519:508,9:508:20117:9:365:0,-122.692,-1775.1	0/0:354:348,4:348:13675:4:151:0,-92.2801,-1215.74	0/1:27:21,6:21:781:6:227:-12.6556,0,-62.453	0/0:6:6,0:6:217:0:0:0,-1.80618,-19.8668
dDocent_Contig_1564	51	.	T	C	182.663	.	AB=0.104987;ABP=519.382;AC=2;AF=0.0416667;AN=48;AO=62;CIGAR=1X;DP=7521;DPB=7521;DPRA=6.6182;EPP=112.845;EPPR=14463.1;GTI=0;LEN=1;MEANALT=1.66667;MQM=60;MQMR=59.9792;NS=24;NUMALT=1;ODDS=0;PAIRED=0.951613;PAIREDR=0.917036;PAO=0;PQA=0;PQR=0;PRO=0;QA=2221;QR=289787;RO=7449;RPL=3;RPP=112.845;RPPR=15414.5;RPR=59;RUN=1;SAF=62;SAP=137.642;SAR=0;SRF=7265;SRP=14619.6;SRR=184;TYPE=snp;technology.Illumina=1	GT:DP:AD:RO:QR:AO:QA:GL	0/0:486:486,0:486:18331:0:0:0,-146.301,-1648.35	0/0:246:245,1:245:9646:1:12:0,-72.8534,-866.303	0/0:1:1,0:1:37:0:0:0,-0.30103,-3.69783	0/0:1:1,0:1:41:0:0:0,-0.30103,-4.09457	0/0:396:395,0:395:15573:0:0:0,-118.907,-1399.96	0/0:2:2,0:2:64:0:0:0,-0.60206,-6.07773	0/0:42:42,0:42:1662:0:0:0,-12.6433,-149.79	0/0:1:1,0:1:41:0:0:0,-0.30103,-4.09457	0/0:1079:1076,1:1076:42163:1:12:0,-323.123,-3788.76	0/0:6:6,0:6:198:0:0:0,-1.80618,-18.13	0/0:122:122,0:122:4870:0:0:0,-36.7257,-436.262	0/0:1117:1115,2:1115:43321:2:49:0,-331.598,-3890.01	0/0:680:679,1:679:26531:1:12:0,-203.5,-2384.12	0/0:1070:1067,1:1067:41652:1:22:0,-319.568,-3742.34	0/0:11:11,0:11:430:0:0:0,-3.31133,-39.0498	0/0:916:912,1:912:35481:1:12:0,-273.777,-3188.63	0/0:63:63,0:63:2506:0:0:0,-18.9649,-225.659	0/0:58:58,0:58:2033:0:0:0,-17.4597,-183.138	0/0:1:1,0:1:41:0:0:0,-0.30103,-4.09457	0/0:317:316,0:316:12256:0:0:0,-95.1255,-1102.06	0/0:519:503,15:503:19408:15:583:0,-103.236,-1691.82	0/1:354:320,34:320:12497:34:1292:-9.96222,0,-1017.22	0/1:27:21,6:21:805:6:227:-12.6556,0,-64.6192	0/0:6:6,0:6:200:0:0:0,-1.80618,-18.3193
dDocent_Contig_1564	68	.	G	C	40516.3	.	AB=0.27953;ABP=2519.29;AC=17;AF=0.354167;AN=48;AO=1691;CIGAR=1X;DP=7575;DPB=7575;DPRA=2.95298;EPP=2997.27;EPPR=10318.9;GTI=0;LEN=1;MEANALT=1.29412;MQM=59.9681;MQMR=59.9852;NS=24;NUMALT=1;ODDS=0;PAIRED=0.909521;PAIREDR=0.918298;PAO=0;PQA=0;PQR=0;PRO=0;QA=66044;QR=226317;RO=5875;RPL=58;RPP=3188.47;RPPR=11066.2;RPR=1633;RUN=1;SAF=1635;SAP=3204.67;SAR=56;SRF=5717;SRP=11424.9;SRR=158;TYPE=snp;technology.Illumina=1	GT:DP:AD:RO:QR:AO:QA:GL	0/1:488:380,108:380:14259:108:4145:-226.095,0,-1135.09	0/1:246:137,107:137:5295:107:4239:-307.855,0,-402.803	0/0:1:1,0:1:22:0:0:0,-0.30103,-2.19993	0/0:1:1,0:1:12:0:0:0,-0.30103,-1.19999	0/1:404:303,101:303:11765:101:4004:-238.687,0,-936.358	0/1:2:1,1:1:41:1:37:-3.09577,0,-3.49251	0/1:40:32,8:32:1218:8:324:-17.4871,0,-97.8275	1/1:1:0,1:0:0:1:41:-4.09457,-0.30103,0	0/1:1081:683,396:683:26503:396:15378:-1057.19,0,-2057.9	0/0:6:5,1:5:201:1:12:0,-0.606186,-17.27	0/1:129:99,30:99:3955:30:1221:-71.3212,0,-315.196	0/1:1116:933,182:933:36017:182:7136:-306.07,0,-2902.4	0/0:680:658,22:658:25637:22:820:0,-130.621,-2230.79	0/1:1071:693,377:693:26845:377:14764:-1005.21,0,-2091.26	0/0:11:11,0:11:410:0:0:0,-3.31133,-37.2349	0/1:918:689,229:689:25870:229:8833:-518.071,0,-2049.78	0/1:63:29,34:29:1148:34:1348:-102.6,0,-84.625	0/1:60:53,7:53:1770:7:263:-5.95409,0,-141.427	1/1:1:0,1:0:0:1:41:-4.09457,-0.30103,0	0/1:342:256,86:256:9876:86:3438:-206.476,0,-785.249	0/0:523:521,0:521:20265:0:0:0,-156.837,-1821.78	0/0:358:358,0:358:14028:0:0:0,-107.769,-1261.4	0/0:27:27,0:27:1008:0:0:0,-8.12781,-90.9877	0/0:6:5,0:5:172:0:0:0,-1.50515,-15.6497
dDocent_Contig_1564	75	.	A	G,C	10242.2	.	AB=0.183144,0.0757576;ABP=2455.2,4336.48;AC=8,1;AF=0.166667,0.0208333;AN=48;AO=728,222;CIGAR=1X,1X;DP=7587;DPB=7587;DPRA=148.431,17.393;EPP=1209.54,348.724;EPPR=10876.8;GTI=0;LEN=1,1;MEANALT=1.77778,2;MQM=59.9945,60;MQMR=59.976;NS=24;NUMALT=2;ODDS=0;PAIRED=0.943681,0.905405;PAIREDR=0.914419;PAO=0,0;PQA=0,0;PQR=0;PRO=0;QA=27806,8111;QR=255130;RO=6637;RPL=40,14;RPP=1255.5,371.143;RPPR=11605.4;RPR=688,208;RUN=1,1;SAF=712,213;SAP=1447.92,410.073;SAR=16,9;SRF=6434;SRP=12705.8;SRR=203;TYPE=snp,snp;technology.Illumina=1,1	GT:DP:AD:RO:QR:AO:QA:GL	0/1:489:436,52,1:436:16756:52,1:1777,12:-13.0765,0,-1359.37,-143.551,-1374.25,-1518.05	0/1:247:219,26,2:219:8334:26,2:1008,24:-17.1125,0,-675.709,-81.4992,-681.98,-764.168	0/0:1:1,0,0:1:32:0,0:0,0:0,-0.30103,-3.19931,-0.30103,-3.19931,-3.19931	0/0:1:1,0,0:1:12:0,0:0,0:0,-0.30103,-1.19999,-0.30103,-1.19999,-1.19999	0/0:406:381,23,2:381:14792:23,2:871,24:0,-43.0736,-1251.45,-113.155,-1256.82,-1327.6	0/0:2:2,0,0:2:78:0,0:0,0:0,-0.60206,-7.40278,-0.60206,-7.40278,-7.40278	0/1:40:36,4,0:36:1394:4,0:160,0:-2.74172,0,-113.66,-13.5788,-114.864,-128.044	0/0:1:1,0,0:1:32:0,0:0,0:0,-0.30103,-3.19931,-0.30103,-3.19931,-3.19931	0/0:1082:1050,29,3:1050:40201:29,3:1071,36:0,-228.311,-3516.19,-313.768,-3522.59,-3609.23	0/1:6:2,3,1:2:63:3,1:110,27:-8.4597,0,-4.18973,-6.95709,-2.97896,-11.6984	0/0:129:128,1,0:128:5098:1,0:41,0:0,-34.7383,-452.668,-38.5318,-452.969,-456.353	0/1:1117:1005,111,1:1005:38692:111,1:4346,12:-54.9939,0,-3142.58,-356.753,-3175.22,-3532.18	0/0:680:669,9,2:669:25651:9,2:317,34:0,-175.451,-2277.54,-198.964,-2277.79,-2302.98	0/0:1073:1015,55,3:1015:39040:55,3:2091,46:0,-133.923,-3321.55,-302.32,-3334.87,-3505.38	0/0:11:11,0,0:11:406:0,0:0,0:0,-3.31133,-36.8733,-3.31133,-36.8733,-36.8733	0/0:918:841,76,1:841:32539:76,1:2961,12:0,-9.60353,-2658.93,-252.391,-2681.03,-2924.03	0/0:63:59,4,0:59:2335:4,0:164,0:0,-3.81499,-195.158,-17.7608,-196.362,-209.9	0/0:60:59,1,0:59:2071:1,0:41,0:0,-13.9672,-182.468,-17.7608,-182.769,-186.154	0/0:1:1,0,0:1:37:0,0:0,0:0,-0.30103,-3.69783,-0.30103,-3.69783,-3.69783	0/0:347:331,15,1:331:12711:15,1:586,12:0,-51.2316,-1090.02,-98.8788,-1093.76,-1141.61	0/2:522:275,116,131:275:10511:116,131:4405,5083:-334.73,-56.4408,-883.225,0,-500.634,-822.275	0/1:358:105,183,70:105:4003:183,70:7086,2663:-550.294,0,-273.169,-363.583,-109.938,-670.766	0/1:27:6,18,3:6:233:18,3:689,114:-54.7164,0,-13.7287,-47.1765,-9.80349,-65.4165	0/1:6:3,2,1:3:109:2,1:82,12:-6.05804,0,-8.4771,-6.27865,-8.36094,-14.8467
dDocent_Contig_1564	82	.	A	C,G	28533.6	.	AB=0.44602,0.544166;ABP=26.2192,18.5469;AC=5,5;AF=0.108696,0.108696;AN=46;AO=424,647;CIGAR=1X,1X;DP=7621;DPB=7621;DPRA=6.55865,7.81273;EPP=781.975,1223.36;EPPR=12484.5;GTI=0;LEN=1,1;MEANALT=2.23077,2.06667;MQM=60,59.8995;MQMR=59.985;NS=23;NUMALT=2;ODDS=0;PAIRED=0.933962,0.928903;PAIREDR=0.916438;PAO=0,0;PQA=0,0;PQR=0;PRO=0;QA=16025,24906;QR=251336;RO=6546;RPL=402,617;RPP=742.54,1159.46;RPPR=11636.6;RPR=22,30;RUN=1,1;SAF=409,627;SAP=798.036,1239.61;SAR=15,20;SRF=6328;SRP=12387;SRR=218;TYPE=snp,snp;technology.Illumina=1,1	GT:DP:AD:RO:QR:AO:QA:GL	0/0:491:486,0,5:486:18903:0,5:0,205:0,-146.301,-1699.29,-129.243,-1682.63,-1681.13	0/0:248:246,1,1:246:9324:1,1:12,41:0,-73.4191,-837.283,-70.5246,-834.199,-834.676	0/0:1:1,0,0:1:12:0,0:0,0:0,-0.30103,-1.19999,-0.30103,-1.19999,-1.19999	./.:1:1,0,0:1:12:0,0:0,0:0,-0.30103,-1.19999,-0.30103,-1.19999,-1.19999	0/0:408:405,1,1:405:15661:1,1:12,41:0,-121.186,-1406.95,-118.437,-1403.87,-1404.34	0/0:2:2,0,0:2:73:0,0:0,0:0,-0.60206,-6.92919,-0.60206,-6.92919,-6.92919	0/0:38:38,0,0:38:1459:0,0:0,0:0,-11.4391,-131.548,-11.4391,-131.548,-131.548	0/0:1:1,0,0:1:32:0,0:0,0:0,-0.30103,-3.19931,-0.30103,-3.19931,-3.19931	0/0:1078:1028,2,48:1028:39524:2,48:20,1834:0,-308.272,-3548.53,-158.772,-3398.72,-3385.47	1/2:6:0,4,2:0:0:4,2:164,53:-18.0606,-4.42777,-3.22365,-13.9458,0,-13.3437	0/0:133:132,0,1:132:5139:0,1:0,37:0,-39.736,-460.1,-36.3392,-457.073,-456.772	0/0:1118:1085,2,30:1085:41174:2,30:34,1187:0,-324.173,-3698.48,-228.721,-3601.4,-3594.83	0/0:681:667,2,12:667:25656:2,12:24,403:0,-199.26,-2304.32,-168.001,-2272.32,-2270.27	0/0:1082:1052,5,24:1052:40247:5,24:48,822:0,-313.909,-3613.88,-249.84,-3548.72,-3544.3	0/0:11:11,0,0:11:392:0,0:0,0:0,-3.31133,-35.605,-3.31133,-35.605,-35.605	0/0:919:893,1,25:893:34997:1,25:8,998:0,-268.413,-3145.33,-186.328,-3063.45,-3056.34	0/0:63:63,0,0:63:2393:0,0:0,0:0,-18.9649,-215.514,-18.9649,-215.514,-215.514	0/0:59:58,0,1:58:2024:0,1:0,41:0,-17.4597,-181.923,-13.6662,-178.537,-178.236	0/0:1:1,0,0:1:37:0,0:0,0:0,-0.30103,-3.69783,-0.30103,-3.69783,-3.69783	0/0:370:369,1,0:369:14057:1,0:12,0:0,-110.181,-1262.91,-111.08,-1263.21,-1263.99	1/2:520:4,179,337:4:126:179,337:6896,13104:-1631.05,-1066.22,-1022.46,-555.982,0,-464.659	1/2:358:2,205,150:2:53:205,150:7989,5753:-1123.86,-468.008,-410.459,-652.455,0,-611.462	1/2:27:1,19,7:1:41:19,7:724,283:-78.9926,-19.9418,-17.607,-55.9559,0,-57.2342	1/2:6:1,2,3:1:12:2,3:82,104:-14.3868,-7.89441,-8.01474,-6.27865,0,-6.05804
dDocent_Contig_1564	93	.	T	C	38.0854	.	AB=0.25;ABP=9.52472;AC=2;AF=0.0434783;AN=46;AO=26;CIGAR=1X;DP=7646;DPB=7646;DPRA=1.50461;EPP=30.0702;EPPR=14549.3;GTI=0;LEN=1;MEANALT=1.5;MQM=60;MQMR=59.9815;NS=23;NUMALT=1;ODDS=0;PAIRED=0.769231;PAIREDR=0.92072;PAO=0;PQA=0;PQR=0;PRO=0;QA=967;QR=294705;RO=7606;RPL=22;RPP=30.0702;RPPR=13650.6;RPR=4;RUN=1;SAF=22;SAP=30.0702;SAR=4;SRF=7342;SRP=14305.7;SRR=264;TYPE=snp;technology.Illumina=1	GT:DP:AD:RO:QR:AO:QA:GL	0/0:496:495,0:495:19073:0:0:0,-149.01,-1714.75	0/0:251:250,0:250:9788:0:0:0,-75.2575,-880.147	0/0:1:1,0:1:32:0:0:0,-0.30103,-3.19931	./.:1:1,0,0:1:12:0,0:0,0:0,-0.30103,-1.19999,-0.30103,-1.19999,-1.19999	0/0:410:409,0:409:16048:0:0:0,-123.121,-1442.9	0/0:2:2,0:2:63:0:0:0,-0.60206,-5.97977	0/0:36:36,0:36:1420:0:0:0,-10.8371,-128.035	0/0:1:1,0:1:41:0:0:0,-0.30103,-4.09457	0/0:1078:1072,1:1072:41738:1:27:0,-320.569,-3748.26	0/1:6:5,1:5:168:1:41:-2.28839,0,-13.6358	0/0:138:138,0:138:5480:0:0:0,-41.5421,-491.113	0/0:1122:1120,0:1120:43789:0:0:0,-337.154,-3936.5	0/0:681:679,2:679:26386:2:53:0,-199.972,-2367.33	0/0:1088:1088,0:1088:42067:0:0:0,-327.521,-3781.97	0/0:11:11,0:11:410:0:0:0,-3.31133,-37.2322	0/0:923:923,0:923:35172:0:0:0,-277.851,-3162.28	0/0:51:51,0:51:1985:0:0:0,-15.3525,-178.826	0/0:55:55,0:55:1725:0:0:0,-16.5566,-155.422	0/0:1:1,0:1:41:0:0:0,-0.30103,-4.09457	0/0:381:378,0:378:14626:0:0:0,-113.789,-1315.01	0/0:519:511,7:511:19991:7:254:0,-132.888,-1774.26	0/0:362:349,13:349:13512:13:510:0,-62.7368,-1168.81	0/0:27:27,0:27:1009:0:0:0,-8.12781,-91.0789	0/1:6:4,2:4:141:2:82:-5.9735,0,-11.2242
dDocent_Contig_1564	96	.	AGG	AGT,CGT	127516	.	AB=0.570298,0.0210027;ABP=328.461,8827.47;AC=26,4;AF=0.565217,0.0869565;AN=46;AO=4342,93;CIGAR=2M1X,1X1M1X;DP=7602;DPB=7616;DPRA=345.5,138.375;EPP=8068.89,187.959;EPPR=6119.44;GTI=0;LEN=1,3;MEANALT=3.13636,5.125;MQM=59.9956,60;MQMR=59.9921;NS=23;NUMALT=2;ODDS=4.44089e-16;PAIRED=0.908337,0.903226;PAIREDR=0.941678;PAO=10.5,3;PQA=303,105.5;PQR=238.5;PRO=8.5;QA=164075,3321;QR=115898;RO=3052;RPL=4129,91;RPP=7672.21,187.959;RPPR=5597.05;RPR=213,2;RUN=1,1;SAF=4174,91;SAP=8028.77,187.959;SAR=168,2;SRF=2948;SRP=5757.79;SRR=104;TYPE=snp,complex;technology.Illumina=1,1	GT:DP:AD:RO:QR:AO:QA:GL	0/1:494:298,194,0:298:11140:194,0:7458,0:-521.786,0,-853.107,-612.095,-912.109,-1523.19	0/1:250:81,169,0:81:3076:169,0:6343,0:-494.691,0,-201.065,-519.736,-252.541,-771.297	0/0:1:1,0,0:1:36:0,0:0,0:0,-0.30103,-3.59827,-0.30103,-3.59827,-3.59827	./.:1:1,0,0:1:12:0,0:0,0:0,-0.30103,-1.19999,-0.30103,-1.19999,-1.19999	0/1:412:180,230,1:180:6788:230,1:8836,8:-670.534,0,-486.523,-724.964,-555.945,-1280.15	0/1:2:1,1,0:1:38:1,0:41,0:-3.49251,0,-3.19521,-3.79354,-3.49624,-6.89518	0/1:35:15,20,0:15:564:20,0:763,0:-57.8291,0,-39.9471,-62.9466,-46.5698,-108.477	1/1:1:0,1,0:0:0:1,0:37,0:-3.69783,-0.30103,0,-3.69783,-0.30103,-3.69783	0/1:1072:371,692,1:371:14163:692,1:25931,12:-2009.61,0,-951.647,-2122.32,-1160.99,-3281.56	1/2:6:0,4,2:0:0:4,2:121,71:-15.7799,-6.13902,-4.9349,-9.97812,0,-9.37606	0/1:136:53,83,0:53:2074:83,0:3264,0:-251.964,0,-148.686,-268.822,-174.274,-442.042	0/1:1114:558,550,1:558:21020:550,1:20934,12:-1548.6,0,-1556.48,-1715.8,-1721.26,-3437.33	0/1:675:609,61,0:609:23407:61,0:2276,0:-2.51144,0,-1902.24,-186.441,-1921.2,-2106.74	0/1:1077:331,738,0:331:12512:738,0:27893,0:-2184.1,0,-801.411,-2285.54,-1025.38,-3308.68	1/1:11:1,10,0:1:25:10,0:394,0:-33.3166,-0.811467,0,-33.6176,-3.0103,-35.5534	0/1:919:372,539,2:372:14142:539,2:20179,39:-1539.47,0,-996.827,-1649.15,-1156.78,-2807.35	0/1:50:14,34,0:14:563:34,0:1294,0:-100.819,0,-35.1594,-106.296,-46.5986,-151.438	0/1:55:20,35,0:20:710:35,0:1020,0:-75.4734,0,-47.6334,-81.494,-58.1694,-139.332	1/1:1:0,1,0:0:0:1,0:37,0:-3.69783,-0.30103,0,-3.69783,-0.30103,-3.69783	0/1:380:146,232,0:146:5622:232,0:8961,0:-690.058,0,-389.981,-735.875,-461.627,-1195.44	1/2:518:0,447,51:0:0:447,51:17006,1896:-1548.04,-155.129,-19.3642,-1394.27,0,-1377.71	1/2:360:1,276,29:1:18:276,29:10417,1080:-939.572,-87.0449,-4.67519,-852.114,0,-844.04	1/2:27:0,19,6:0:0:19,6:696,203:-73.2565,-16.3944,-10.6749,-56.8156,0,-55.0095	1/1:6:0,6,0:0:0:6,0:174,0:-15.9348,-1.80618,0,-15.9348,-1.80618,-15.9348
dDocent_Contig_1564	99	.	TCTTCC	TCTTCA,TATTCA	238042	.	AB=0.858714,0.00582242;ABP=1324.09,1460.27;AC=43,1;AF=0.934783,0.0217391;AN=46;AO=7231,6;CIGAR=5M1X,1M1X3M1X;DP=7626;DPB=7638.17;DPRA=0,2.71437;EPP=13860.3,8.80089;EPPR=585.244;GTI=0;LEN=1,6;MEANALT=4.43478,8.5;MQM=59.9974,60;MQMR=59.8071;NS=23;NUMALT=2;ODDS=0;PAIRED=0.920758,0.666667;PAIREDR=0.964286;PAO=10.8333,5.33333;PQA=363.167,167.667;PQR=127.167;PRO=4.83333;QA=273457,163;QR=10452;RO=280;RPL=6909,6;RPP=13032.6,16.0391;RPPR=576.775;RPR=322,0;RUN=1,1;SAF=6962,5;SAP=13455.3,8.80089;SAR=269,1;SRF=277;SRP=585.244;SRR=3;TYPE=snp,complex;technology.Illumina=1,1	GT:DP:AD:RO:QR:AO:QA:GL	0/1:495:46,440,0:46:1728:440,0:16661,0:-1351.15,0,-10.5008,-1365.3,-142.954,-1508.13	1/1:249:8,236,0:8:296:236,0:8998,0:-782.312,-47.9808,0,-785.985,-72.2472,-808.917	1/1:1:0,1,0:0:0:1,0:32,0:-3.19931,-0.30103,0,-3.19931,-0.30103,-3.19931	./.:1:1,0,0:1:12:0,0:0,0:0,-0.30103,-1.19999,-0.30103,-1.19999,-1.19999	1/1:414:6,403,0:6:210:403,0:15185,0:-1346.33,-104.173,0,-1348.14,-121.315,-1365.22	1/1:2:0,1,0:0:0:1,0:41,0:-3.82984,-0.30103,0,-3.82984,-0.30103,-3.82984	1/1:34:0,34,0:0:0:34,0:1264,0:-114.005,-10.235,0,-114.005,-10.235,-114.005	1/1:1:0,1,0:0:0:1,0:22,0:-2.19993,-0.30103,0,-2.19993,-0.30103,-2.19993	1/1:1074:12,1042,1:12:384:1042,1:39524,30:-3523.14,-283.686,0,-3524.35,-311.573,-3554.29	1/1:6:0,6,0:0:0:6,0:194,0:-17.7676,-1.80618,0,-17.7676,-1.80618,-17.7676	1/1:136:1,134,0:1:41:134,0:5265,0:-469.472,-38.7403,0,-471.7,-42.1442,-473.217	1/1:1123:38,1073,0:38:1449:1073,0:40423,0:-3503.77,-204.616,0,-3515.87,-323.607,-3634.11	0/1:681:99,571,2:99:3808:571,2:21621,43:-1742.24,0,-140.868,-1768.77,-309.491,-2080.73	1/1:1082:23,1044,0:23:840:1044,0:39342,0:-3465.16,-246.444,0,-3472.69,-315.178,-3540.61	1/1:11:0,11,0:0:0:11,0:414,0:-37.5958,-3.31133,0,-37.5958,-3.31133,-37.5958	1/1:922:24,881,1:24:893:881,1:33241,22:-2908.11,-192.622,0,-2914.32,-264.132,-2986.48	1/1:47:0,47,0:0:0:47,0:1827,0:-164.415,-15.6536,0,-164.245,-13.7547,-162.38	1/1:52:0,50,0:0:0:50,0:1696,0:-152.557,-16.8577,0,-154.423,-16.8577,-152.494	1/1:1:0,1,0:0:0:1,0:41,0:-4.09457,-0.30103,0,-4.09457,-0.30103,-4.09457	1/1:382:17,362,0:17:657:362,0:13813,0:-1185.97,-55.7739,0,-1191.75,-109.876,-1245.1	1/1:519:0,513,0:0:0:513,0:19607,0:-1762.66,-155.633,0,-1763.92,-155.633,-1762.66	1/1:361:6,349,0:6:146:349,0:13168,0:-1170.75,-93.7476,0,-1172.56,-105.059,-1183.89	1/1:27:0,27,0:0:0:27,0:1000,0:-90.2699,-8.12781,0,-90.2699,-8.12781,-90.2699	1/2:6:0,4,2:0:0:4,2:78,68:-11.5716,-5.85257,-4.64845,-6.01047,0,-5.40841
dDocent_Contig_1564	105	.	C	G	12471.3	.	AB=0.16449;ABP=5019.81;AC=11;AF=0.23913;AN=46;AO=889;CIGAR=1X;DP=7649;DPB=7649;DPRA=5.5597;EPP=1625.45;EPPR=12973.1;GTI=0;LEN=1;MEANALT=1.4375;MQM=59.973;MQMR=59.992;NS=23;NUMALT=1;ODDS=0;PAIRED=0.871766;PAIREDR=0.926995;PAO=0;PQA=0;PQR=0;PRO=0;QA=32845;QR=263501;RO=6753;RPL=845;RPP=1570.19;RPPR=12256.2;RPR=44;RUN=1;SAF=854;SAP=1641.41;SAR=35;SRF=6498;SRP=12535.7;SRR=255;TYPE=snp;technology.Illumina=1	GT:DP:AD:RO:QR:AO:QA:GL	0/0:496:489,5:489:18919:5:201:0,-130.526,-1682.71	0/1:251:224,27:224:8825:27:975:-12.4702,0,-718.167	0/0:1:1,0:1:27:0:0:0,-0.30103,-2.69978	./.:1:1,0,0:1:12:0,0:0,0:0,-0.30103,-1.19999,-0.30103,-1.19999,-1.19999	0/0:414:385,28:385:15108:28:1071:0,-27.8678,-1261.86	0/0:2:2,0:2:53:0:0:0,-0.60206,-5.02983	0/1:34:26,8:26:981:8:301:-17.2024,0,-78.3264	0/0:1:1,0:1:32:0:0:0,-0.30103,-3.19931	0/1:1076:961,114:961:37691:114:4255:-59.1759,0,-3063.48	0/0:6:6,0:6:199:0:0:0,-1.80618,-18.2245	0/1:138:121,17:121:4732:17:697:-21.5142,0,-384.229	0/1:1124:882,241:882:34403:241:8926:-464.668,0,-2754.86	0/0:681:671,10:671:26244:10:356:0,-172.637,-2327.22	0/1:1084:925,157:925:36055:157:5773:-193.542,0,-2915.79	0/1:11:1,10:1:41:10:373:-30.596,0,-0.783237	0/1:923:766,157:766:29668:157:5857:-249.083,0,-2389.56	0/1:47:42,5:42:1667:5:176:-2.02359,0,-136.106	0/1:53:30,23:30:1175:23:594:-37.7432,0,-90.0612	0/0:1:1,0:1:41:0:0:0,-0.30103,-4.09457	0/1:390:305,85:305:11908:85:3256:-175.688,0,-953.465	0/0:520:520,0:520:20451:0:0:0,-156.536,-1838.82	0/0:363:362,1:362:14112:1:22:0,-107.074,-1266.79	0/0:27:27,0:27:1011:0:0:0,-8.12781,-91.2684	0/0:6:5,1:5:158:1:12:0,-0.606186,-13.3247
dDocent_Contig_1564	110	.	AC	AT,GG	24940	.	AB=0.51495,0.467331;ABP=4.76335,11.3812;AC=5,5;AF=0.108696,0.108696;AN=46;AO=497,422;CIGAR=1M1X,2X;DP=7646;DPB=7649;DPRA=3.41266,0.4821;EPP=947.732,769.694;EPPR=12656;GTI=0;LEN=1,2;MEANALT=3.85714,4;MQM=60,60;MQMR=59.9971;NS=23;NUMALT=2;ODDS=0;PAIRED=0.925553,0.917062;PAIREDR=0.917448;PAO=0.5,1;PQA=11,12;PQR=11;PRO=4.5;QA=17093,14902;QR=239889;RO=6614;RPL=483,402;RPP=964.055,753.887;RPPR=11806.6;RPR=14,20;RUN=1,1;SAF=481,404;SAP=947.732,769.694;SAR=16,18;SRF=6348;SRP=12147.6;SRR=266;TYPE=snp,mnp;technology.Illumina=1,1	GT:DP:AD:RO:QR:AO:QA:GL	0/0:495:481,4,0:481:17219:4,0:113,0:0,-135.783,-1538.26,-144.795,-1539.47,-1548.43	0/0:253:247,2,0:247:8820:2,0:53,0:0,-70.1365,-788.534,-74.3544,-789.136,-793.298	0/0:1:1,0,0:1:29:0,0:0,0:0,-0.30103,-2.89966,-0.30103,-2.89966,-2.89966	./.:1:1,0,0:1:12:0,0:0,0:0,-0.30103,-1.19999,-0.30103,-1.19999,-1.19999	0/0:415:410,0,0:410:14929:0,0:0,0:0,-123.422,-1342.6,-123.422,-1342.6,-1342.6	0/0:3:3,0,0:3:121:0,0:0,0:0,-0.90309,-11.28,-0.90309,-11.28,-11.28	0/0:34:33,1,0:33:1233:1,0:12,0:0,-9.03503,-110.032,-9.93399,-110.333,-111.105	0/0:1:1,0,0:1:10:0,0:0,0:0,-0.30103,-0.999996,-0.30103,-0.999996,-0.999996	0/0:1073:1049,3,0:1049:38256:3,0:85,0:0,-309.315,-3432.45,-316.081,-3433.35,-3440.09	1/2:6:0,2,3:0:0:2,3:78,61:-11.1275,-4.64739,-4.04533,-6.59084,0,-5.68775	0/0:145:142,3,0:142:5462:3,0:119,0:0,-32.8559,-480.322,-43.0473,-481.225,-491.021	0/0:1125:1108,1,0:1108:40200:1,0:12,0:0,-333.363,-3613.75,-334.143,-3614.65,-3614.76	0/0:679:664,0,0:664:24023:0,0:0,0:0,-199.884,-2160.28,-199.884,-2160.28,-2160.28	0/0:1083:1067,3,0:1067:38400:3,0:86,0:0,-314.34,-3445.21,-321.199,-3446.12,-3452.95	0/0:11:11,0,0:11:403:0,0:0,0:0,-3.31133,-36.6078,-3.31133,-36.6078,-36.6078	0/0:922:894,14,0:894:32581:14,0:547,0:0,-224.027,-2880.35,-269.121,-2884.57,-2929.53	0/0:46:46,0,0:46:1678:0,0:0,0:0,-13.8474,-151.246,-13.8474,-151.246,-151.246	0/0:55:55,0,0:55:1743:0,0:0,0:0,-16.5566,-157.065,-16.5566,-157.065,-157.065	0/0:1:1,0,0:1:36:0,0:0,0:0,-0.30103,-3.59827,-0.30103,-3.59827,-3.59827	0/0:401:396,1,0:396:14627:1,0:12,0:0,-119.068,-1314.15,-119.81,-1314.45,-1315.23	1/2:510:1,324,181:1:31:324,181:11205,6316:-1420.83,-511.081,-416.036,-907.773,0,-855.775	1/2:356:1,132,217:1:15:132,217:4511,7782:-999.84,-634.243,-595.555,-365.048,0,-300.471	1/2:27:2,6,19:2:56:6,19:219,690:-69.2393,-51.9535,-54.5767,-13.5348,0,-12.2313	1/2:4:1,1,2:1:17:1,2:41,53:-6.16012,-3.02882,-3.92517,-2.39459,0,-2.90175
dDocent_Contig_1564	117	.	A	G	19499.1	.	AB=0.219775;ABP=3162.34;AC=14;AF=0.304348;AN=46;AO=1259;CIGAR=1X;DP=7695;DPB=7695;DPRA=125.458;EPP=2351.94;EPPR=11929.5;GTI=0;LEN=1;MEANALT=1.83333;MQM=60;MQMR=59.9933;NS=23;NUMALT=1;ODDS=0;PAIRED=0.931692;PAIREDR=0.911843;PAO=0;PQA=0;PQR=0;PRO=0;QA=46051;QR=239720;RO=6409;RPL=1204;RPP=2280.04;RPPR=11318.4;RPR=55;RUN=1;SAF=1218;SAP=2392.37;SAR=41;SRF=6122;SRP=11538.8;SRR=287;TYPE=snp;technology.Illumina=1	GT:DP:AD:RO:QR:AO:QA:GL	0/1:495:396,94:396:14830:94:3341:-153.113,0,-1185.75	0/1:255:203,51:203:7534:51:1851:-90.1966,0,-601.137	0/0:1:1,0:1:12:0:0:0,-0.30103,-1.19999	./.:1:1,0,0:1:12:0,0:0,0:0,-0.30103,-1.19999,-0.30103,-1.19999,-1.19999	0/1:423:378,42:378:14172:42:1552:-13.3317,0,-1147.92	0/0:3:3,0:3:119:0:0:0,-0.90309,-11.0945	0/1:32:27,4:27:1047:4:135:-2.81712,0,-84.8525	0/0:1:1,0:1:22:0:0:0,-0.30103,-2.19993	0/0:1075:985,88:985:36658:88:3261:0,-29.5674,-3002.55	0/1:5:3,2:3:71:2:82:-6.27453,0,-5.12067	0/0:148:143,5:143:5552:5:201:0,-26.0824,-481.027	0/1:1129:967,157:967:36027:157:5665:-171.153,0,-2900.81	0/0:680:617,61:617:23101:61:2196:0,-6.43411,-1879.46	0/0:1088:1005,81:1005:37533:81:2997:0,-57.2146,-3104.93	0/0:11:11,0:11:421:0:0:0,-3.31133,-38.2359	0/1:921:825,93:825:31160:93:3309:-21.3974,0,-2525.27	0/1:46:37,8:37:1362:8:310:-14.5596,0,-109.15	0/0:51:48,3:48:1627:3:65:0,-9.29095,-140.574	0/0:1:1,0:1:41:0:0:0,-0.30103,-4.09457	0/1:411:353,57:353:13535:57:2100:-65.4182,0,-1093.44	0/1:521:175,346:175:6472:346:12788:-993.181,0,-425.418	0/1:367:209,157:209:7680:157:5830:-414.225,0,-580.567	0/1:27:20,7:20:732:7:249:-14.6124,0,-58.0488	1/1:4:1,3:1:12:3:119:-9.89451,-0.00412644,0
dDocent_Contig_1564	126	.	G	A	947.809	.	AB=0.102319;ABP=3023.72;AC=8;AF=0.173913;AN=46;AO=472;CIGAR=1X;DP=7727;DPB=7727;DPRA=5.40112;EPP=830.084;EPPR=13099.6;GTI=0;LEN=1;MEANALT=1.75;MQM=60;MQMR=59.9917;NS=23;NUMALT=1;ODDS=0;PAIRED=0.913136;PAIREDR=0.912159;PAO=0;PQA=0;PQR=0;PRO=0;QA=17600;QR=267734;RO=7229;RPL=441;RPP=776.367;RPPR=12596.8;RPR=31;RUN=1;SAF=445;SAP=806.842;SAR=27;SRF=6911;SRP=13060;SRR=318;TYPE=snp;technology.Illumina=1	GT:DP:AD:RO:QR:AO:QA:GL	0/0:496:484,8:484:17902:8:262:0,-124.429,-1586.02	0/0:257:235,22:235:8800:22:822:0,-3.09583,-717.278	0/0:1:1,0:1:32:0:0:0,-0.30103,-3.19931	./.:1:1,0,0:1:12:0,0:0,0:0,-0.30103,-1.19999,-0.30103,-1.19999,-1.19999	0/0:423:393,28:393:14708:28:1018:0,-35.0285,-1230.74	0/0:3:3,0:3:81:0:0:0,-0.90309,-7.55939	0/1:33:26,7:26:931:7:283:-15.9085,0,-74.1279	1/1:1:0,1:0:0:1:32:-3.19931,-0.30103,0	0/1:1084:975,108:975:36448:108:4076:-40.7447,0,-2951.07	0/0:6:6,0:6:220:0:0:0,-1.80618,-20.1505	0/1:153:138,15:138:5423:15:571:-5.66019,0,-441.81	0/0:1135:1043,87:1043:38595:87:3305:0,-42.8103,-3172.74	0/0:680:676,2:676:24812:2:24:0,-201.938,-2228.82	0/0:1092:1022,67:1022:37470:67:2502:0,-102.684,-3143.84	0/0:11:11,0:11:402:0:0:0,-3.31133,-36.5147	0/1:929:831,95:831:30237:95:3505:-36.5374,0,-2440	0/0:49:46,3:46:1728:3:123:0,-3.28568,-144.268	0/0:34:34,0:34:1279:0:0:0,-10.235,-115.356	1/1:1:0,1:0:0:1:41:-4.09457,-0.30103,0	0/0:420:392,26:392:14788:26:1012:0,-34.6072,-1238.48	0/0:520:517,0:517:19236:0:0:0,-155.633,-1729.64	0/0:368:367,1:367:13593:1:12:0,-109.579,-1221.24	0/0:27:25,1:25:912:1:12:0,-6.79678,-81.0962	0/0:4:4,0:4:137:0:0:0,-1.20412,-12.6634
dDocent_Contig_1564	157	.	G	C	2861.44	.	AB=0.184352;ABP=810.437;AC=4;AF=0.0869565;AN=46;AO=191;CIGAR=1X;DP=7762;DPB=7762;DPRA=4.50587;EPP=335.45;EPPR=13480.6;GTI=0;LEN=1;MEANALT=1.5;MQM=60;MQMR=59.9813;NS=23;NUMALT=1;ODDS=0;PAIRED=0.91623;PAIREDR=0.911905;PAO=0;PQA=0;PQR=0;PRO=0;QA=6907;QR=289928;RO=7560;RPL=11;RPP=327.719;RPPR=13472.8;RPR=180;RUN=1;SAF=7;SAP=359.189;SAR=184;SRF=355;SRP=13480.6;SRR=7205;TYPE=snp;technology.Illumina=1	GT:DP:AD:RO:QR:AO:QA:GL	0/0:505:504,0:504:18999:0:0:0,-151.719,-1708.16	0/0:275:275,0:275:10694:0:0:0,-82.7832,-961.74	./.:1:1,0:1:32:0:0:0,-0.30103,-3.19931	0/0:1:1,0:1:32:0:0:0,-0.30103,-3.19931	0/0:411:410,1:410:15827:1:12:0,-122.523,-1422.01	0/0:2:2,0:2:74:0:0:0,-0.60206,-7.02588	0/0:32:30,0:30:1155:0:0:0,-9.0309,-103.885	0/0:1:1,0:1:41:0:0:0,-0.30103,-4.09457	0/0:1092:1087,1:1087:41682:1:12:0,-326.457,-3746.06	0/1:8:3,5:3:123:5:186:-14.6837,0,-9.05655	0/0:146:146,0:146:5806:0:0:0,-43.9504,-522.312	0/0:1164:1161,2:1161:44261:2:53:0,-345.236,-3974.46	0/0:679:678,0:678:25886:0:0:0,-204.098,-2327.42	0/0:1080:1078,1:1078:41255:1:12:0,-323.731,-3707.93	0/0:2:2,0:2:78:0:0:0,-0.60206,-7.40278	0/0:935:921,13:921:35116:13:430:0,-242.412,-3118.32	0/0:53:53,0:53:2060:0:0:0,-15.9546,-185.575	0/0:25:25,0:25:969:0:0:0,-7.52575,-87.4926	0/0:14:14,0:14:527:0:0:0,-4.21442,-47.751	0/0:409:408,1:408:15950:1:8:0,-122.321,-1433.42	0/1:507:451,56:451:17473:56:2109:-37.3654,0,-1418.18	0/1:391:293,98:293:11308:98:3588:-205.259,0,-899.259	0/1:27:14,13:14:527:13:497:-36.9355,0,-39.624	0/0:3:3,0:3:85:0:0:0,-0.90309,-7.92762
dDocent_Contig_1564	163	.	C	A	27449.8	.	AB=0;ABP=0;AC=8;AF=0.173913;AN=46;AO=954;CIGAR=1X;DP=7735;DPB=7735;DPRA=6.50009;EPP=1710.04;EPPR=11951.8;GTI=1;LEN=1;MEANALT=2.25;MQM=59.9036;MQMR=59.9927;NS=23;NUMALT=1;ODDS=0;PAIRED=0.926625;PAIREDR=0.91128;PAO=0;PQA=0;PQR=0;PRO=0;QA=31816;QR=251345;RO=6729;RPL=48;RPP=1678.65;RPPR=12069.9;RPR=906;RUN=1;SAF=48;SAP=1678.65;SAR=906;SRF=291;SRP=12196.6;SRR=6438;TYPE=snp;technology.Illumina=1	GT:DP:AD:RO:QR:AO:QA:GL	0/0:503:498,1:498:18312:1:37:0,-146.99,-1643.26	0/0:272:268,1:268:10197:1:41:0,-77.2437,-913.148	./.:1:1,0:1:32:0:0:0,-0.30103,-3.19931	0/0:1:1,0:1:12:0:0:0,-0.30103,-1.19999	0/0:408:402,4:402:15094:4:155:0,-108.285,-1343.01	0/0:2:2,0:2:78:0:0:0,-0.60206,-7.40278	0/0:30:30,0:30:1071:0:0:0,-9.0309,-96.6492	0/0:1:1,0:1:41:0:0:0,-0.30103,-4.09457	0/0:1091:1073,13:1073:39974:13:424:0,-288.7,-3555.76	1/1:8:0,8:0:0:8:235:-21.4337,-2.40824,0	0/0:146:146,0:146:5704:0:0:0,-43.9504,-513.155	0/0:1167:1151,8:1151:42730:8:223:0,-328.822,-3821.63	0/0:680:677,0:677:25377:0:0:0,-203.797,-2281.76	0/0:1077:1063,5:1063:39515:5:95:0,-313.004,-3544.21	0/0:2:2,0:2:73:0:0:0,-0.60206,-6.92919	0/0:931:917,5:917:34015:5:159:0,-263.232,-3043.88	0/0:52:52,0:52:1919:0:0:0,-15.6536,-172.892	0/0:25:25,0:25:999:0:0:0,-7.52575,-90.2013	0/0:14:14,0:14:510:0:0:0,-4.21442,-46.2186	0/0:402:401,1:401:15592:1:12:0,-119.814,-1400.84	1/1:506:0,500:0:0:500:16932:-1522.78,-150.515,0	1/1:387:2,383:2:49:383:12589:-1127.86,-111.426,0	1/1:27:1,25:1:12:25:914:-81.3431,-6.74679,0	0/0:3:3,0:3:71:0:0:0,-0.90309,-6.62634
dDocent_Contig_1564	172	.	G	C	5137.52	.	AB=0.263272;ABP=452.289;AC=4;AF=0.0869565;AN=46;AO=245;CIGAR=1X;DP=7745;DPB=7745;DPRA=1.73837;EPP=475.957;EPPR=13246.3;GTI=0;LEN=1;MEANALT=1.66667;MQM=60;MQMR=59.9806;NS=23;NUMALT=1;ODDS=0;PAIRED=0.959184;PAIREDR=0.913422;PAO=0;PQA=0;PQR=0;PRO=0;QA=8919;QR=283362;RO=7473;RPL=8;RPP=467.803;RPPR=13348.5;RPR=237;RUN=1;SAF=5;SAP=492.478;SAR=240;SRF=303;SRP=13705.3;SRR=7170;TYPE=snp;technology.Illumina=1	GT:DP:AD:RO:QR:AO:QA:GL	0/0:509:507,0:507:18684:0:0:0,-152.622,-1679.78	0/0:274:272,0:272:10461:0:0:0,-81.8802,-940.376	./.:1:1,0:1:32:0:0:0,-0.30103,-3.19931	0/0:1:1,0:1:12:0:0:0,-0.30103,-1.19999	0/0:406:406,0:406:15531:0:0:0,-122.218,-1396.6	0/0:2:2,0:2:78:0:0:0,-0.60206,-7.40278	0/0:30:30,0:30:1167:0:0:0,-9.0309,-105.299	0/0:1:1,0:1:41:0:0:0,-0.30103,-4.09457	0/0:1094:1089,0:1089:41325:0:0:0,-327.822,-3715.14	0/1:8:6,2:6:233:2:73:-4.52095,0,-18.9276	0/0:136:135,0:135:5277:0:0:0,-40.639,-474.638	0/0:1172:1169,0:1169:44344:0:0:0,-351.904,-3986.58	0/0:684:681,0:681:25786:0:0:0,-205.001,-2318.33	0/0:1083:1079,1:1079:41076:1:12:0,-324.032,-3691.87	0/0:2:2,0:2:82:0:0:0,-0.60206,-7.77968	0/0:939:931,1:931:34706:1:27:0,-278.145,-3117.75	0/0:53:53,0:53:1995:0:0:0,-15.9546,-179.733	0/0:23:23,0:23:898:0:0:0,-6.92369,-81.1141	0/0:14:14,0:14:500:0:0:0,-4.21442,-45.3098	0/0:396:396,0:396:15303:0:0:0,-119.208,-1376.09	0/1:504:415,89:415:15969:89:3230:-139.039,0,-1284.07	0/1:384:244,139:244:9280:139:5129:-345.789,0,-718.952	0/1:27:14,13:14:519:13:448:-32.4963,0,-38.9051	0/0:3:3,0:3:95:0:0:0,-0.90309,-8.86089
dDocent_Contig_1564	182	.	C	T	1847.07	.	AB=0.22716;ABP=264.879;AC=2;AF=0.0434783;AN=46;AO=128;CIGAR=1X;DP=7713;DPB=7713;DPRA=4.56682;EPP=223.483;EPPR=13697.5;GTI=0;LEN=1;MEANALT=2;MQM=59.7266;MQMR=59.9799;NS=23;NUMALT=1;ODDS=5.55112e-17;PAIRED=0.9375;PAIREDR=0.917955;PAO=0;PQA=0;PQR=0;PRO=0;QA=4695;QR=289514;RO=7569;RPL=6;RPP=231.286;RPPR=13578.8;RPR=122;RUN=1;SAF=9;SAP=208.282;SAR=119;SRF=277;SRP=14120.9;SRR=7292;TYPE=snp;technology.Illumina=1	GT:DP:AD:RO:QR:AO:QA:GL	0/0:508:507,0:507:19174:0:0:0,-152.622,-1724.07	0/0:276:275,1:275:10605:1:41:0,-78.9897,-949.663	./.:1:1,0:1:32:0:0:0,-0.30103,-3.19931	0/0:1:1,0:1:37:0:0:0,-0.30103,-3.69783	0/0:404:403,0:403:15533:0:0:0,-121.315,-1396.67	0/0:2:2,0:2:82:0:0:0,-0.60206,-7.77968	0/0:32:31,0:31:1178:0:0:0,-9.33193,-105.867	0/0:1:1,0:1:41:0:0:0,-0.30103,-4.09457	0/0:1092:1088,3:1088:41533:3:94:0,-320.057,-3725.41	0/0:8:8,0:8:287:0:0:0,-2.40824,-26.1647	0/0:127:126,0:126:4960:0:0:0,-37.9298,-446.041	0/0:1174:1168,3:1168:44809:3:94:0,-344.056,-4019.91	0/0:685:685,0:685:26048:0:0:0,-206.206,-2342.11	0/0:1078:1074,1:1074:40950:1:12:0,-322.551,-3680.47	0/0:1:1,0:1:41:0:0:0,-0.30103,-4.09457	0/0:939:934,3:934:35486:3:90:0,-274.041,-3182.23	0/0:53:53,0:53:2012:0:0:0,-15.9546,-181.256	0/0:23:23,0:23:898:0:0:0,-6.92369,-81.1168	0/0:14:14,0:14:547:0:0:0,-4.21442,-49.5637	0/0:383:383,0:383:15050:0:0:0,-115.294,-1353.32	0/0:504:478,25:478:18372:25:918:0,-68.8127,-1569.26	0/1:378:290,86:290:11007:86:3204:-175.026,0,-876.543	0/1:27:21,6:21:778:6:242:-14.0286,0,-62.188	0/0:3:3,0:3:86:0:0:0,-0.90309,-8.02532
dDocent_Contig_1564	185	.	AC	GG	11948.3	.	AB=0.471038;ABP=9.6766;AC=4;AF=0.0869565;AN=46;AO=432;CIGAR=2X;DP=7688;DPB=7699.5;DPRA=1.25728;EPP=856.238;EPPR=12777.1;GTI=0;LEN=2;MEANALT=3.6;MQM=59.9306;MQMR=59.9775;NS=23;NUMALT=1;ODDS=0;PAIRED=0.967593;PAIREDR=0.915583;PAO=0;PQA=0;PQR=461;PRO=22;QA=16156;QR=261778;RO=7072;RPL=13;RPP=831.568;RPPR=12690.2;RPR=419;RUN=1;SAF=9;SAP=864.542;SAR=423;SRF=253;SRP=13240.7;SRR=6819;TYPE=mnp;technology.Illumina=1	GT:DP:AD:RO:QR:AO:QA:GL	0/0:506:495,0:495:18089:0:0:0,-149.612,-1633.09	0/0:276:274,0:274:10242:0:0:0,-82.4822,-921.074	./.:1:1,0:1:32:0:0:0,-0.30103,-3.19931	0/0:1:1,0:1:39:0:0:0,-0.30103,-3.89656	0/0:403:398,0:398:14908:0:0:0,-120.111,-1340.47	0/0:2:2,0:2:70:0:0:0,-0.60206,-6.64451	0/0:33:33,0:33:1265:0:0:0,-10.536,-114.08	0/0:1:1,0:1:39:0:0:0,-0.30103,-3.89656	0/0:1091:1073,0:1073:39691:0:0:0,-323.607,-3569.88	0/1:8:6,1:6:218:1:41:-1.5779,0,-17.4527	0/0:124:122,0:122:4695:0:0:0,-37.0267,-424.981	0/0:1166:1155,0:1155:42803:0:0:0,-348.894,-3860.86	0/0:688:676,0:676:24796:0:0:0,-203.496,-2229.57	0/0:1075:1064,1:1064:39189:1:12:0,-321.03,-3531.4	0/0:1:1,0:1:41:0:0:0,-0.30103,-4.09457	0/0:937:913,0:913:33535:0:0:0,-275.141,-3015.33	0/0:53:52,0:52:1977:0:0:0,-15.6536,-178.032	0/0:22:22,0:22:851:0:0:0,-6.92369,-79.7627	0/0:14:14,0:14:538:0:0:0,-4.21442,-48.7487	0/0:377:374,0:374:14253:0:0:0,-113.187,-1284.48	0/1:504:181,299:181:6650:299:11111:-854.413,0,-453.4	0/1:376:195,125:195:7205:125:4779:-332.975,0,-554.043	0/1:27:17,6:17:597:6:213:-12.2652,0,-46.814	0/0:3:3,0:3:87:0:0:0,-0.90309,-8.11841
[truncated: 26,771,440 more chars]
